# Supplementary material for: Omic technology to monitoring resilience and adaptation to exercise and heat stress in endurance horses
Source: Front Vet Sci. 2026 Jan 9;12:1734969. doi: 10.3389/fvets.2025.1734969 (PMC12827092; doi:10.3389/fvets.2025.1734969)
Supplement: Supplementary file 5 [file Table_3.xlsx]

## Sheet: 3 prime
Supplementary Table S3. Target genes of down-regulated miRNAs in POST vs PRE; 3 prime binding site.
mRNA target	No. of down-regulated miRNA hits	Downregulated miRNAs
SMAD2	11	hsa-let-7c-5p_3;hsa-let-7f-2-3p_3;hsa-let-7g-5p_3;hsa-miR-101-2-5p_3;hsa-miR-106a-5p_3;hsa-miR-148b-3p_3;hsa-miR-16-1-3p_3;hsa-miR-16-2-3p_3;hsa-miR-1912-5p_3;hsa-miR-33a-5p_3;hsa-miR-93-5p_3
VAPA	9	hsa-let-7c-5p_3;hsa-let-7f-2-3p_3;hsa-let-7g-5p_3;hsa-miR-101-2-5p_3;hsa-miR-106a-5p_3;hsa-miR-16-1-3p_3;hsa-miR-1912-5p_3;hsa-miR-30c-5p_3;hsa-miR-93-5p_3
PRKCA	9	hsa-let-7c-5p_3;hsa-let-7f-2-3p_3;hsa-miR-101-2-5p_3;hsa-miR-148b-3p_3;hsa-miR-16-1-3p_3;hsa-miR-1912-5p_3;hsa-miR-33a-5p_3;hsa-miR-545-3p_3;hsa-miR-93-5p_3
NTRK2	9	hsa-let-7f-2-3p_3;hsa-let-7g-5p_3;hsa-miR-106a-5p_3;hsa-miR-148b-3p_3;hsa-miR-16-2-3p_3;hsa-miR-1912-5p_3;hsa-miR-30c-5p_3;hsa-miR-590-3p_3;hsa-miR-93-5p_3
GTDC1	9	hsa-let-7c-5p_3;hsa-let-7f-2-3p_3;hsa-miR-101-2-5p_3;hsa-miR-106a-5p_3;hsa-miR-144-5p_3;hsa-miR-16-1-3p_3;hsa-miR-1912-5p_3;hsa-miR-30c-5p_3;hsa-miR-93-5p_3
DYRK1A	9	hsa-let-7f-2-3p_3;hsa-let-7g-5p_3;hsa-miR-106a-5p_3;hsa-miR-148b-3p_3;hsa-miR-16-2-3p_3;hsa-miR-1912-5p_3;hsa-miR-30c-5p_3;hsa-miR-33a-5p_3;hsa-miR-93-5p_3
ZNF483	8	hsa-let-7c-5p_3;hsa-let-7g-5p_3;hsa-miR-101-2-5p_3;hsa-miR-106a-5p_3;hsa-miR-148b-3p_3;hsa-miR-1912-5p_3;hsa-miR-33a-5p_3;hsa-miR-93-5p_3
TPM3	8	hsa-let-7c-5p_3;hsa-let-7f-2-3p_3;hsa-let-7g-5p_3;hsa-miR-106a-5p_3;hsa-miR-16-1-3p_3;hsa-miR-1912-5p_3;hsa-miR-30c-5p_3;hsa-miR-33a-5p_3
TCF4	8	hsa-let-7c-5p_3;hsa-let-7g-5p_3;hsa-miR-106a-5p_3;hsa-miR-148b-3p_3;hsa-miR-16-1-3p_3;hsa-miR-1912-5p_3;hsa-miR-33a-5p_3;hsa-miR-93-5p_3
SOD2	8	hsa-let-7c-5p_3;hsa-let-7f-2-3p_3;hsa-miR-106a-5p_3;hsa-miR-144-5p_3;hsa-miR-148b-3p_3;hsa-miR-16-1-3p_3;hsa-miR-1912-5p_3;hsa-miR-93-5p_3
SOCS7	8	hsa-let-7c-5p_3;hsa-let-7g-5p_3;hsa-miR-106a-5p_3;hsa-miR-148b-3p_3;hsa-miR-1912-5p_3;hsa-miR-30c-5p_3;hsa-miR-33a-5p_3;hsa-miR-93-5p_3
SNX19	8	hsa-let-7c-5p_3;hsa-let-7g-5p_3;hsa-miR-106a-5p_3;hsa-miR-16-1-3p_3;hsa-miR-16-2-3p_3;hsa-miR-33a-5p_3;hsa-miR-545-3p_3;hsa-miR-93-5p_3
RANBP17	8	hsa-let-7c-5p_3;hsa-let-7g-5p_3;hsa-miR-101-2-5p_3;hsa-miR-106a-5p_3;hsa-miR-148b-3p_3;hsa-miR-16-2-3p_3;hsa-miR-1912-5p_3;hsa-miR-93-5p_3
PHC3	8	hsa-let-7c-5p_3;hsa-let-7f-2-3p_3;hsa-let-7g-5p_3;hsa-miR-106a-5p_3;hsa-miR-1912-5p_3;hsa-miR-30c-5p_3;hsa-miR-545-3p_3;hsa-miR-93-5p_3
MTARC1	8	hsa-let-7c-5p_3;hsa-let-7f-2-3p_3;hsa-miR-101-2-5p_3;hsa-miR-144-5p_3;hsa-miR-148b-3p_3;hsa-miR-1912-5p_3;hsa-miR-30c-5p_3;hsa-miR-93-5p_3
MIPOL1	8	hsa-let-7c-5p_3;hsa-let-7f-2-3p_3;hsa-let-7g-5p_3;hsa-miR-16-1-3p_3;hsa-miR-1912-5p_3;hsa-miR-30c-5p_3;hsa-miR-374a-5p_3;hsa-miR-93-5p_3
KLF12	8	hsa-let-7f-2-3p_3;hsa-let-7g-5p_3;hsa-miR-106a-5p_3;hsa-miR-148b-3p_3;hsa-miR-16-1-3p_3;hsa-miR-545-3p_3;hsa-miR-590-3p_3;hsa-miR-93-5p_3
KAT7	8	hsa-let-7c-5p_3;hsa-let-7f-2-3p_3;hsa-let-7g-5p_3;hsa-miR-106a-5p_3;hsa-miR-16-1-3p_3;hsa-miR-16-2-3p_3;hsa-miR-1912-5p_3;hsa-miR-93-5p_3
HS2ST1	8	hsa-let-7f-2-3p_3;hsa-let-7g-5p_3;hsa-miR-101-2-5p_3;hsa-miR-106a-5p_3;hsa-miR-142-5p_3;hsa-miR-1912-5p_3;hsa-miR-30c-5p_3;hsa-miR-93-5p_3
GPATCH2L	8	hsa-let-7c-5p_3;hsa-let-7f-2-3p_3;hsa-miR-106a-5p_3;hsa-miR-16-2-3p_3;hsa-miR-1912-5p_3;hsa-miR-30c-5p_3;hsa-miR-33a-5p_3;hsa-miR-93-5p_3
GJC1	8	hsa-miR-101-2-5p_3;hsa-miR-106a-5p_3;hsa-miR-144-5p_3;hsa-miR-148b-3p_3;hsa-miR-16-1-3p_3;hsa-miR-16-2-3p_3;hsa-miR-1912-5p_3;hsa-miR-93-5p_3
CLSPN	8	hsa-let-7c-5p_3;hsa-let-7f-2-3p_3;hsa-let-7g-5p_3;hsa-miR-101-2-5p_3;hsa-miR-16-1-3p_3;hsa-miR-1912-5p_3;hsa-miR-30c-5p_3;hsa-miR-93-5p_3
BTD	8	hsa-let-7c-5p_3;hsa-miR-101-2-5p_3;hsa-miR-106a-5p_3;hsa-miR-148b-3p_3;hsa-miR-16-1-3p_3;hsa-miR-16-2-3p_3;hsa-miR-1912-5p_3;hsa-miR-33a-5p_3
BRAF	8	hsa-let-7g-5p_3;hsa-miR-101-2-5p_3;hsa-miR-106a-5p_3;hsa-miR-16-1-3p_3;hsa-miR-1912-5p_3;hsa-miR-30c-5p_3;hsa-miR-33a-5p_3;hsa-miR-93-5p_3
BNC2	8	hsa-let-7f-2-3p_3;hsa-let-7g-5p_3;hsa-miR-101-2-5p_3;hsa-miR-106a-5p_3;hsa-miR-148b-3p_3;hsa-miR-16-1-3p_3;hsa-miR-33a-5p_3;hsa-miR-93-5p_3
ZNF320	7	hsa-let-7c-5p_3;hsa-miR-101-2-5p_3;hsa-miR-106a-5p_3;hsa-miR-148b-3p_3;hsa-miR-1912-5p_3;hsa-miR-33a-5p_3;hsa-miR-93-5p_3
ZNF248	7	hsa-let-7f-2-3p_3;hsa-miR-106a-5p_3;hsa-miR-148b-3p_3;hsa-miR-16-1-3p_3;hsa-miR-1912-5p_3;hsa-miR-30c-5p_3;hsa-miR-33a-5p_3
ZDHHC3	7	hsa-let-7c-5p_3;hsa-let-7f-2-3p_3;hsa-let-7g-5p_3;hsa-miR-101-2-5p_3;hsa-miR-144-5p_3;hsa-miR-1912-5p_3;hsa-miR-33a-5p_3
ZC3H14	7	hsa-let-7c-5p_3;hsa-let-7g-5p_3;hsa-miR-106a-5p_3;hsa-miR-148b-3p_3;hsa-miR-1912-5p_3;hsa-miR-33a-5p_3;hsa-miR-93-5p_3
ZBTB20	7	hsa-let-7c-5p_3;hsa-let-7f-2-3p_3;hsa-let-7g-5p_3;hsa-miR-101-2-5p_3;hsa-miR-106a-5p_3;hsa-miR-16-1-3p_3;hsa-miR-33a-5p_3
USP49	7	hsa-let-7f-2-3p_3;hsa-let-7g-5p_3;hsa-miR-101-2-5p_3;hsa-miR-106a-5p_3;hsa-miR-1912-5p_3;hsa-miR-33a-5p_3;hsa-miR-93-5p_3
UBE3A	7	hsa-let-7c-5p_3;hsa-miR-101-2-5p_3;hsa-miR-106a-5p_3;hsa-miR-16-1-3p_3;hsa-miR-1912-5p_3;hsa-miR-30c-5p_3;hsa-miR-33a-5p_3
TTC39B	7	hsa-let-7c-5p_3;hsa-let-7f-2-3p_3;hsa-miR-101-2-5p_3;hsa-miR-148b-3p_3;hsa-miR-16-1-3p_3;hsa-miR-16-2-3p_3;hsa-miR-3613-5p_3
TSPAN3	7	hsa-let-7c-5p_3;hsa-miR-101-2-5p_3;hsa-miR-106a-5p_3;hsa-miR-148b-3p_3;hsa-miR-16-1-3p_3;hsa-miR-16-2-3p_3;hsa-miR-93-5p_3
TMCC1	7	hsa-let-7c-5p_3;hsa-let-7f-2-3p_3;hsa-miR-106a-5p_3;hsa-miR-144-5p_3;hsa-miR-148b-3p_3;hsa-miR-16-1-3p_3;hsa-miR-93-5p_3
TET2	7	hsa-let-7c-5p_3;hsa-let-7f-2-3p_3;hsa-miR-148b-3p_3;hsa-miR-16-1-3p_3;hsa-miR-16-2-3p_3;hsa-miR-1912-5p_3;hsa-miR-93-5p_3
TCEANC2	7	hsa-let-7c-5p_3;hsa-let-7g-5p_3;hsa-miR-16-1-3p_3;hsa-miR-1912-5p_3;hsa-miR-30c-5p_3;hsa-miR-33a-5p_3;hsa-miR-93-5p_3
SPRYD4	7	hsa-let-7c-5p_3;hsa-let-7g-5p_3;hsa-miR-106a-5p_3;hsa-miR-1912-5p_3;hsa-miR-30c-5p_3;hsa-miR-33a-5p_3;hsa-miR-93-5p_3
SPECC1	7	hsa-let-7c-5p_3;hsa-let-7f-2-3p_3;hsa-let-7g-5p_3;hsa-miR-148b-3p_3;hsa-miR-1912-5p_3;hsa-miR-30c-5p_3;hsa-miR-33a-5p_3
SORBS1	7	hsa-let-7f-2-3p_3;hsa-miR-101-2-5p_3;hsa-miR-16-1-3p_3;hsa-miR-1912-5p_3;hsa-miR-30c-5p_3;hsa-miR-33a-5p_3;hsa-miR-93-5p_3
SLC8A1	7	hsa-let-7c-5p_3;hsa-miR-106a-5p_3;hsa-miR-16-1-3p_3;hsa-miR-16-2-3p_3;hsa-miR-1912-5p_3;hsa-miR-30c-5p_3;hsa-miR-93-5p_3
SLC39A11	7	hsa-let-7c-5p_3;hsa-let-7f-2-3p_3;hsa-let-7g-5p_3;hsa-miR-101-2-5p_3;hsa-miR-106a-5p_3;hsa-miR-1912-5p_3;hsa-miR-30c-5p_3
SGIP1	7	hsa-let-7f-2-3p_3;hsa-miR-101-2-5p_3;hsa-miR-106a-5p_3;hsa-miR-144-5p_3;hsa-miR-1912-5p_3;hsa-miR-33a-5p_3;hsa-miR-93-5p_3
RORA	7	hsa-let-7c-5p_3;hsa-let-7f-2-3p_3;hsa-miR-106a-5p_3;hsa-miR-16-1-3p_3;hsa-miR-16-2-3p_3;hsa-miR-1912-5p_3;hsa-miR-93-5p_3
RDX	7	hsa-let-7c-5p_3;hsa-let-7f-2-3p_3;hsa-miR-106a-5p_3;hsa-miR-148b-3p_3;hsa-miR-16-2-3p_3;hsa-miR-1912-5p_3;hsa-miR-93-5p_3
RAB30	7	hsa-let-7c-5p_3;hsa-miR-101-2-5p_3;hsa-miR-106a-5p_3;hsa-miR-148b-3p_3;hsa-miR-16-1-3p_3;hsa-miR-16-2-3p_3;hsa-miR-1912-5p_3
POLR1C	7	hsa-let-7c-5p_3;hsa-let-7g-5p_3;hsa-miR-101-2-5p_3;hsa-miR-106a-5p_3;hsa-miR-1912-5p_3;hsa-miR-30c-5p_3;hsa-miR-93-5p_3
PDK1	7	hsa-let-7c-5p_3;hsa-miR-106a-5p_3;hsa-miR-144-5p_3;hsa-miR-148b-3p_3;hsa-miR-16-2-3p_3;hsa-miR-33a-5p_3;hsa-miR-93-5p_3
OPHN1	7	hsa-let-7c-5p_3;hsa-let-7f-2-3p_3;hsa-let-7g-5p_3;hsa-miR-148b-3p_3;hsa-miR-16-1-3p_3;hsa-miR-1912-5p_3;hsa-miR-93-5p_3
NKAIN3	7	hsa-miR-106a-5p_3;hsa-miR-148b-3p_3;hsa-miR-16-1-3p_3;hsa-miR-16-2-3p_3;hsa-miR-1912-5p_3;hsa-miR-33a-5p_3;hsa-miR-93-5p_3
NDUFA10	7	hsa-let-7f-2-3p_3;hsa-let-7g-5p_3;hsa-miR-101-2-5p_3;hsa-miR-106a-5p_3;hsa-miR-16-2-3p_3;hsa-miR-33a-5p_3;hsa-miR-93-5p_3
MRRF	7	hsa-let-7c-5p_3;hsa-let-7g-5p_3;hsa-miR-106a-5p_3;hsa-miR-142-5p_3;hsa-miR-148b-3p_3;hsa-miR-1912-5p_3;hsa-miR-93-5p_3
MPRIP	7	hsa-let-7c-5p_3;hsa-miR-101-2-5p_3;hsa-miR-148b-3p_3;hsa-miR-16-2-3p_3;hsa-miR-1912-5p_3;hsa-miR-33a-5p_3;hsa-miR-93-5p_3
MGAT4C	7	hsa-let-7c-5p_3;hsa-miR-142-5p_3;hsa-miR-16-1-3p_3;hsa-miR-16-2-3p_3;hsa-miR-1912-5p_3;hsa-miR-30c-5p_3;hsa-miR-93-5p_3
MBNL3	7	hsa-miR-101-2-5p_3;hsa-miR-142-5p_3;hsa-miR-148b-3p_3;hsa-miR-16-2-3p_3;hsa-miR-1912-5p_3;hsa-miR-33a-5p_3;hsa-miR-93-5p_3
LNPK	7	hsa-let-7c-5p_3;hsa-miR-106a-5p_3;hsa-miR-142-5p_3;hsa-miR-1912-5p_3;hsa-miR-30c-5p_3;hsa-miR-33a-5p_3;hsa-miR-93-5p_3
LMCD1	7	hsa-let-7g-5p_3;hsa-miR-101-2-5p_3;hsa-miR-148b-3p_3;hsa-miR-1912-5p_3;hsa-miR-30c-5p_3;hsa-miR-33a-5p_3;hsa-miR-93-5p_3
LARGE1	7	hsa-let-7g-5p_3;hsa-miR-142-5p_3;hsa-miR-148b-3p_3;hsa-miR-16-1-3p_3;hsa-miR-1912-5p_3;hsa-miR-33a-5p_3;hsa-miR-93-5p_3
KIAA1958	7	hsa-let-7c-5p_3;hsa-let-7g-5p_3;hsa-miR-106a-5p_3;hsa-miR-144-5p_3;hsa-miR-16-2-3p_3;hsa-miR-1912-5p_3;hsa-miR-33a-5p_3
KCNJ6	7	hsa-let-7c-5p_3;hsa-miR-101-2-5p_3;hsa-miR-106a-5p_3;hsa-miR-144-5p_3;hsa-miR-16-1-3p_3;hsa-miR-33a-5p_3;hsa-miR-93-5p_3
CSNK2A1	7	hsa-let-7c-5p_3;hsa-miR-106a-5p_3;hsa-miR-148b-3p_3;hsa-miR-16-1-3p_3;hsa-miR-16-2-3p_3;hsa-miR-33a-5p_3;hsa-miR-93-5p_3
CNKSR3	7	hsa-let-7c-5p_3;hsa-let-7g-5p_3;hsa-miR-106a-5p_3;hsa-miR-148b-3p_3;hsa-miR-1912-5p_3;hsa-miR-33a-5p_3;hsa-miR-93-5p_3
CHST9	7	hsa-let-7c-5p_3;hsa-let-7g-5p_3;hsa-miR-106a-5p_3;hsa-miR-1912-5p_3;hsa-miR-33a-5p_3;hsa-miR-590-3p_3;hsa-miR-93-5p_3
CERT1	7	hsa-let-7c-5p_3;hsa-let-7g-5p_3;hsa-miR-106a-5p_3;hsa-miR-148b-3p_3;hsa-miR-16-1-3p_3;hsa-miR-1912-5p_3;hsa-miR-545-3p_3
CENPP	7	hsa-let-7c-5p_3;hsa-let-7g-5p_3;hsa-miR-106a-5p_3;hsa-miR-16-1-3p_3;hsa-miR-1912-5p_3;hsa-miR-30c-5p_3;hsa-miR-93-5p_3
CELF1	7	hsa-let-7g-5p_3;hsa-miR-101-2-5p_3;hsa-miR-142-5p_3;hsa-miR-16-1-3p_3;hsa-miR-16-2-3p_3;hsa-miR-1912-5p_3;hsa-miR-545-3p_3
B4GALNT1	7	hsa-let-7c-5p_3;hsa-let-7g-5p_3;hsa-miR-106a-5p_3;hsa-miR-16-2-3p_3;hsa-miR-30c-5p_3;hsa-miR-33a-5p_3;hsa-miR-545-3p_3
B3GALT5	7	hsa-let-7c-5p_3;hsa-let-7f-2-3p_3;hsa-let-7g-5p_3;hsa-miR-16-1-3p_3;hsa-miR-1912-5p_3;hsa-miR-545-3p_3;hsa-miR-93-5p_3
AFF2	7	hsa-let-7f-2-3p_3;hsa-let-7g-5p_3;hsa-miR-106a-5p_3;hsa-miR-148b-3p_3;hsa-miR-16-2-3p_3;hsa-miR-1912-5p_3;hsa-miR-93-5p_3
ZNF652	6	hsa-let-7c-5p_3;hsa-let-7f-2-3p_3;hsa-let-7g-5p_3;hsa-miR-106a-5p_3;hsa-miR-148b-3p_3;hsa-miR-16-1-3p_3
ZNF562	6	hsa-let-7c-5p_3;hsa-let-7g-5p_3;hsa-miR-106a-5p_3;hsa-miR-1912-5p_3;hsa-miR-30c-5p_3;hsa-miR-93-5p_3
ZNF451	6	hsa-let-7f-2-3p_3;hsa-miR-101-2-5p_3;hsa-miR-144-5p_3;hsa-miR-148b-3p_3;hsa-miR-16-2-3p_3;hsa-miR-93-5p_3
ZNF37A	6	hsa-let-7c-5p_3;hsa-let-7f-2-3p_3;hsa-miR-16-1-3p_3;hsa-miR-1912-5p_3;hsa-miR-30c-5p_3;hsa-miR-93-5p_3
ZNF268	6	hsa-let-7c-5p_3;hsa-let-7f-2-3p_3;hsa-miR-1912-5p_3;hsa-miR-30c-5p_3;hsa-miR-33a-5p_3;hsa-miR-93-5p_3
ZNF207	6	hsa-let-7c-5p_3;hsa-let-7f-2-3p_3;hsa-miR-16-1-3p_3;hsa-miR-16-2-3p_3;hsa-miR-1912-5p_3;hsa-miR-33a-5p_3
ZBTB37	6	hsa-let-7c-5p_3;hsa-let-7g-5p_3;hsa-miR-106a-5p_3;hsa-miR-1912-5p_3;hsa-miR-33a-5p_3;hsa-miR-545-3p_3
XKR6	6	hsa-let-7c-5p_3;hsa-let-7f-2-3p_3;hsa-let-7g-5p_3;hsa-miR-106a-5p_3;hsa-miR-148b-3p_3;hsa-miR-93-5p_3
VSIG10	6	hsa-let-7c-5p_3;hsa-let-7f-2-3p_3;hsa-miR-16-2-3p_3;hsa-miR-1912-5p_3;hsa-miR-30c-5p_3;hsa-miR-545-3p_3
UBE2H	6	hsa-miR-101-2-5p_3;hsa-miR-148b-3p_3;hsa-miR-16-2-3p_3;hsa-miR-1912-5p_3;hsa-miR-30c-5p_3;hsa-miR-93-5p_3
UBE2D3	6	hsa-let-7c-5p_3;hsa-miR-101-2-5p_3;hsa-miR-16-1-3p_3;hsa-miR-30c-5p_3;hsa-miR-33a-5p_3;hsa-miR-93-5p_3
TRIQK	6	hsa-let-7f-2-3p_3;hsa-let-7g-5p_3;hsa-miR-144-5p_3;hsa-miR-16-1-3p_3;hsa-miR-1912-5p_3;hsa-miR-33a-5p_3
TRIP12	6	hsa-let-7c-5p_3;hsa-miR-106a-5p_3;hsa-miR-16-1-3p_3;hsa-miR-30c-5p_3;hsa-miR-33a-5p_3;hsa-miR-545-3p_3
TRIM52	6	hsa-let-7c-5p_3;hsa-let-7f-2-3p_3;hsa-miR-106a-5p_3;hsa-miR-16-2-3p_3;hsa-miR-1912-5p_3;hsa-miR-93-5p_3
TRAF3IP2	6	hsa-let-7c-5p_3;hsa-miR-148b-3p_3;hsa-miR-16-2-3p_3;hsa-miR-1912-5p_3;hsa-miR-33a-5p_3;hsa-miR-93-5p_3
TNRC6B	6	hsa-let-7f-2-3p_3;hsa-let-7g-5p_3;hsa-miR-106a-5p_3;hsa-miR-142-5p_3;hsa-miR-16-2-3p_3;hsa-miR-30c-5p_3
TMEM8B	6	hsa-let-7c-5p_3;hsa-let-7f-2-3p_3;hsa-let-7g-5p_3;hsa-miR-101-2-5p_3;hsa-miR-16-1-3p_3;hsa-miR-93-5p_3
TFDP2	6	hsa-let-7c-5p_3;hsa-miR-16-1-3p_3;hsa-miR-16-2-3p_3;hsa-miR-30c-5p_3;hsa-miR-545-3p_3;hsa-miR-93-5p_3
SYNRG	6	hsa-let-7f-2-3p_3;hsa-let-7g-5p_3;hsa-miR-106a-5p_3;hsa-miR-142-5p_3;hsa-miR-148b-3p_3;hsa-miR-30c-5p_3
SSR1	6	hsa-let-7c-5p_3;hsa-let-7g-5p_3;hsa-miR-106a-5p_3;hsa-miR-148b-3p_3;hsa-miR-16-1-3p_3;hsa-miR-93-5p_3
SRGAP1	6	hsa-let-7c-5p_3;hsa-miR-106a-5p_3;hsa-miR-16-1-3p_3;hsa-miR-33a-5p_3;hsa-miR-545-3p_3;hsa-miR-93-5p_3
SOCS4	6	hsa-let-7c-5p_3;hsa-let-7g-5p_3;hsa-miR-1912-5p_3;hsa-miR-30c-5p_3;hsa-miR-33a-5p_3;hsa-miR-93-5p_3
SNX1	6	hsa-let-7f-2-3p_3;hsa-let-7g-5p_3;hsa-miR-106a-5p_3;hsa-miR-16-1-3p_3;hsa-miR-33a-5p_3;hsa-miR-93-5p_3
SLC38A1	6	hsa-let-7g-5p_3;hsa-miR-144-5p_3;hsa-miR-148b-3p_3;hsa-miR-1912-5p_3;hsa-miR-30c-5p_3;hsa-miR-93-5p_3
SDHC	6	hsa-let-7c-5p_3;hsa-let-7f-2-3p_3;hsa-miR-1912-5p_3;hsa-miR-30c-5p_3;hsa-miR-33a-5p_3;hsa-miR-93-5p_3
RPS6KA6	6	hsa-let-7c-5p_3;hsa-let-7g-5p_3;hsa-miR-144-5p_3;hsa-miR-148b-3p_3;hsa-miR-33a-5p_3;hsa-miR-93-5p_3
RPS6KA5	6	hsa-let-7c-5p_3;hsa-miR-101-2-5p_3;hsa-miR-16-1-3p_3;hsa-miR-1912-5p_3;hsa-miR-30c-5p_3;hsa-miR-93-5p_3
RORB	6	hsa-let-7c-5p_3;hsa-let-7f-2-3p_3;hsa-miR-106a-5p_3;hsa-miR-16-2-3p_3;hsa-miR-33a-5p_3;hsa-miR-93-5p_3
RNF130	6	hsa-let-7c-5p_3;hsa-miR-106a-5p_3;hsa-miR-16-2-3p_3;hsa-miR-1912-5p_3;hsa-miR-30c-5p_3;hsa-miR-93-5p_3
RBM23	6	hsa-miR-101-2-5p_3;hsa-miR-148b-3p_3;hsa-miR-16-1-3p_3;hsa-miR-16-2-3p_3;hsa-miR-1912-5p_3;hsa-miR-93-5p_3
RBM14	6	hsa-let-7c-5p_3;hsa-let-7f-2-3p_3;hsa-let-7g-5p_3;hsa-miR-16-1-3p_3;hsa-miR-33a-5p_3;hsa-miR-93-5p_3
RAD51D	6	hsa-miR-148b-3p_3;hsa-miR-16-1-3p_3;hsa-miR-1912-5p_3;hsa-miR-30c-5p_3;hsa-miR-3613-5p_3;hsa-miR-93-5p_3
PRKAR2A	6	hsa-miR-106a-5p_3;hsa-miR-148b-3p_3;hsa-miR-16-2-3p_3;hsa-miR-1912-5p_3;hsa-miR-30c-5p_3;hsa-miR-93-5p_3
PPP2R5E	6	hsa-miR-106a-5p_3;hsa-miR-142-5p_3;hsa-miR-144-5p_3;hsa-miR-148b-3p_3;hsa-miR-16-1-3p_3;hsa-miR-93-5p_3
PPP1R9A	6	hsa-let-7c-5p_3;hsa-let-7g-5p_3;hsa-miR-16-1-3p_3;hsa-miR-16-2-3p_3;hsa-miR-1912-5p_3;hsa-miR-33a-5p_3
PPIP5K2	6	hsa-let-7c-5p_3;hsa-let-7g-5p_3;hsa-miR-148b-3p_3;hsa-miR-16-1-3p_3;hsa-miR-1912-5p_3;hsa-miR-30c-5p_3
PIAS2	6	hsa-let-7c-5p_3;hsa-let-7g-5p_3;hsa-miR-106a-5p_3;hsa-miR-33a-5p_3;hsa-miR-3613-5p_3;hsa-miR-93-5p_3
PGR	6	hsa-let-7c-5p_3;hsa-let-7f-2-3p_3;hsa-miR-106a-5p_3;hsa-miR-142-5p_3;hsa-miR-16-1-3p_3;hsa-miR-1912-5p_3
PEX26	6	hsa-miR-106a-5p_3;hsa-miR-16-1-3p_3;hsa-miR-16-2-3p_3;hsa-miR-1912-5p_3;hsa-miR-33a-5p_3;hsa-miR-93-5p_3
PAQR5	6	hsa-let-7c-5p_3;hsa-let-7f-2-3p_3;hsa-let-7g-5p_3;hsa-miR-1912-5p_3;hsa-miR-33a-5p_3;hsa-miR-93-5p_3
PANK1	6	hsa-let-7c-5p_3;hsa-let-7f-2-3p_3;hsa-miR-101-2-5p_3;hsa-miR-106a-5p_3;hsa-miR-16-1-3p_3;hsa-miR-1912-5p_3
OPCML	6	hsa-let-7c-5p_3;hsa-let-7f-2-3p_3;hsa-miR-101-2-5p_3;hsa-miR-148b-3p_3;hsa-miR-16-1-3p_3;hsa-miR-1912-5p_3
NUDT3	6	hsa-let-7c-5p_3;hsa-miR-101-2-5p_3;hsa-miR-106a-5p_3;hsa-miR-16-1-3p_3;hsa-miR-1912-5p_3;hsa-miR-33a-5p_3
NTNG1	6	hsa-let-7c-5p_3;hsa-let-7g-5p_3;hsa-miR-106a-5p_3;hsa-miR-148b-3p_3;hsa-miR-1912-5p_3;hsa-miR-93-5p_3
NT5C1A	6	hsa-let-7c-5p_3;hsa-miR-106a-5p_3;hsa-miR-148b-3p_3;hsa-miR-1912-5p_3;hsa-miR-30c-5p_3;hsa-miR-93-5p_3
NOTCH2NLA	6	hsa-miR-106a-5p_3;hsa-miR-144-5p_3;hsa-miR-16-2-3p_3;hsa-miR-1912-5p_3;hsa-miR-30c-5p_3;hsa-miR-93-5p_3
NOPCHAP1	6	hsa-let-7c-5p_3;hsa-let-7g-5p_3;hsa-miR-148b-3p_3;hsa-miR-16-1-3p_3;hsa-miR-1912-5p_3;hsa-miR-93-5p_3
NFIB	6	hsa-let-7c-5p_3;hsa-let-7f-2-3p_3;hsa-miR-1912-5p_3;hsa-miR-30c-5p_3;hsa-miR-33a-5p_3;hsa-miR-93-5p_3
NCKAP1	6	hsa-let-7c-5p_3;hsa-miR-101-2-5p_3;hsa-miR-148b-3p_3;hsa-miR-16-2-3p_3;hsa-miR-1912-5p_3;hsa-miR-93-5p_3
NAP1L1	6	hsa-let-7c-5p_3;hsa-let-7g-5p_3;hsa-miR-106a-5p_3;hsa-miR-1912-5p_3;hsa-miR-33a-5p_3;hsa-miR-93-5p_3
N4BP2L2	6	hsa-let-7c-5p_3;hsa-miR-16-1-3p_3;hsa-miR-16-2-3p_3;hsa-miR-30c-5p_3;hsa-miR-33a-5p_3;hsa-miR-545-3p_3
MTMR12	6	hsa-miR-106a-5p_3;hsa-miR-148b-3p_3;hsa-miR-1912-5p_3;hsa-miR-30c-5p_3;hsa-miR-545-3p_3;hsa-miR-93-5p_3
MR1	6	hsa-miR-106a-5p_3;hsa-miR-144-5p_3;hsa-miR-16-1-3p_3;hsa-miR-1912-5p_3;hsa-miR-30c-5p_3;hsa-miR-33a-5p_3
LRRC49	6	hsa-let-7c-5p_3;hsa-miR-101-2-5p_3;hsa-miR-106a-5p_3;hsa-miR-1912-5p_3;hsa-miR-30c-5p_3;hsa-miR-93-5p_3
LPP	6	hsa-let-7g-5p_3;hsa-miR-106a-5p_3;hsa-miR-16-1-3p_3;hsa-miR-16-2-3p_3;hsa-miR-1912-5p_3;hsa-miR-93-5p_3
LEPROTL1	6	hsa-let-7c-5p_3;hsa-miR-106a-5p_3;hsa-miR-148b-3p_3;hsa-miR-16-1-3p_3;hsa-miR-1912-5p_3;hsa-miR-93-5p_3
LCORL	6	hsa-let-7c-5p_3;hsa-let-7g-5p_3;hsa-miR-1912-5p_3;hsa-miR-33a-5p_3;hsa-miR-545-3p_3;hsa-miR-93-5p_3
LCOR	6	hsa-let-7c-5p_3;hsa-let-7g-5p_3;hsa-miR-106a-5p_3;hsa-miR-142-5p_3;hsa-miR-1912-5p_3;hsa-miR-93-5p_3
KCNMA1	6	hsa-let-7c-5p_3;hsa-let-7g-5p_3;hsa-miR-106a-5p_3;hsa-miR-1912-5p_3;hsa-miR-30c-5p_3;hsa-miR-33a-5p_3
KCNA2	6	hsa-let-7f-2-3p_3;hsa-miR-101-2-5p_3;hsa-miR-148b-3p_3;hsa-miR-30c-5p_3;hsa-miR-33a-5p_3;hsa-miR-93-5p_3
IPCEF1	6	hsa-let-7c-5p_3;hsa-let-7f-2-3p_3;hsa-miR-16-2-3p_3;hsa-miR-1912-5p_3;hsa-miR-30c-5p_3;hsa-miR-93-5p_3
INTS6	6	hsa-let-7c-5p_3;hsa-let-7f-2-3p_3;hsa-let-7g-5p_3;hsa-miR-106a-5p_3;hsa-miR-16-1-3p_3;hsa-miR-30c-5p_3
IL17RD	6	hsa-let-7f-2-3p_3;hsa-let-7g-5p_3;hsa-miR-101-2-5p_3;hsa-miR-1912-5p_3;hsa-miR-30c-5p_3;hsa-miR-33a-5p_3
HIPK1	6	hsa-let-7c-5p_3;hsa-let-7g-5p_3;hsa-miR-101-2-5p_3;hsa-miR-148b-3p_3;hsa-miR-16-1-3p_3;hsa-miR-16-2-3p_3
GSTO2	6	hsa-let-7c-5p_3;hsa-let-7g-5p_3;hsa-miR-106a-5p_3;hsa-miR-16-1-3p_3;hsa-miR-1912-5p_3;hsa-miR-93-5p_3
GRIN2A	6	hsa-let-7c-5p_3;hsa-miR-106a-5p_3;hsa-miR-144-5p_3;hsa-miR-16-1-3p_3;hsa-miR-1912-5p_3;hsa-miR-33a-5p_3
GREM1	6	hsa-let-7c-5p_3;hsa-let-7g-5p_3;hsa-miR-106a-5p_3;hsa-miR-148b-3p_3;hsa-miR-1912-5p_3;hsa-miR-30c-5p_3
GOSR2	6	hsa-let-7c-5p_3;hsa-let-7f-2-3p_3;hsa-miR-101-2-5p_3;hsa-miR-106a-5p_3;hsa-miR-1912-5p_3;hsa-miR-33a-5p_3
GARIN1A	6	hsa-let-7c-5p_3;hsa-miR-106a-5p_3;hsa-miR-16-1-3p_3;hsa-miR-1912-5p_3;hsa-miR-33a-5p_3;hsa-miR-93-5p_3
FTO	6	hsa-let-7c-5p_3;hsa-miR-106a-5p_3;hsa-miR-16-1-3p_3;hsa-miR-16-2-3p_3;hsa-miR-33a-5p_3;hsa-miR-93-5p_3
FRS2	6	hsa-miR-101-2-5p_3;hsa-miR-148b-3p_3;hsa-miR-16-1-3p_3;hsa-miR-16-2-3p_3;hsa-miR-1912-5p_3;hsa-miR-93-5p_3
FGF13	6	hsa-let-7c-5p_3;hsa-let-7f-2-3p_3;hsa-let-7g-5p_3;hsa-miR-148b-3p_3;hsa-miR-16-1-3p_3;hsa-miR-33a-5p_3
FBXO21	6	hsa-let-7g-5p_3;hsa-miR-101-2-5p_3;hsa-miR-106a-5p_3;hsa-miR-16-1-3p_3;hsa-miR-30c-5p_3;hsa-miR-33a-5p_3
ETV1	6	hsa-let-7c-5p_3;hsa-let-7f-2-3p_3;hsa-miR-106a-5p_3;hsa-miR-16-1-3p_3;hsa-miR-16-2-3p_3;hsa-miR-33a-5p_3
EIF4E3	6	hsa-let-7c-5p_3;hsa-let-7f-2-3p_3;hsa-miR-106a-5p_3;hsa-miR-148b-3p_3;hsa-miR-1912-5p_3;hsa-miR-93-5p_3
DNAJC10	6	hsa-let-7g-5p_3;hsa-miR-101-2-5p_3;hsa-miR-106a-5p_3;hsa-miR-144-5p_3;hsa-miR-16-2-3p_3;hsa-miR-93-5p_3
DISC1	6	hsa-let-7c-5p_3;hsa-let-7g-5p_3;hsa-miR-101-2-5p_3;hsa-miR-106a-5p_3;hsa-miR-33a-5p_3;hsa-miR-545-3p_3
DGKH	6	hsa-let-7c-5p_3;hsa-let-7g-5p_3;hsa-miR-106a-5p_3;hsa-miR-144-5p_3;hsa-miR-33a-5p_3;hsa-miR-93-5p_3
DDHD1	6	hsa-let-7c-5p_3;hsa-let-7f-2-3p_3;hsa-miR-148b-3p_3;hsa-miR-30c-5p_3;hsa-miR-33a-5p_3;hsa-miR-93-5p_3
DCTN5	6	hsa-let-7c-5p_3;hsa-miR-106a-5p_3;hsa-miR-16-1-3p_3;hsa-miR-1912-5p_3;hsa-miR-30c-5p_3;hsa-miR-93-5p_3
CYP26B1	6	hsa-let-7c-5p_3;hsa-miR-101-2-5p_3;hsa-miR-106a-5p_3;hsa-miR-148b-3p_3;hsa-miR-1912-5p_3;hsa-miR-93-5p_3
CYCS	6	hsa-let-7c-5p_3;hsa-miR-148b-3p_3;hsa-miR-16-1-3p_3;hsa-miR-1912-5p_3;hsa-miR-33a-5p_3;hsa-miR-93-5p_3
CXorf38	6	hsa-let-7c-5p_3;hsa-let-7g-5p_3;hsa-miR-106a-5p_3;hsa-miR-16-1-3p_3;hsa-miR-1912-5p_3;hsa-miR-93-5p_3
CUX1	6	hsa-let-7c-5p_3;hsa-let-7g-5p_3;hsa-miR-101-2-5p_3;hsa-miR-106a-5p_3;hsa-miR-33a-5p_3;hsa-miR-93-5p_3
CTSV	6	hsa-let-7c-5p_3;hsa-miR-101-2-5p_3;hsa-miR-106a-5p_3;hsa-miR-16-1-3p_3;hsa-miR-1912-5p_3;hsa-miR-30c-5p_3
COBL	6	hsa-miR-101-2-5p_3;hsa-miR-106a-5p_3;hsa-miR-16-1-3p_3;hsa-miR-16-2-3p_3;hsa-miR-1912-5p_3;hsa-miR-93-5p_3
CNTNAP3	6	hsa-let-7c-5p_3;hsa-let-7g-5p_3;hsa-miR-106a-5p_3;hsa-miR-1912-5p_3;hsa-miR-33a-5p_3;hsa-miR-93-5p_3
CEP43	6	hsa-let-7c-5p_3;hsa-let-7f-2-3p_3;hsa-let-7g-5p_3;hsa-miR-106a-5p_3;hsa-miR-33a-5p_3;hsa-miR-93-5p_3
CAPRIN2	6	hsa-let-7c-5p_3;hsa-let-7g-5p_3;hsa-miR-144-5p_3;hsa-miR-16-1-3p_3;hsa-miR-1912-5p_3;hsa-miR-30c-5p_3
CADM2	6	hsa-let-7c-5p_3;hsa-miR-106a-5p_3;hsa-miR-144-5p_3;hsa-miR-148b-3p_3;hsa-miR-16-2-3p_3;hsa-miR-1912-5p_3
BICD1	6	hsa-let-7c-5p_3;hsa-let-7g-5p_3;hsa-miR-106a-5p_3;hsa-miR-148b-3p_3;hsa-miR-16-1-3p_3;hsa-miR-93-5p_3
ATP5MF-PTCD1	6	hsa-let-7c-5p_3;hsa-let-7f-2-3p_3;hsa-let-7g-5p_3;hsa-miR-106a-5p_3;hsa-miR-1912-5p_3;hsa-miR-93-5p_3
ATF7IP	6	hsa-let-7c-5p_3;hsa-let-7g-5p_3;hsa-miR-144-5p_3;hsa-miR-16-1-3p_3;hsa-miR-1912-5p_3;hsa-miR-30c-5p_3
ASB1	6	hsa-let-7c-5p_3;hsa-miR-101-2-5p_3;hsa-miR-16-1-3p_3;hsa-miR-16-2-3p_3;hsa-miR-1912-5p_3;hsa-miR-93-5p_3
ARPC5	6	hsa-let-7c-5p_3;hsa-let-7g-5p_3;hsa-miR-101-2-5p_3;hsa-miR-106a-5p_3;hsa-miR-144-5p_3;hsa-miR-33a-5p_3
ARL17A	6	hsa-let-7c-5p_3;hsa-let-7g-5p_3;hsa-miR-106a-5p_3;hsa-miR-1912-5p_3;hsa-miR-33a-5p_3;hsa-miR-93-5p_3
ARGFX	6	hsa-let-7c-5p_3;hsa-miR-16-1-3p_3;hsa-miR-16-2-3p_3;hsa-miR-1912-5p_3;hsa-miR-33a-5p_3;hsa-miR-93-5p_3
ANTXR2	6	hsa-let-7f-2-3p_3;hsa-let-7g-5p_3;hsa-miR-1912-5p_3;hsa-miR-30c-5p_3;hsa-miR-33a-5p_3;hsa-miR-545-3p_3
ALDH1L2	6	hsa-let-7c-5p_3;hsa-miR-106a-5p_3;hsa-miR-16-1-3p_3;hsa-miR-16-2-3p_3;hsa-miR-1912-5p_3;hsa-miR-93-5p_3
AK4	6	hsa-let-7c-5p_3;hsa-let-7g-5p_3;hsa-miR-106a-5p_3;hsa-miR-148b-3p_3;hsa-miR-33a-5p_3;hsa-miR-93-5p_3
ABL2	6	hsa-let-7c-5p_3;hsa-let-7g-5p_3;hsa-miR-106a-5p_3;hsa-miR-16-1-3p_3;hsa-miR-1912-5p_3;hsa-miR-93-5p_3
A1CF	6	hsa-let-7c-5p_3;hsa-let-7f-2-3p_3;hsa-miR-106a-5p_3;hsa-miR-142-5p_3;hsa-miR-1912-5p_3;hsa-miR-93-5p_3
ZNF846	5	hsa-let-7c-5p_3;hsa-let-7f-2-3p_3;hsa-miR-16-1-3p_3;hsa-miR-1912-5p_3;hsa-miR-93-5p_3
ZNF8	5	hsa-miR-148b-3p_3;hsa-miR-16-1-3p_3;hsa-miR-1912-5p_3;hsa-miR-30c-5p_3;hsa-miR-33a-5p_3
ZNF778	5	hsa-miR-106a-5p_3;hsa-miR-144-5p_3;hsa-miR-16-1-3p_3;hsa-miR-1912-5p_3;hsa-miR-33a-5p_3
ZNF773	5	hsa-let-7c-5p_3;hsa-miR-106a-5p_3;hsa-miR-148b-3p_3;hsa-miR-1912-5p_3;hsa-miR-33a-5p_3
ZNF555	5	hsa-miR-106a-5p_3;hsa-miR-144-5p_3;hsa-miR-16-1-3p_3;hsa-miR-16-2-3p_3;hsa-miR-33a-5p_3
ZNF432	5	hsa-let-7g-5p_3;hsa-miR-101-2-5p_3;hsa-miR-1912-5p_3;hsa-miR-33a-5p_3;hsa-miR-93-5p_3
ZFP30	5	hsa-let-7c-5p_3;hsa-miR-106a-5p_3;hsa-miR-16-1-3p_3;hsa-miR-1912-5p_3;hsa-miR-93-5p_3
ZDHHC20	5	hsa-let-7c-5p_3;hsa-miR-106a-5p_3;hsa-miR-16-1-3p_3;hsa-miR-16-2-3p_3;hsa-miR-93-5p_3
ZC3H6	5	hsa-let-7c-5p_3;hsa-miR-148b-3p_3;hsa-miR-16-1-3p_3;hsa-miR-1912-5p_3;hsa-miR-30c-5p_3
ZC2HC1A	5	hsa-let-7g-5p_3;hsa-miR-148b-3p_3;hsa-miR-16-1-3p_3;hsa-miR-1912-5p_3;hsa-miR-93-5p_3
ZBTB46	5	hsa-let-7c-5p_3;hsa-miR-148b-3p_3;hsa-miR-1912-5p_3;hsa-miR-30c-5p_3;hsa-miR-33a-5p_3
XRCC2	5	hsa-let-7c-5p_3;hsa-miR-1912-5p_3;hsa-miR-30c-5p_3;hsa-miR-3613-5p_3;hsa-miR-93-5p_3
XIAP	5	hsa-miR-106a-5p_3;hsa-miR-16-1-3p_3;hsa-miR-1912-5p_3;hsa-miR-33a-5p_3;hsa-miR-93-5p_3
WNT2B	5	hsa-let-7c-5p_3;hsa-miR-106a-5p_3;hsa-miR-148b-3p_3;hsa-miR-1912-5p_3;hsa-miR-93-5p_3
WIPF2	5	hsa-let-7c-5p_3;hsa-let-7g-5p_3;hsa-miR-106a-5p_3;hsa-miR-1912-5p_3;hsa-miR-93-5p_3
WDR33	5	hsa-miR-106a-5p_3;hsa-miR-16-1-3p_3;hsa-miR-16-2-3p_3;hsa-miR-33a-5p_3;hsa-miR-93-5p_3
WDR26	5	hsa-miR-106a-5p_3;hsa-miR-16-1-3p_3;hsa-miR-1912-5p_3;hsa-miR-33a-5p_3;hsa-miR-93-5p_3
VTI1B	5	hsa-let-7c-5p_3;hsa-let-7g-5p_3;hsa-miR-148b-3p_3;hsa-miR-16-2-3p_3;hsa-miR-93-5p_3
VTI1A	5	hsa-let-7c-5p_3;hsa-miR-106a-5p_3;hsa-miR-148b-3p_3;hsa-miR-16-1-3p_3;hsa-miR-1912-5p_3
VANGL1	5	hsa-let-7c-5p_3;hsa-let-7g-5p_3;hsa-miR-106a-5p_3;hsa-miR-16-1-3p_3;hsa-miR-16-2-3p_3
USP46	5	hsa-let-7c-5p_3;hsa-let-7g-5p_3;hsa-miR-101-2-5p_3;hsa-miR-16-1-3p_3;hsa-miR-3613-5p_3
USP14	5	hsa-let-7c-5p_3;hsa-miR-101-2-5p_3;hsa-miR-106a-5p_3;hsa-miR-142-5p_3;hsa-miR-16-1-3p_3
USP13	5	hsa-miR-101-2-5p_3;hsa-miR-106a-5p_3;hsa-miR-148b-3p_3;hsa-miR-1912-5p_3;hsa-miR-30c-5p_3
UROS	5	hsa-let-7c-5p_3;hsa-let-7g-5p_3;hsa-miR-101-2-5p_3;hsa-miR-106a-5p_3;hsa-miR-16-1-3p_3
UGT3A1	5	hsa-let-7c-5p_3;hsa-let-7f-2-3p_3;hsa-miR-16-1-3p_3;hsa-miR-1912-5p_3;hsa-miR-33a-5p_3
UEVLD	5	hsa-let-7g-5p_3;hsa-miR-106a-5p_3;hsa-miR-16-2-3p_3;hsa-miR-1912-5p_3;hsa-miR-93-5p_3
UCK2	5	hsa-let-7c-5p_3;hsa-let-7f-2-3p_3;hsa-let-7g-5p_3;hsa-miR-106a-5p_3;hsa-miR-16-2-3p_3
UBFD1	5	hsa-let-7c-5p_3;hsa-let-7g-5p_3;hsa-miR-101-2-5p_3;hsa-miR-144-5p_3;hsa-miR-148b-3p_3
UBE2I	5	hsa-let-7c-5p_3;hsa-let-7f-2-3p_3;hsa-miR-106a-5p_3;hsa-miR-1912-5p_3;hsa-miR-93-5p_3
TTF2	5	hsa-miR-106a-5p_3;hsa-miR-148b-3p_3;hsa-miR-16-1-3p_3;hsa-miR-1912-5p_3;hsa-miR-33a-5p_3
TRAPPC2	5	hsa-let-7c-5p_3;hsa-miR-106a-5p_3;hsa-miR-16-1-3p_3;hsa-miR-1912-5p_3;hsa-miR-33a-5p_3
TPT1	5	hsa-let-7c-5p_3;hsa-let-7f-2-3p_3;hsa-let-7g-5p_3;hsa-miR-106a-5p_3;hsa-miR-545-3p_3
TOR1AIP2	5	hsa-let-7c-5p_3;hsa-let-7g-5p_3;hsa-miR-106a-5p_3;hsa-miR-148b-3p_3;hsa-miR-33a-5p_3
TNFSF14	5	hsa-let-7f-2-3p_3;hsa-miR-106a-5p_3;hsa-miR-148b-3p_3;hsa-miR-1912-5p_3;hsa-miR-93-5p_3
TMEM59	5	hsa-let-7c-5p_3;hsa-miR-106a-5p_3;hsa-miR-16-2-3p_3;hsa-miR-30c-5p_3;hsa-miR-93-5p_3
TMEM217	5	hsa-let-7c-5p_3;hsa-let-7g-5p_3;hsa-miR-106a-5p_3;hsa-miR-16-1-3p_3;hsa-miR-33a-5p_3
TIGD1	5	hsa-let-7c-5p_3;hsa-let-7f-2-3p_3;hsa-miR-1912-5p_3;hsa-miR-30c-5p_3;hsa-miR-33a-5p_3
TF	5	hsa-let-7c-5p_3;hsa-miR-106a-5p_3;hsa-miR-148b-3p_3;hsa-miR-1912-5p_3;hsa-miR-93-5p_3
TBL1XR1	5	hsa-let-7c-5p_3;hsa-miR-101-2-5p_3;hsa-miR-106a-5p_3;hsa-miR-1912-5p_3;hsa-miR-33a-5p_3
TBC1D5	5	hsa-let-7f-2-3p_3;hsa-let-7g-5p_3;hsa-miR-101-2-5p_3;hsa-miR-148b-3p_3;hsa-miR-1912-5p_3
SYT16	5	hsa-miR-144-5p_3;hsa-miR-148b-3p_3;hsa-miR-16-2-3p_3;hsa-miR-1912-5p_3;hsa-miR-33a-5p_3
SYT14	5	hsa-let-7c-5p_3;hsa-let-7g-5p_3;hsa-miR-16-1-3p_3;hsa-miR-16-2-3p_3;hsa-miR-93-5p_3
SYNPO2	5	hsa-let-7c-5p_3;hsa-miR-106a-5p_3;hsa-miR-148b-3p_3;hsa-miR-16-1-3p_3;hsa-miR-93-5p_3
STXBP5L	5	hsa-let-7c-5p_3;hsa-miR-106a-5p_3;hsa-miR-148b-3p_3;hsa-miR-16-2-3p_3;hsa-miR-1912-5p_3
STRA6	5	hsa-let-7c-5p_3;hsa-miR-106a-5p_3;hsa-miR-148b-3p_3;hsa-miR-1912-5p_3;hsa-miR-93-5p_3
STARD4	5	hsa-let-7f-2-3p_3;hsa-miR-16-1-3p_3;hsa-miR-1912-5p_3;hsa-miR-33a-5p_3;hsa-miR-93-5p_3
STAMBP	5	hsa-let-7g-5p_3;hsa-miR-101-2-5p_3;hsa-miR-148b-3p_3;hsa-miR-16-1-3p_3;hsa-miR-93-5p_3
ST8SIA5	5	hsa-let-7g-5p_3;hsa-miR-106a-5p_3;hsa-miR-144-5p_3;hsa-miR-1912-5p_3;hsa-miR-93-5p_3
SSH1	5	hsa-let-7c-5p_3;hsa-miR-148b-3p_3;hsa-miR-16-1-3p_3;hsa-miR-30c-5p_3;hsa-miR-33a-5p_3
SPN	5	hsa-let-7c-5p_3;hsa-miR-16-1-3p_3;hsa-miR-1912-5p_3;hsa-miR-33a-5p_3;hsa-miR-93-5p_3
SPATA18	5	hsa-let-7c-5p_3;hsa-miR-106a-5p_3;hsa-miR-148b-3p_3;hsa-miR-16-1-3p_3;hsa-miR-93-5p_3
SP110	5	hsa-miR-101-2-5p_3;hsa-miR-1912-5p_3;hsa-miR-30c-5p_3;hsa-miR-33a-5p_3;hsa-miR-93-5p_3
SNX30	5	hsa-let-7g-5p_3;hsa-miR-106a-5p_3;hsa-miR-144-5p_3;hsa-miR-148b-3p_3;hsa-miR-93-5p_3
SNX11	5	hsa-let-7c-5p_3;hsa-miR-106a-5p_3;hsa-miR-1912-5p_3;hsa-miR-33a-5p_3;hsa-miR-93-5p_3
SMIM7	5	hsa-let-7c-5p_3;hsa-let-7g-5p_3;hsa-miR-1912-5p_3;hsa-miR-30c-5p_3;hsa-miR-93-5p_3
SMAD9	5	hsa-let-7c-5p_3;hsa-miR-101-2-5p_3;hsa-miR-1912-5p_3;hsa-miR-33a-5p_3;hsa-miR-93-5p_3
SMAD3	5	hsa-let-7f-2-3p_3;hsa-miR-106a-5p_3;hsa-miR-1912-5p_3;hsa-miR-33a-5p_3;hsa-miR-93-5p_3
SLFN5	5	hsa-let-7g-5p_3;hsa-miR-1912-5p_3;hsa-miR-30c-5p_3;hsa-miR-33a-5p_3;hsa-miR-93-5p_3
SLFN14	5	hsa-let-7c-5p_3;hsa-let-7g-5p_3;hsa-miR-30c-5p_3;hsa-miR-545-3p_3;hsa-miR-93-5p_3
SLFN12L	5	hsa-let-7c-5p_3;hsa-miR-101-2-5p_3;hsa-miR-106a-5p_3;hsa-miR-33a-5p_3;hsa-miR-93-5p_3
SLC7A11	5	hsa-miR-101-2-5p_3;hsa-miR-106a-5p_3;hsa-miR-148b-3p_3;hsa-miR-1912-5p_3;hsa-miR-93-5p_3
SLC35F5	5	hsa-let-7c-5p_3;hsa-miR-106a-5p_3;hsa-miR-16-2-3p_3;hsa-miR-33a-5p_3;hsa-miR-93-5p_3
SLC35C2	5	hsa-let-7c-5p_3;hsa-let-7f-2-3p_3;hsa-miR-101-2-5p_3;hsa-miR-16-1-3p_3;hsa-miR-1912-5p_3
SLC35A3	5	hsa-let-7c-5p_3;hsa-let-7g-5p_3;hsa-miR-1912-5p_3;hsa-miR-33a-5p_3;hsa-miR-93-5p_3
SLC33A1	5	hsa-let-7c-5p_3;hsa-miR-1912-5p_3;hsa-miR-30c-5p_3;hsa-miR-33a-5p_3;hsa-miR-93-5p_3
SLC24A4	5	hsa-miR-106a-5p_3;hsa-miR-148b-3p_3;hsa-miR-1912-5p_3;hsa-miR-33a-5p_3;hsa-miR-93-5p_3
SLC24A2	5	hsa-let-7c-5p_3;hsa-let-7f-2-3p_3;hsa-let-7g-5p_3;hsa-miR-16-1-3p_3;hsa-miR-93-5p_3
SLC14A1	5	hsa-miR-16-2-3p_3;hsa-miR-1912-5p_3;hsa-miR-33a-5p_3;hsa-miR-545-3p_3;hsa-miR-93-5p_3
SLC11A2	5	hsa-let-7c-5p_3;hsa-let-7g-5p_3;hsa-miR-106a-5p_3;hsa-miR-30c-5p_3;hsa-miR-93-5p_3
SKP1	5	hsa-let-7c-5p_3;hsa-miR-106a-5p_3;hsa-miR-142-5p_3;hsa-miR-148b-3p_3;hsa-miR-93-5p_3
SIRPB1	5	hsa-let-7c-5p_3;hsa-let-7g-5p_3;hsa-miR-106a-5p_3;hsa-miR-1912-5p_3;hsa-miR-33a-5p_3
SINHCAF	5	hsa-let-7c-5p_3;hsa-let-7g-5p_3;hsa-miR-106a-5p_3;hsa-miR-30c-5p_3;hsa-miR-93-5p_3
SHTN1	5	hsa-let-7f-2-3p_3;hsa-miR-148b-3p_3;hsa-miR-16-2-3p_3;hsa-miR-1912-5p_3;hsa-miR-33a-5p_3
SH3TC2	5	hsa-let-7c-5p_3;hsa-miR-106a-5p_3;hsa-miR-16-1-3p_3;hsa-miR-1912-5p_3;hsa-miR-30c-5p_3
SH3PXD2A	5	hsa-let-7c-5p_3;hsa-let-7g-5p_3;hsa-miR-16-1-3p_3;hsa-miR-1912-5p_3;hsa-miR-30c-5p_3
SFT2D2	5	hsa-let-7c-5p_3;hsa-miR-101-2-5p_3;hsa-miR-106a-5p_3;hsa-miR-144-5p_3;hsa-miR-1912-5p_3
SETD7	5	hsa-miR-16-1-3p_3;hsa-miR-16-2-3p_3;hsa-miR-1912-5p_3;hsa-miR-33a-5p_3;hsa-miR-93-5p_3
SESN1	5	hsa-let-7g-5p_3;hsa-miR-148b-3p_3;hsa-miR-16-1-3p_3;hsa-miR-1912-5p_3;hsa-miR-93-5p_3
SEC22C	5	hsa-miR-101-2-5p_3;hsa-miR-106a-5p_3;hsa-miR-16-1-3p_3;hsa-miR-1912-5p_3;hsa-miR-93-5p_3
SCYL3	5	hsa-let-7c-5p_3;hsa-miR-106a-5p_3;hsa-miR-148b-3p_3;hsa-miR-1912-5p_3;hsa-miR-33a-5p_3
SAP30BP	5	hsa-let-7c-5p_3;hsa-let-7f-2-3p_3;hsa-let-7g-5p_3;hsa-miR-106a-5p_3;hsa-miR-148b-3p_3
RPS27L	5	hsa-let-7f-2-3p_3;hsa-miR-148b-3p_3;hsa-miR-16-1-3p_3;hsa-miR-1912-5p_3;hsa-miR-33a-5p_3
RPL37	5	hsa-let-7f-2-3p_3;hsa-miR-106a-5p_3;hsa-miR-16-1-3p_3;hsa-miR-1912-5p_3;hsa-miR-33a-5p_3
RNF217	5	hsa-let-7c-5p_3;hsa-miR-106a-5p_3;hsa-miR-1912-5p_3;hsa-miR-33a-5p_3;hsa-miR-93-5p_3
RNF165	5	hsa-let-7c-5p_3;hsa-let-7g-5p_3;hsa-miR-106a-5p_3;hsa-miR-1912-5p_3;hsa-miR-33a-5p_3
RIMS3	5	hsa-let-7f-2-3p_3;hsa-miR-148b-3p_3;hsa-miR-1912-5p_3;hsa-miR-30c-5p_3;hsa-miR-93-5p_3
RIMS2	5	hsa-let-7c-5p_3;hsa-miR-148b-3p_3;hsa-miR-1912-5p_3;hsa-miR-33a-5p_3;hsa-miR-93-5p_3
RGMA	5	hsa-let-7c-5p_3;hsa-let-7f-2-3p_3;hsa-let-7g-5p_3;hsa-miR-106a-5p_3;hsa-miR-30c-5p_3
RFX3	5	hsa-let-7c-5p_3;hsa-let-7g-5p_3;hsa-miR-106a-5p_3;hsa-miR-33a-5p_3;hsa-miR-93-5p_3
RBMS3	5	hsa-let-7c-5p_3;hsa-miR-106a-5p_3;hsa-miR-148b-3p_3;hsa-miR-1912-5p_3;hsa-miR-93-5p_3
RBM18	5	hsa-let-7c-5p_3;hsa-let-7g-5p_3;hsa-miR-106a-5p_3;hsa-miR-30c-5p_3;hsa-miR-33a-5p_3
RBFOX2	5	hsa-let-7f-2-3p_3;hsa-let-7g-5p_3;hsa-miR-101-2-5p_3;hsa-miR-16-1-3p_3;hsa-miR-93-5p_3
RASSF8	5	hsa-let-7f-2-3p_3;hsa-miR-101-2-5p_3;hsa-miR-106a-5p_3;hsa-miR-33a-5p_3;hsa-miR-93-5p_3
RAPGEF2	5	hsa-let-7c-5p_3;hsa-miR-16-2-3p_3;hsa-miR-1912-5p_3;hsa-miR-33a-5p_3;hsa-miR-93-5p_3
RAB6B	5	hsa-let-7c-5p_3;hsa-let-7f-2-3p_3;hsa-miR-101-2-5p_3;hsa-miR-30c-5p_3;hsa-miR-93-5p_3
RAB5B	5	hsa-let-7g-5p_3;hsa-miR-101-2-5p_3;hsa-miR-106a-5p_3;hsa-miR-33a-5p_3;hsa-miR-93-5p_3
RAB18	5	hsa-miR-101-2-5p_3;hsa-miR-106a-5p_3;hsa-miR-16-1-3p_3;hsa-miR-16-2-3p_3;hsa-miR-1912-5p_3
PUS7L	5	hsa-let-7c-5p_3;hsa-let-7f-2-3p_3;hsa-miR-106a-5p_3;hsa-miR-16-2-3p_3;hsa-miR-93-5p_3
PTGS1	5	hsa-let-7c-5p_3;hsa-let-7f-2-3p_3;hsa-miR-106a-5p_3;hsa-miR-148b-3p_3;hsa-miR-1912-5p_3
PTGER3	5	hsa-let-7c-5p_3;hsa-miR-16-1-3p_3;hsa-miR-16-2-3p_3;hsa-miR-1912-5p_3;hsa-miR-33a-5p_3
PTCD2	5	hsa-let-7g-5p_3;hsa-miR-101-2-5p_3;hsa-miR-16-1-3p_3;hsa-miR-30c-5p_3;hsa-miR-93-5p_3
PRPF4B	5	hsa-miR-106a-5p_3;hsa-miR-142-5p_3;hsa-miR-16-1-3p_3;hsa-miR-33a-5p_3;hsa-miR-93-5p_3
PRKACB	5	hsa-let-7g-5p_3;hsa-miR-106a-5p_3;hsa-miR-148b-3p_3;hsa-miR-1912-5p_3;hsa-miR-545-3p_3
PRELID2	5	hsa-let-7c-5p_3;hsa-let-7g-5p_3;hsa-miR-106a-5p_3;hsa-miR-148b-3p_3;hsa-miR-93-5p_3
PRDM11	5	hsa-miR-101-2-5p_3;hsa-miR-16-1-3p_3;hsa-miR-1912-5p_3;hsa-miR-30c-5p_3;hsa-miR-33a-5p_3
PPP6C	5	hsa-let-7c-5p_3;hsa-let-7g-5p_3;hsa-miR-106a-5p_3;hsa-miR-16-1-3p_3;hsa-miR-93-5p_3
PPP2R5D	5	hsa-let-7c-5p_3;hsa-let-7f-2-3p_3;hsa-miR-101-2-5p_3;hsa-miR-16-1-3p_3;hsa-miR-33a-5p_3
PPM1H	5	hsa-miR-106a-5p_3;hsa-miR-148b-3p_3;hsa-miR-1912-5p_3;hsa-miR-33a-5p_3;hsa-miR-93-5p_3
POU5F2	5	hsa-let-7g-5p_3;hsa-miR-101-2-5p_3;hsa-miR-148b-3p_3;hsa-miR-1912-5p_3;hsa-miR-93-5p_3
POU2F2	5	hsa-miR-101-2-5p_3;hsa-miR-16-1-3p_3;hsa-miR-16-2-3p_3;hsa-miR-1912-5p_3;hsa-miR-30c-5p_3
POLK	5	hsa-let-7c-5p_3;hsa-let-7g-5p_3;hsa-miR-101-2-5p_3;hsa-miR-33a-5p_3;hsa-miR-93-5p_3
PMS2	5	hsa-let-7c-5p_3;hsa-let-7f-2-3p_3;hsa-let-7g-5p_3;hsa-miR-33a-5p_3;hsa-miR-93-5p_3
PLSCR4	5	hsa-let-7c-5p_3;hsa-miR-106a-5p_3;hsa-miR-1912-5p_3;hsa-miR-30c-5p_3;hsa-miR-93-5p_3
PLEKHA3	5	hsa-let-7g-5p_3;hsa-miR-101-2-5p_3;hsa-miR-106a-5p_3;hsa-miR-1912-5p_3;hsa-miR-33a-5p_3
PLCE1	5	hsa-let-7c-5p_3;hsa-miR-16-1-3p_3;hsa-miR-16-2-3p_3;hsa-miR-33a-5p_3;hsa-miR-93-5p_3
PIGN	5	hsa-let-7c-5p_3;hsa-miR-16-1-3p_3;hsa-miR-16-2-3p_3;hsa-miR-374a-5p_3;hsa-miR-93-5p_3
PHF3	5	hsa-let-7f-2-3p_3;hsa-let-7g-5p_3;hsa-miR-148b-3p_3;hsa-miR-1912-5p_3;hsa-miR-93-5p_3
PGAP4	5	hsa-let-7c-5p_3;hsa-let-7g-5p_3;hsa-miR-148b-3p_3;hsa-miR-16-1-3p_3;hsa-miR-16-2-3p_3
PGAP1	5	hsa-let-7g-5p_3;hsa-miR-142-5p_3;hsa-miR-148b-3p_3;hsa-miR-33a-5p_3;hsa-miR-93-5p_3
PDK3	5	hsa-let-7c-5p_3;hsa-let-7g-5p_3;hsa-miR-101-2-5p_3;hsa-miR-106a-5p_3;hsa-miR-148b-3p_3
PDE7A	5	hsa-let-7c-5p_3;hsa-let-7g-5p_3;hsa-miR-106a-5p_3;hsa-miR-144-5p_3;hsa-miR-1912-5p_3
PDE1A	5	hsa-let-7f-2-3p_3;hsa-let-7g-5p_3;hsa-miR-1912-5p_3;hsa-miR-33a-5p_3;hsa-miR-93-5p_3
PDE11A	5	hsa-let-7c-5p_3;hsa-let-7f-2-3p_3;hsa-miR-106a-5p_3;hsa-miR-148b-3p_3;hsa-miR-1912-5p_3
PCNX4	5	hsa-let-7c-5p_3;hsa-miR-101-2-5p_3;hsa-miR-1912-5p_3;hsa-miR-30c-5p_3;hsa-miR-93-5p_3
PCDH9	5	hsa-miR-106a-5p_3;hsa-miR-148b-3p_3;hsa-miR-1912-5p_3;hsa-miR-33a-5p_3;hsa-miR-545-3p_3
PBLD	5	hsa-let-7c-5p_3;hsa-let-7f-2-3p_3;hsa-miR-1912-5p_3;hsa-miR-545-3p_3;hsa-miR-93-5p_3
PAX9	5	hsa-let-7c-5p_3;hsa-let-7g-5p_3;hsa-miR-148b-3p_3;hsa-miR-1912-5p_3;hsa-miR-93-5p_3
PAK3	5	hsa-let-7c-5p_3;hsa-miR-106a-5p_3;hsa-miR-30c-5p_3;hsa-miR-33a-5p_3;hsa-miR-93-5p_3
PACRGL	5	hsa-let-7c-5p_3;hsa-let-7g-5p_3;hsa-miR-106a-5p_3;hsa-miR-1912-5p_3;hsa-miR-93-5p_3
ODF2L	5	hsa-let-7c-5p_3;hsa-let-7f-2-3p_3;hsa-miR-1912-5p_3;hsa-miR-33a-5p_3;hsa-miR-93-5p_3
NUPR1	5	hsa-let-7f-2-3p_3;hsa-miR-106a-5p_3;hsa-miR-1912-5p_3;hsa-miR-33a-5p_3;hsa-miR-93-5p_3
NRXN3	5	hsa-let-7c-5p_3;hsa-miR-106a-5p_3;hsa-miR-148b-3p_3;hsa-miR-1912-5p_3;hsa-miR-33a-5p_3
NRIP3	5	hsa-let-7c-5p_3;hsa-miR-101-2-5p_3;hsa-miR-106a-5p_3;hsa-miR-30c-5p_3;hsa-miR-93-5p_3
NLN	5	hsa-let-7g-5p_3;hsa-miR-16-1-3p_3;hsa-miR-1912-5p_3;hsa-miR-33a-5p_3;hsa-miR-93-5p_3
NEMP1	5	hsa-let-7c-5p_3;hsa-let-7f-2-3p_3;hsa-miR-101-2-5p_3;hsa-miR-106a-5p_3;hsa-miR-93-5p_3
NEGR1	5	hsa-let-7c-5p_3;hsa-let-7g-5p_3;hsa-miR-16-2-3p_3;hsa-miR-1912-5p_3;hsa-miR-93-5p_3
NEDD4L	5	hsa-let-7c-5p_3;hsa-let-7g-5p_3;hsa-miR-106a-5p_3;hsa-miR-33a-5p_3;hsa-miR-93-5p_3
NEBL	5	hsa-let-7c-5p_3;hsa-let-7g-5p_3;hsa-miR-1912-5p_3;hsa-miR-33a-5p_3;hsa-miR-545-3p_3
MYSM1	5	hsa-let-7c-5p_3;hsa-let-7g-5p_3;hsa-miR-106a-5p_3;hsa-miR-1912-5p_3;hsa-miR-93-5p_3
MYO5A	5	hsa-miR-106a-5p_3;hsa-miR-16-2-3p_3;hsa-miR-1912-5p_3;hsa-miR-33a-5p_3;hsa-miR-93-5p_3
MXD1	5	hsa-let-7c-5p_3;hsa-let-7g-5p_3;hsa-miR-1912-5p_3;hsa-miR-30c-5p_3;hsa-miR-93-5p_3
MTSS1	5	hsa-let-7c-5p_3;hsa-let-7f-2-3p_3;hsa-let-7g-5p_3;hsa-miR-148b-3p_3;hsa-miR-30c-5p_3
MTHFSD	5	hsa-let-7c-5p_3;hsa-miR-16-1-3p_3;hsa-miR-1912-5p_3;hsa-miR-545-3p_3;hsa-miR-93-5p_3
MSI2	5	hsa-let-7f-2-3p_3;hsa-miR-148b-3p_3;hsa-miR-16-1-3p_3;hsa-miR-33a-5p_3;hsa-miR-93-5p_3
MRPL43	5	hsa-let-7c-5p_3;hsa-let-7f-2-3p_3;hsa-miR-148b-3p_3;hsa-miR-545-3p_3;hsa-miR-93-5p_3
MRO	5	hsa-let-7c-5p_3;hsa-miR-101-2-5p_3;hsa-miR-148b-3p_3;hsa-miR-16-1-3p_3;hsa-miR-16-2-3p_3
MPV17L	5	hsa-let-7c-5p_3;hsa-let-7g-5p_3;hsa-miR-33a-5p_3;hsa-miR-374a-5p_3;hsa-miR-93-5p_3
MON1B	5	hsa-miR-148b-3p_3;hsa-miR-16-2-3p_3;hsa-miR-1912-5p_3;hsa-miR-33a-5p_3;hsa-miR-93-5p_3
METTL8	5	hsa-let-7c-5p_3;hsa-let-7g-5p_3;hsa-miR-1912-5p_3;hsa-miR-33a-5p_3;hsa-miR-590-3p_3
MAPT	5	hsa-let-7c-5p_3;hsa-let-7g-5p_3;hsa-miR-144-5p_3;hsa-miR-1912-5p_3;hsa-miR-30c-5p_3
MAPK9	5	hsa-let-7c-5p_3;hsa-miR-106a-5p_3;hsa-miR-142-5p_3;hsa-miR-148b-3p_3;hsa-miR-93-5p_3
MAP3K2	5	hsa-let-7f-2-3p_3;hsa-miR-106a-5p_3;hsa-miR-148b-3p_3;hsa-miR-16-1-3p_3;hsa-miR-33a-5p_3
MAP2K6	5	hsa-let-7g-5p_3;hsa-miR-101-2-5p_3;hsa-miR-16-1-3p_3;hsa-miR-1912-5p_3;hsa-miR-93-5p_3
MAGI1	5	hsa-let-7f-2-3p_3;hsa-miR-106a-5p_3;hsa-miR-148b-3p_3;hsa-miR-1912-5p_3;hsa-miR-33a-5p_3
LSM11	5	hsa-let-7c-5p_3;hsa-let-7g-5p_3;hsa-miR-106a-5p_3;hsa-miR-16-2-3p_3;hsa-miR-93-5p_3
LRATD2	5	hsa-let-7c-5p_3;hsa-miR-106a-5p_3;hsa-miR-16-1-3p_3;hsa-miR-1912-5p_3;hsa-miR-93-5p_3
LOC344065	5	hsa-let-7c-5p_3;hsa-miR-1912-5p_3;hsa-miR-30c-5p_3;hsa-miR-545-3p_3;hsa-miR-93-5p_3
LIMS1	5	hsa-let-7c-5p_3;hsa-let-7f-2-3p_3;hsa-miR-106a-5p_3;hsa-miR-1912-5p_3;hsa-miR-93-5p_3
LIF	5	hsa-let-7c-5p_3;hsa-let-7g-5p_3;hsa-miR-101-2-5p_3;hsa-miR-106a-5p_3;hsa-miR-93-5p_3
LDB3	5	hsa-let-7f-2-3p_3;hsa-miR-148b-3p_3;hsa-miR-16-1-3p_3;hsa-miR-1912-5p_3;hsa-miR-33a-5p_3
LARP1	5	hsa-let-7g-5p_3;hsa-miR-106a-5p_3;hsa-miR-144-5p_3;hsa-miR-1912-5p_3;hsa-miR-93-5p_3
KRBA2	5	hsa-let-7c-5p_3;hsa-miR-106a-5p_3;hsa-miR-1912-5p_3;hsa-miR-33a-5p_3;hsa-miR-93-5p_3
KMT5B	5	hsa-let-7g-5p_3;hsa-miR-101-2-5p_3;hsa-miR-144-5p_3;hsa-miR-1912-5p_3;hsa-miR-33a-5p_3
KIF6	5	hsa-let-7c-5p_3;hsa-let-7g-5p_3;hsa-miR-106a-5p_3;hsa-miR-30c-5p_3;hsa-miR-33a-5p_3
KDM5B	5	hsa-let-7c-5p_3;hsa-let-7g-5p_3;hsa-miR-101-2-5p_3;hsa-miR-1912-5p_3;hsa-miR-93-5p_3
KCTD15	5	hsa-let-7c-5p_3;hsa-let-7g-5p_3;hsa-miR-101-2-5p_3;hsa-miR-144-5p_3;hsa-miR-16-1-3p_3
KCNN3	5	hsa-let-7f-2-3p_3;hsa-miR-106a-5p_3;hsa-miR-148b-3p_3;hsa-miR-30c-5p_3;hsa-miR-93-5p_3
KCNJ15	5	hsa-miR-144-5p_3;hsa-miR-148b-3p_3;hsa-miR-30c-5p_3;hsa-miR-33a-5p_3;hsa-miR-93-5p_3
KCNB1	5	hsa-let-7f-2-3p_3;hsa-miR-101-2-5p_3;hsa-miR-106a-5p_3;hsa-miR-148b-3p_3;hsa-miR-16-1-3p_3
JOSD1	5	hsa-let-7f-2-3p_3;hsa-miR-16-1-3p_3;hsa-miR-1912-5p_3;hsa-miR-33a-5p_3;hsa-miR-93-5p_3
IYD	5	hsa-let-7c-5p_3;hsa-let-7g-5p_3;hsa-miR-106a-5p_3;hsa-miR-33a-5p_3;hsa-miR-93-5p_3
IST1	5	hsa-let-7c-5p_3;hsa-miR-101-2-5p_3;hsa-miR-16-2-3p_3;hsa-miR-1912-5p_3;hsa-miR-33a-5p_3
ING5	5	hsa-miR-106a-5p_3;hsa-miR-148b-3p_3;hsa-miR-16-1-3p_3;hsa-miR-33a-5p_3;hsa-miR-93-5p_3
IL31RA	5	hsa-let-7g-5p_3;hsa-miR-16-1-3p_3;hsa-miR-1912-5p_3;hsa-miR-33a-5p_3;hsa-miR-93-5p_3
IL21R	5	hsa-let-7f-2-3p_3;hsa-miR-106a-5p_3;hsa-miR-16-1-3p_3;hsa-miR-1912-5p_3;hsa-miR-93-5p_3
IL17REL	5	hsa-miR-106a-5p_3;hsa-miR-148b-3p_3;hsa-miR-16-1-3p_3;hsa-miR-1912-5p_3;hsa-miR-93-5p_3
IKZF3	5	hsa-let-7c-5p_3;hsa-let-7f-2-3p_3;hsa-miR-101-2-5p_3;hsa-miR-106a-5p_3;hsa-miR-93-5p_3
HSPA4L	5	hsa-miR-101-2-5p_3;hsa-miR-16-2-3p_3;hsa-miR-1912-5p_3;hsa-miR-30c-5p_3;hsa-miR-33a-5p_3
HOOK3	5	hsa-let-7c-5p_3;hsa-let-7g-5p_3;hsa-miR-1912-5p_3;hsa-miR-33a-5p_3;hsa-miR-545-3p_3
HNRNPA0	5	hsa-let-7f-2-3p_3;hsa-let-7g-5p_3;hsa-miR-106a-5p_3;hsa-miR-148b-3p_3;hsa-miR-93-5p_3
HIF1AN	5	hsa-let-7c-5p_3;hsa-let-7f-2-3p_3;hsa-miR-148b-3p_3;hsa-miR-33a-5p_3;hsa-miR-93-5p_3
HEMK1	5	hsa-let-7c-5p_3;hsa-miR-106a-5p_3;hsa-miR-1912-5p_3;hsa-miR-33a-5p_3;hsa-miR-93-5p_3
HAUS2	5	hsa-let-7g-5p_3;hsa-miR-144-5p_3;hsa-miR-148b-3p_3;hsa-miR-30c-5p_3;hsa-miR-93-5p_3
GYG1	5	hsa-let-7c-5p_3;hsa-let-7f-2-3p_3;hsa-let-7g-5p_3;hsa-miR-33a-5p_3;hsa-miR-545-3p_3
GVQW3	5	hsa-let-7c-5p_3;hsa-miR-101-2-5p_3;hsa-miR-30c-5p_3;hsa-miR-33a-5p_3;hsa-miR-93-5p_3
GPRIN3	5	hsa-let-7c-5p_3;hsa-miR-106a-5p_3;hsa-miR-16-1-3p_3;hsa-miR-33a-5p_3;hsa-miR-93-5p_3
GPR161	5	hsa-let-7f-2-3p_3;hsa-miR-1912-5p_3;hsa-miR-30c-5p_3;hsa-miR-33a-5p_3;hsa-miR-93-5p_3
GPALPP1	5	hsa-let-7c-5p_3;hsa-miR-106a-5p_3;hsa-miR-16-1-3p_3;hsa-miR-33a-5p_3;hsa-miR-93-5p_3
2001-01-01	5	hsa-let-7c-5p_3;hsa-miR-101-2-5p_3;hsa-miR-106a-5p_3;hsa-miR-148b-3p_3;hsa-miR-545-3p_3
GAS7	5	hsa-let-7c-5p_3;hsa-miR-106a-5p_3;hsa-miR-148b-3p_3;hsa-miR-1912-5p_3;hsa-miR-33a-5p_3
FOXP1	5	hsa-miR-106a-5p_3;hsa-miR-148b-3p_3;hsa-miR-1912-5p_3;hsa-miR-30c-5p_3;hsa-miR-93-5p_3
FLRT2	5	hsa-miR-101-2-5p_3;hsa-miR-148b-3p_3;hsa-miR-1912-5p_3;hsa-miR-33a-5p_3;hsa-miR-545-3p_3
FHIP1A	5	hsa-let-7c-5p_3;hsa-let-7g-5p_3;hsa-miR-148b-3p_3;hsa-miR-16-1-3p_3;hsa-miR-93-5p_3
FBXL20	5	hsa-let-7c-5p_3;hsa-miR-101-2-5p_3;hsa-miR-106a-5p_3;hsa-miR-142-5p_3;hsa-miR-1912-5p_3
FASTKD2	5	hsa-let-7f-2-3p_3;hsa-let-7g-5p_3;hsa-miR-106a-5p_3;hsa-miR-148b-3p_3;hsa-miR-93-5p_3
FAM204A	5	hsa-let-7g-5p_3;hsa-miR-148b-3p_3;hsa-miR-16-1-3p_3;hsa-miR-33a-5p_3;hsa-miR-93-5p_3
EPN1	5	hsa-let-7c-5p_3;hsa-miR-101-2-5p_3;hsa-miR-106a-5p_3;hsa-miR-33a-5p_3;hsa-miR-93-5p_3
EPHB2	5	hsa-let-7c-5p_3;hsa-miR-144-5p_3;hsa-miR-16-1-3p_3;hsa-miR-16-2-3p_3;hsa-miR-1912-5p_3
ENAH	5	hsa-let-7c-5p_3;hsa-miR-148b-3p_3;hsa-miR-16-2-3p_3;hsa-miR-590-3p_3;hsa-miR-93-5p_3
DUS4L-BCAP29	5	hsa-let-7c-5p_3;hsa-miR-16-1-3p_3;hsa-miR-1912-5p_3;hsa-miR-33a-5p_3;hsa-miR-93-5p_3
DSTYK	5	hsa-let-7f-2-3p_3;hsa-miR-106a-5p_3;hsa-miR-148b-3p_3;hsa-miR-16-1-3p_3;hsa-miR-93-5p_3
DOC2B	5	hsa-let-7g-5p_3;hsa-miR-106a-5p_3;hsa-miR-148b-3p_3;hsa-miR-16-1-3p_3;hsa-miR-1912-5p_3
DGKI	5	hsa-let-7c-5p_3;hsa-let-7g-5p_3;hsa-miR-106a-5p_3;hsa-miR-1912-5p_3;hsa-miR-30c-5p_3
DENND1B	5	hsa-let-7c-5p_3;hsa-let-7g-5p_3;hsa-miR-16-1-3p_3;hsa-miR-1912-5p_3;hsa-miR-30c-5p_3
DENND1A	5	hsa-let-7c-5p_3;hsa-let-7f-2-3p_3;hsa-let-7g-5p_3;hsa-miR-16-2-3p_3;hsa-miR-93-5p_3
DDR2	5	hsa-let-7c-5p_3;hsa-miR-106a-5p_3;hsa-miR-1912-5p_3;hsa-miR-545-3p_3;hsa-miR-93-5p_3
DCP2	5	hsa-let-7c-5p_3;hsa-miR-106a-5p_3;hsa-miR-142-5p_3;hsa-miR-16-2-3p_3;hsa-miR-30c-5p_3
CYP19A1	5	hsa-let-7c-5p_3;hsa-let-7g-5p_3;hsa-miR-106a-5p_3;hsa-miR-30c-5p_3;hsa-miR-93-5p_3
CTNNA3	5	hsa-miR-101-2-5p_3;hsa-miR-16-2-3p_3;hsa-miR-1912-5p_3;hsa-miR-30c-5p_3;hsa-miR-93-5p_3
CSRNP3	5	hsa-let-7g-5p_3;hsa-miR-101-2-5p_3;hsa-miR-16-1-3p_3;hsa-miR-1912-5p_3;hsa-miR-93-5p_3
CRIPT	5	hsa-let-7c-5p_3;hsa-miR-106a-5p_3;hsa-miR-148b-3p_3;hsa-miR-16-2-3p_3;hsa-miR-1912-5p_3
CPD	5	hsa-let-7c-5p_3;hsa-miR-101-2-5p_3;hsa-miR-148b-3p_3;hsa-miR-16-1-3p_3;hsa-miR-33a-5p_3
CNTNAP5	5	hsa-let-7c-5p_3;hsa-let-7f-2-3p_3;hsa-let-7g-5p_3;hsa-miR-148b-3p_3;hsa-miR-1912-5p_3
CNR2	5	hsa-let-7c-5p_3;hsa-miR-144-5p_3;hsa-miR-16-2-3p_3;hsa-miR-1912-5p_3;hsa-miR-93-5p_3
CNOT6	5	hsa-miR-106a-5p_3;hsa-miR-148b-3p_3;hsa-miR-1912-5p_3;hsa-miR-30c-5p_3;hsa-miR-33a-5p_3
CFL2	5	hsa-let-7c-5p_3;hsa-miR-106a-5p_3;hsa-miR-148b-3p_3;hsa-miR-1912-5p_3;hsa-miR-33a-5p_3
CEP57L1	5	hsa-let-7g-5p_3;hsa-miR-106a-5p_3;hsa-miR-148b-3p_3;hsa-miR-16-1-3p_3;hsa-miR-1912-5p_3
CDH19	5	hsa-let-7g-5p_3;hsa-miR-16-1-3p_3;hsa-miR-1912-5p_3;hsa-miR-33a-5p_3;hsa-miR-93-5p_3
CD180	5	hsa-let-7c-5p_3;hsa-let-7g-5p_3;hsa-miR-1912-5p_3;hsa-miR-33a-5p_3;hsa-miR-93-5p_3
CCNJ	5	hsa-let-7c-5p_3;hsa-miR-148b-3p_3;hsa-miR-16-2-3p_3;hsa-miR-33a-5p_3;hsa-miR-93-5p_3
CCDC80	5	hsa-let-7f-2-3p_3;hsa-let-7g-5p_3;hsa-miR-101-2-5p_3;hsa-miR-16-1-3p_3;hsa-miR-16-2-3p_3
CBX5	5	hsa-miR-142-5p_3;hsa-miR-16-2-3p_3;hsa-miR-1912-5p_3;hsa-miR-33a-5p_3;hsa-miR-93-5p_3
CAPRIN1	5	hsa-let-7c-5p_3;hsa-miR-16-2-3p_3;hsa-miR-30c-5p_3;hsa-miR-545-3p_3;hsa-miR-93-5p_3
CADM1	5	hsa-let-7c-5p_3;hsa-let-7f-2-3p_3;hsa-miR-16-1-3p_3;hsa-miR-1912-5p_3;hsa-miR-33a-5p_3
CACNB4	5	hsa-let-7c-5p_3;hsa-let-7g-5p_3;hsa-miR-106a-5p_3;hsa-miR-16-1-3p_3;hsa-miR-93-5p_3
CACNB2	5	hsa-let-7c-5p_3;hsa-let-7g-5p_3;hsa-miR-106a-5p_3;hsa-miR-1912-5p_3;hsa-miR-33a-5p_3
CACNA1D	5	hsa-let-7c-5p_3;hsa-miR-101-2-5p_3;hsa-miR-106a-5p_3;hsa-miR-148b-3p_3;hsa-miR-93-5p_3
C3orf70	5	hsa-let-7c-5p_3;hsa-let-7f-2-3p_3;hsa-miR-16-1-3p_3;hsa-miR-1912-5p_3;hsa-miR-93-5p_3
C18orf32	5	hsa-let-7c-5p_3;hsa-let-7g-5p_3;hsa-miR-106a-5p_3;hsa-miR-33a-5p_3;hsa-miR-93-5p_3
C14orf132	5	hsa-let-7c-5p_3;hsa-let-7g-5p_3;hsa-miR-1912-5p_3;hsa-miR-33a-5p_3;hsa-miR-93-5p_3
BRWD1	5	hsa-let-7c-5p_3;hsa-let-7f-2-3p_3;hsa-miR-148b-3p_3;hsa-miR-16-1-3p_3;hsa-miR-33a-5p_3
BNIP2	5	hsa-let-7c-5p_3;hsa-miR-106a-5p_3;hsa-miR-1912-5p_3;hsa-miR-33a-5p_3;hsa-miR-93-5p_3
BACE1	5	hsa-let-7c-5p_3;hsa-let-7f-2-3p_3;hsa-let-7g-5p_3;hsa-miR-106a-5p_3;hsa-miR-148b-3p_3
B9D1	5	hsa-let-7c-5p_3;hsa-let-7f-2-3p_3;hsa-let-7g-5p_3;hsa-miR-1912-5p_3;hsa-miR-93-5p_3
B3GALNT2	5	hsa-let-7c-5p_3;hsa-let-7f-2-3p_3;hsa-miR-106a-5p_3;hsa-miR-1912-5p_3;hsa-miR-93-5p_3
ASXL2	5	hsa-let-7c-5p_3;hsa-let-7f-2-3p_3;hsa-let-7g-5p_3;hsa-miR-148b-3p_3;hsa-miR-93-5p_3
ARL17B	5	hsa-let-7c-5p_3;hsa-miR-101-2-5p_3;hsa-miR-106a-5p_3;hsa-miR-1912-5p_3;hsa-miR-93-5p_3
ARIH1	5	hsa-let-7c-5p_3;hsa-miR-1912-5p_3;hsa-miR-33a-5p_3;hsa-miR-545-3p_3;hsa-miR-93-5p_3
ARHGAP20	5	hsa-let-7g-5p_3;hsa-miR-101-2-5p_3;hsa-miR-106a-5p_3;hsa-miR-144-5p_3;hsa-miR-1912-5p_3
ARFGEF3	5	hsa-let-7f-2-3p_3;hsa-miR-106a-5p_3;hsa-miR-16-2-3p_3;hsa-miR-30c-5p_3;hsa-miR-93-5p_3
ANAPC10	5	hsa-let-7c-5p_3;hsa-let-7g-5p_3;hsa-miR-106a-5p_3;hsa-miR-148b-3p_3;hsa-miR-93-5p_3
ALDH2	5	hsa-let-7c-5p_3;hsa-let-7g-5p_3;hsa-miR-1912-5p_3;hsa-miR-33a-5p_3;hsa-miR-93-5p_3
2001-08-01	5	hsa-miR-106a-5p_3;hsa-miR-148b-3p_3;hsa-miR-1912-5p_3;hsa-miR-30c-5p_3;hsa-miR-33a-5p_3
ADK	5	hsa-let-7c-5p_3;hsa-miR-144-5p_3;hsa-miR-1912-5p_3;hsa-miR-33a-5p_3;hsa-miR-93-5p_3
ADAM22	5	hsa-let-7c-5p_3;hsa-miR-106a-5p_3;hsa-miR-148b-3p_3;hsa-miR-16-1-3p_3;hsa-miR-1912-5p_3
ADAM10	5	hsa-miR-144-5p_3;hsa-miR-16-1-3p_3;hsa-miR-1912-5p_3;hsa-miR-33a-5p_3;hsa-miR-3613-5p_3
ACP6	5	hsa-let-7c-5p_3;hsa-miR-101-2-5p_3;hsa-miR-106a-5p_3;hsa-miR-30c-5p_3;hsa-miR-33a-5p_3
AAK1	5	hsa-let-7c-5p_3;hsa-miR-106a-5p_3;hsa-miR-148b-3p_3;hsa-miR-33a-5p_3;hsa-miR-93-5p_3
ZYG11B	4	hsa-miR-106a-5p_3;hsa-miR-16-1-3p_3;hsa-miR-1912-5p_3;hsa-miR-30c-5p_3
ZNF852	4	hsa-let-7c-5p_3;hsa-miR-106a-5p_3;hsa-miR-30c-5p_3;hsa-miR-93-5p_3
ZNF813	4	hsa-let-7c-5p_3;hsa-let-7g-5p_3;hsa-miR-148b-3p_3;hsa-miR-30c-5p_3
ZNF805	4	hsa-let-7c-5p_3;hsa-let-7g-5p_3;hsa-miR-106a-5p_3;hsa-miR-93-5p_3
ZNF785	4	hsa-let-7c-5p_3;hsa-miR-30c-5p_3;hsa-miR-33a-5p_3;hsa-miR-93-5p_3
ZNF726	4	hsa-let-7c-5p_3;hsa-miR-101-2-5p_3;hsa-miR-1912-5p_3;hsa-miR-93-5p_3
ZNF704	4	hsa-let-7g-5p_3;hsa-miR-16-1-3p_3;hsa-miR-1912-5p_3;hsa-miR-33a-5p_3
ZNF621	4	hsa-let-7g-5p_3;hsa-miR-148b-3p_3;hsa-miR-16-1-3p_3;hsa-miR-93-5p_3
ZNF605	4	hsa-let-7f-2-3p_3;hsa-miR-106a-5p_3;hsa-miR-16-1-3p_3;hsa-miR-93-5p_3
ZNF558	4	hsa-let-7c-5p_3;hsa-let-7g-5p_3;hsa-miR-1912-5p_3;hsa-miR-30c-5p_3
ZNF517	4	hsa-miR-1912-5p_3;hsa-miR-30c-5p_3;hsa-miR-33a-5p_3;hsa-miR-93-5p_3
ZNF445	4	hsa-let-7g-5p_3;hsa-miR-16-1-3p_3;hsa-miR-1912-5p_3;hsa-miR-93-5p_3
ZNF382	4	hsa-let-7c-5p_3;hsa-miR-101-2-5p_3;hsa-miR-33a-5p_3;hsa-miR-93-5p_3
ZNF215	4	hsa-let-7g-5p_3;hsa-miR-16-1-3p_3;hsa-miR-33a-5p_3;hsa-miR-545-3p_3
ZNF214	4	hsa-miR-148b-3p_3;hsa-miR-1912-5p_3;hsa-miR-33a-5p_3;hsa-miR-93-5p_3
ZNF175	4	hsa-miR-148b-3p_3;hsa-miR-16-1-3p_3;hsa-miR-1912-5p_3;hsa-miR-93-5p_3
ZNF154	4	hsa-let-7c-5p_3;hsa-let-7g-5p_3;hsa-miR-545-3p_3;hsa-miR-93-5p_3
ZNF148	4	hsa-let-7g-5p_3;hsa-miR-144-5p_3;hsa-miR-16-1-3p_3;hsa-miR-1912-5p_3
ZMAT3	4	hsa-let-7c-5p_3;hsa-miR-101-2-5p_3;hsa-miR-106a-5p_3;hsa-miR-1912-5p_3
ZKSCAN8	4	hsa-let-7g-5p_3;hsa-miR-106a-5p_3;hsa-miR-1912-5p_3;hsa-miR-33a-5p_3
ZKSCAN1	4	hsa-let-7c-5p_3;hsa-miR-16-1-3p_3;hsa-miR-1912-5p_3;hsa-miR-93-5p_3
ZFHX3	4	hsa-let-7g-5p_3;hsa-miR-106a-5p_3;hsa-miR-16-2-3p_3;hsa-miR-1912-5p_3
ZFAND5	4	hsa-let-7c-5p_3;hsa-let-7g-5p_3;hsa-miR-30c-5p_3;hsa-miR-3613-5p_3
ZDHHC2	4	hsa-let-7c-5p_3;hsa-miR-144-5p_3;hsa-miR-16-1-3p_3;hsa-miR-16-2-3p_3
ZCCHC3	4	hsa-let-7c-5p_3;hsa-let-7f-2-3p_3;hsa-miR-545-3p_3;hsa-miR-93-5p_3
ZC3H12C	4	hsa-let-7f-2-3p_3;hsa-miR-106a-5p_3;hsa-miR-16-1-3p_3;hsa-miR-33a-5p_3
ZBTB26	4	hsa-let-7c-5p_3;hsa-let-7g-5p_3;hsa-miR-106a-5p_3;hsa-miR-93-5p_3
ZBTB16	4	hsa-let-7c-5p_3;hsa-let-7f-2-3p_3;hsa-miR-148b-3p_3;hsa-miR-30c-5p_3
ZBED6	4	hsa-let-7g-5p_3;hsa-miR-1912-5p_3;hsa-miR-33a-5p_3;hsa-miR-93-5p_3
YTHDC1	4	hsa-let-7c-5p_3;hsa-let-7f-2-3p_3;hsa-let-7g-5p_3;hsa-miR-142-5p_3
YOD1	4	hsa-let-7c-5p_3;hsa-let-7g-5p_3;hsa-miR-106a-5p_3;hsa-miR-545-3p_3
YIPF4	4	hsa-let-7c-5p_3;hsa-let-7g-5p_3;hsa-miR-33a-5p_3;hsa-miR-93-5p_3
YAF2	4	hsa-miR-16-2-3p_3;hsa-miR-1912-5p_3;hsa-miR-30c-5p_3;hsa-miR-33a-5p_3
XRN1	4	hsa-let-7f-2-3p_3;hsa-let-7g-5p_3;hsa-miR-142-5p_3;hsa-miR-1912-5p_3
XKR4	4	hsa-let-7g-5p_3;hsa-miR-101-2-5p_3;hsa-miR-106a-5p_3;hsa-miR-1912-5p_3
WNK3	4	hsa-let-7c-5p_3;hsa-let-7g-5p_3;hsa-miR-106a-5p_3;hsa-miR-1912-5p_3
WIPI2	4	hsa-let-7c-5p_3;hsa-miR-101-2-5p_3;hsa-miR-16-1-3p_3;hsa-miR-1912-5p_3
WDPCP	4	hsa-miR-106a-5p_3;hsa-miR-1912-5p_3;hsa-miR-33a-5p_3;hsa-miR-93-5p_3
WAC	4	hsa-let-7c-5p_3;hsa-let-7f-2-3p_3;hsa-miR-106a-5p_3;hsa-miR-1912-5p_3
VKORC1L1	4	hsa-miR-144-5p_3;hsa-miR-16-1-3p_3;hsa-miR-1912-5p_3;hsa-miR-93-5p_3
VIPAS39	4	hsa-miR-148b-3p_3;hsa-miR-30c-5p_3;hsa-miR-33a-5p_3;hsa-miR-93-5p_3
VAPB	4	hsa-miR-101-2-5p_3;hsa-miR-16-1-3p_3;hsa-miR-1912-5p_3;hsa-miR-93-5p_3
VAMP1	4	hsa-let-7f-2-3p_3;hsa-miR-101-2-5p_3;hsa-miR-1912-5p_3;hsa-miR-30c-5p_3
USP8	4	hsa-let-7c-5p_3;hsa-miR-148b-3p_3;hsa-miR-16-1-3p_3;hsa-miR-93-5p_3
USP3	4	hsa-let-7c-5p_3;hsa-miR-148b-3p_3;hsa-miR-1912-5p_3;hsa-miR-33a-5p_3
USP15	4	hsa-let-7c-5p_3;hsa-let-7g-5p_3;hsa-miR-30c-5p_3;hsa-miR-93-5p_3
URM1	4	hsa-let-7c-5p_3;hsa-let-7g-5p_3;hsa-miR-106a-5p_3;hsa-miR-16-1-3p_3
UMPS	4	hsa-let-7c-5p_3;hsa-miR-106a-5p_3;hsa-miR-148b-3p_3;hsa-miR-93-5p_3
UGT8	4	hsa-let-7f-2-3p_3;hsa-miR-148b-3p_3;hsa-miR-1912-5p_3;hsa-miR-30c-5p_3
UGGT1	4	hsa-let-7c-5p_3;hsa-miR-106a-5p_3;hsa-miR-1912-5p_3;hsa-miR-93-5p_3
UCHL5	4	hsa-let-7c-5p_3;hsa-let-7g-5p_3;hsa-miR-1912-5p_3;hsa-miR-93-5p_3
UBXN7	4	hsa-let-7c-5p_3;hsa-miR-148b-3p_3;hsa-miR-1912-5p_3;hsa-miR-93-5p_3
UBE2W	4	hsa-let-7c-5p_3;hsa-let-7g-5p_3;hsa-miR-142-5p_3;hsa-miR-1912-5p_3
TYRO3	4	hsa-let-7c-5p_3;hsa-miR-106a-5p_3;hsa-miR-33a-5p_3;hsa-miR-93-5p_3
TXNDC16	4	hsa-let-7g-5p_3;hsa-miR-106a-5p_3;hsa-miR-1912-5p_3;hsa-miR-93-5p_3
TUSC3	4	hsa-let-7c-5p_3;hsa-let-7g-5p_3;hsa-miR-30c-5p_3;hsa-miR-93-5p_3
TUSC2	4	hsa-let-7c-5p_3;hsa-let-7g-5p_3;hsa-miR-106a-5p_3;hsa-miR-93-5p_3
TSR2	4	hsa-let-7c-5p_3;hsa-let-7g-5p_3;hsa-miR-106a-5p_3;hsa-miR-33a-5p_3
TSC22D3	4	hsa-miR-144-5p_3;hsa-miR-148b-3p_3;hsa-miR-1912-5p_3;hsa-miR-30c-5p_3
TSC1	4	hsa-let-7c-5p_3;hsa-miR-148b-3p_3;hsa-miR-16-1-3p_3;hsa-miR-30c-5p_3
TRUB2	4	hsa-let-7c-5p_3;hsa-miR-106a-5p_3;hsa-miR-33a-5p_3;hsa-miR-93-5p_3
TRIM71	4	hsa-let-7f-2-3p_3;hsa-miR-101-2-5p_3;hsa-miR-16-1-3p_3;hsa-miR-30c-5p_3
TRIM67	4	hsa-let-7c-5p_3;hsa-miR-1912-5p_3;hsa-miR-33a-5p_3;hsa-miR-93-5p_3
TRDN	4	hsa-let-7g-5p_3;hsa-miR-148b-3p_3;hsa-miR-16-2-3p_3;hsa-miR-93-5p_3
TPD52L3	4	hsa-miR-106a-5p_3;hsa-miR-148b-3p_3;hsa-miR-30c-5p_3;hsa-miR-93-5p_3
TP53BP1	4	hsa-miR-106a-5p_3;hsa-miR-1912-5p_3;hsa-miR-33a-5p_3;hsa-miR-93-5p_3
TNKS2	4	hsa-miR-106a-5p_3;hsa-miR-16-1-3p_3;hsa-miR-16-2-3p_3;hsa-miR-30c-5p_3
TMPRSS2	4	hsa-let-7c-5p_3;hsa-let-7g-5p_3;hsa-miR-106a-5p_3;hsa-miR-93-5p_3
TMOD3	4	hsa-miR-106a-5p_3;hsa-miR-16-2-3p_3;hsa-miR-1912-5p_3;hsa-miR-93-5p_3
TMEM65	4	hsa-miR-148b-3p_3;hsa-miR-16-1-3p_3;hsa-miR-1912-5p_3;hsa-miR-30c-5p_3
TMEM33	4	hsa-let-7c-5p_3;hsa-miR-16-1-3p_3;hsa-miR-1912-5p_3;hsa-miR-93-5p_3
TMEM199	4	hsa-let-7c-5p_3;hsa-let-7f-2-3p_3;hsa-miR-33a-5p_3;hsa-miR-93-5p_3
TMEM192	4	hsa-let-7f-2-3p_3;hsa-miR-1912-5p_3;hsa-miR-33a-5p_3;hsa-miR-93-5p_3
TMEM154	4	hsa-let-7c-5p_3;hsa-miR-101-2-5p_3;hsa-miR-1912-5p_3;hsa-miR-93-5p_3
TMEM135	4	hsa-let-7c-5p_3;hsa-miR-101-2-5p_3;hsa-miR-106a-5p_3;hsa-miR-16-2-3p_3
TMED5	4	hsa-let-7c-5p_3;hsa-miR-106a-5p_3;hsa-miR-16-2-3p_3;hsa-miR-1912-5p_3
TM4SF20	4	hsa-miR-148b-3p_3;hsa-miR-16-1-3p_3;hsa-miR-16-2-3p_3;hsa-miR-33a-5p_3
TM4SF18	4	hsa-miR-16-1-3p_3;hsa-miR-1912-5p_3;hsa-miR-545-3p_3;hsa-miR-93-5p_3
TM2D2	4	hsa-miR-106a-5p_3;hsa-miR-148b-3p_3;hsa-miR-33a-5p_3;hsa-miR-93-5p_3
TLR6	4	hsa-let-7c-5p_3;hsa-let-7f-2-3p_3;hsa-miR-106a-5p_3;hsa-miR-93-5p_3
TGFA	4	hsa-let-7f-2-3p_3;hsa-miR-101-2-5p_3;hsa-miR-106a-5p_3;hsa-miR-148b-3p_3
TFRC	4	hsa-miR-148b-3p_3;hsa-miR-16-1-3p_3;hsa-miR-545-3p_3;hsa-miR-93-5p_3
TEX2	4	hsa-let-7c-5p_3;hsa-miR-106a-5p_3;hsa-miR-1912-5p_3;hsa-miR-33a-5p_3
TET3	4	hsa-let-7f-2-3p_3;hsa-miR-106a-5p_3;hsa-miR-16-1-3p_3;hsa-miR-1912-5p_3
TDRD1	4	hsa-let-7g-5p_3;hsa-miR-1912-5p_3;hsa-miR-30c-5p_3;hsa-miR-93-5p_3
TBPL1	4	hsa-let-7g-5p_3;hsa-miR-106a-5p_3;hsa-miR-33a-5p_3;hsa-miR-93-5p_3
TBCK	4	hsa-let-7f-2-3p_3;hsa-let-7g-5p_3;hsa-miR-545-3p_3;hsa-miR-93-5p_3
TBC1D30	4	hsa-let-7c-5p_3;hsa-let-7f-2-3p_3;hsa-let-7g-5p_3;hsa-miR-1912-5p_3
TBC1D24	4	hsa-let-7c-5p_3;hsa-let-7g-5p_3;hsa-miR-101-2-5p_3;hsa-miR-33a-5p_3
TASOR	4	hsa-let-7c-5p_3;hsa-let-7g-5p_3;hsa-miR-101-2-5p_3;hsa-miR-16-2-3p_3
TAL1	4	hsa-let-7f-2-3p_3;hsa-miR-16-2-3p_3;hsa-miR-1912-5p_3;hsa-miR-33a-5p_3
SYS1	4	hsa-miR-106a-5p_3;hsa-miR-16-1-3p_3;hsa-miR-1912-5p_3;hsa-miR-93-5p_3
SYNE3	4	hsa-let-7c-5p_3;hsa-miR-16-1-3p_3;hsa-miR-33a-5p_3;hsa-miR-93-5p_3
SUGP2	4	hsa-miR-106a-5p_3;hsa-miR-148b-3p_3;hsa-miR-1912-5p_3;hsa-miR-93-5p_3
STX17	4	hsa-let-7c-5p_3;hsa-let-7f-2-3p_3;hsa-let-7g-5p_3;hsa-miR-30c-5p_3
STRN	4	hsa-miR-16-2-3p_3;hsa-miR-1912-5p_3;hsa-miR-33a-5p_3;hsa-miR-93-5p_3
STK25	4	hsa-miR-101-2-5p_3;hsa-miR-16-2-3p_3;hsa-miR-1912-5p_3;hsa-miR-93-5p_3
STEAP4	4	hsa-let-7c-5p_3;hsa-let-7f-2-3p_3;hsa-let-7g-5p_3;hsa-miR-33a-5p_3
STEAP2	4	hsa-let-7c-5p_3;hsa-let-7g-5p_3;hsa-miR-1912-5p_3;hsa-miR-93-5p_3
STAU2	4	hsa-let-7c-5p_3;hsa-miR-106a-5p_3;hsa-miR-16-2-3p_3;hsa-miR-1912-5p_3
STAT2	4	hsa-let-7c-5p_3;hsa-miR-106a-5p_3;hsa-miR-1912-5p_3;hsa-miR-33a-5p_3
ST7L	4	hsa-miR-106a-5p_3;hsa-miR-148b-3p_3;hsa-miR-30c-5p_3;hsa-miR-93-5p_3
ST6GALNAC3	4	hsa-let-7c-5p_3;hsa-miR-106a-5p_3;hsa-miR-33a-5p_3;hsa-miR-93-5p_3
ST6GAL1	4	hsa-let-7c-5p_3;hsa-let-7f-2-3p_3;hsa-miR-16-2-3p_3;hsa-miR-1912-5p_3
ST18	4	hsa-let-7g-5p_3;hsa-miR-101-2-5p_3;hsa-miR-148b-3p_3;hsa-miR-16-1-3p_3
SSX2IP	4	hsa-let-7c-5p_3;hsa-miR-101-2-5p_3;hsa-miR-30c-5p_3;hsa-miR-545-3p_3
SSTR3	4	hsa-let-7f-2-3p_3;hsa-miR-148b-3p_3;hsa-miR-16-1-3p_3;hsa-miR-1912-5p_3
SSTR2	4	hsa-let-7c-5p_3;hsa-let-7g-5p_3;hsa-miR-33a-5p_3;hsa-miR-93-5p_3
SRPX2	4	hsa-let-7c-5p_3;hsa-miR-106a-5p_3;hsa-miR-1912-5p_3;hsa-miR-33a-5p_3
SRGAP2	4	hsa-let-7c-5p_3;hsa-let-7g-5p_3;hsa-miR-16-1-3p_3;hsa-miR-30c-5p_3
SPTLC2	4	hsa-let-7c-5p_3;hsa-miR-30c-5p_3;hsa-miR-33a-5p_3;hsa-miR-93-5p_3
SP3	4	hsa-miR-16-2-3p_3;hsa-miR-1912-5p_3;hsa-miR-30c-5p_3;hsa-miR-93-5p_3
SP1	4	hsa-let-7g-5p_3;hsa-miR-106a-5p_3;hsa-miR-30c-5p_3;hsa-miR-93-5p_3
SOX6	4	hsa-miR-16-1-3p_3;hsa-miR-16-2-3p_3;hsa-miR-33a-5p_3;hsa-miR-93-5p_3
SNX2	4	hsa-let-7f-2-3p_3;hsa-miR-106a-5p_3;hsa-miR-1912-5p_3;hsa-miR-93-5p_3
SNRPD1	4	hsa-let-7c-5p_3;hsa-miR-1912-5p_3;hsa-miR-30c-5p_3;hsa-miR-93-5p_3
SNAP29	4	hsa-let-7c-5p_3;hsa-miR-1912-5p_3;hsa-miR-33a-5p_3;hsa-miR-93-5p_3
SMURF1	4	hsa-miR-144-5p_3;hsa-miR-16-1-3p_3;hsa-miR-1912-5p_3;hsa-miR-30c-5p_3
SMUG1	4	hsa-let-7g-5p_3;hsa-miR-16-1-3p_3;hsa-miR-30c-5p_3;hsa-miR-93-5p_3
SLC9A9	4	hsa-miR-106a-5p_3;hsa-miR-16-1-3p_3;hsa-miR-30c-5p_3;hsa-miR-93-5p_3
SLC9A6	4	hsa-let-7g-5p_3;hsa-miR-148b-3p_3;hsa-miR-16-2-3p_3;hsa-miR-1912-5p_3
SLC7A2	4	hsa-let-7f-2-3p_3;hsa-miR-106a-5p_3;hsa-miR-16-1-3p_3;hsa-miR-16-2-3p_3
SLC6A15	4	hsa-miR-106a-5p_3;hsa-miR-1912-5p_3;hsa-miR-30c-5p_3;hsa-miR-93-5p_3
SLC6A11	4	hsa-miR-16-1-3p_3;hsa-miR-1912-5p_3;hsa-miR-545-3p_3;hsa-miR-93-5p_3
SLC5A1	4	hsa-let-7f-2-3p_3;hsa-miR-16-1-3p_3;hsa-miR-16-2-3p_3;hsa-miR-30c-5p_3
SLC41A2	4	hsa-let-7c-5p_3;hsa-let-7g-5p_3;hsa-miR-106a-5p_3;hsa-miR-30c-5p_3
SLC39A9	4	hsa-let-7c-5p_3;hsa-let-7g-5p_3;hsa-miR-142-5p_3;hsa-miR-93-5p_3
SLC39A10	4	hsa-let-7c-5p_3;hsa-miR-101-2-5p_3;hsa-miR-106a-5p_3;hsa-miR-16-2-3p_3
SLC31A1	4	hsa-let-7f-2-3p_3;hsa-miR-106a-5p_3;hsa-miR-1912-5p_3;hsa-miR-93-5p_3
SLC25A16	4	hsa-let-7f-2-3p_3;hsa-miR-1912-5p_3;hsa-miR-30c-5p_3;hsa-miR-93-5p_3
SLC19A2	4	hsa-miR-106a-5p_3;hsa-miR-16-1-3p_3;hsa-miR-16-2-3p_3;hsa-miR-93-5p_3
SLC16A10	4	hsa-let-7f-2-3p_3;hsa-let-7g-5p_3;hsa-miR-545-3p_3;hsa-miR-93-5p_3
SLC12A6	4	hsa-let-7c-5p_3;hsa-miR-1912-5p_3;hsa-miR-33a-5p_3;hsa-miR-93-5p_3
SLC10A7	4	hsa-let-7c-5p_3;hsa-let-7g-5p_3;hsa-miR-106a-5p_3;hsa-miR-16-1-3p_3
SLAMF1	4	hsa-let-7c-5p_3;hsa-let-7g-5p_3;hsa-miR-101-2-5p_3;hsa-miR-1912-5p_3
SHISAL1	4	hsa-miR-16-1-3p_3;hsa-miR-16-2-3p_3;hsa-miR-1912-5p_3;hsa-miR-33a-5p_3
SHCBP1	4	hsa-let-7c-5p_3;hsa-miR-16-1-3p_3;hsa-miR-1912-5p_3;hsa-miR-30c-5p_3
SGSM1	4	hsa-let-7c-5p_3;hsa-miR-148b-3p_3;hsa-miR-545-3p_3;hsa-miR-93-5p_3
SERPINB8	4	hsa-let-7c-5p_3;hsa-let-7g-5p_3;hsa-miR-1912-5p_3;hsa-miR-33a-5p_3
SERF1B	4	hsa-let-7c-5p_3;hsa-miR-106a-5p_3;hsa-miR-1912-5p_3;hsa-miR-93-5p_3
SERF1A	4	hsa-let-7c-5p_3;hsa-miR-106a-5p_3;hsa-miR-1912-5p_3;hsa-miR-93-5p_3
SEPTIN2	4	hsa-miR-101-2-5p_3;hsa-miR-106a-5p_3;hsa-miR-16-1-3p_3;hsa-miR-1912-5p_3
SDR42E1	4	hsa-miR-106a-5p_3;hsa-miR-1912-5p_3;hsa-miR-33a-5p_3;hsa-miR-93-5p_3
SCYL2	4	hsa-miR-101-2-5p_3;hsa-miR-16-2-3p_3;hsa-miR-1912-5p_3;hsa-miR-93-5p_3
SCN3B	4	hsa-let-7c-5p_3;hsa-miR-101-2-5p_3;hsa-miR-1912-5p_3;hsa-miR-33a-5p_3
SCN1B	4	hsa-let-7c-5p_3;hsa-miR-1912-5p_3;hsa-miR-33a-5p_3;hsa-miR-93-5p_3
SCML2	4	hsa-let-7c-5p_3;hsa-miR-148b-3p_3;hsa-miR-33a-5p_3;hsa-miR-93-5p_3
SC5D	4	hsa-let-7c-5p_3;hsa-miR-106a-5p_3;hsa-miR-1912-5p_3;hsa-miR-33a-5p_3
SARM1	4	hsa-let-7c-5p_3;hsa-let-7f-2-3p_3;hsa-let-7g-5p_3;hsa-miR-30c-5p_3
SAR1B	4	hsa-miR-106a-5p_3;hsa-miR-1912-5p_3;hsa-miR-33a-5p_3;hsa-miR-93-5p_3
SAR1A	4	hsa-miR-106a-5p_3;hsa-miR-148b-3p_3;hsa-miR-16-2-3p_3;hsa-miR-93-5p_3
SAMD12	4	hsa-let-7c-5p_3;hsa-let-7g-5p_3;hsa-miR-148b-3p_3;hsa-miR-1912-5p_3
RWDD2B	4	hsa-miR-16-1-3p_3;hsa-miR-16-2-3p_3;hsa-miR-1912-5p_3;hsa-miR-93-5p_3
RPL32	4	hsa-let-7c-5p_3;hsa-let-7g-5p_3;hsa-miR-30c-5p_3;hsa-miR-33a-5p_3
RNF41	4	hsa-let-7c-5p_3;hsa-let-7g-5p_3;hsa-miR-1912-5p_3;hsa-miR-93-5p_3
RNF32	4	hsa-let-7g-5p_3;hsa-miR-16-1-3p_3;hsa-miR-16-2-3p_3;hsa-miR-1912-5p_3
RNF170	4	hsa-let-7f-2-3p_3;hsa-let-7g-5p_3;hsa-miR-16-1-3p_3;hsa-miR-33a-5p_3
RLIM	4	hsa-let-7c-5p_3;hsa-let-7g-5p_3;hsa-miR-106a-5p_3;hsa-miR-33a-5p_3
RIF1	4	hsa-let-7g-5p_3;hsa-miR-148b-3p_3;hsa-miR-16-1-3p_3;hsa-miR-93-5p_3
RGS5	4	hsa-let-7f-2-3p_3;hsa-miR-1912-5p_3;hsa-miR-30c-5p_3;hsa-miR-33a-5p_3
RFX7	4	hsa-let-7c-5p_3;hsa-let-7g-5p_3;hsa-miR-106a-5p_3;hsa-miR-545-3p_3
RETREG3	4	hsa-let-7c-5p_3;hsa-let-7f-2-3p_3;hsa-miR-1912-5p_3;hsa-miR-30c-5p_3
RELCH	4	hsa-let-7f-2-3p_3;hsa-miR-16-1-3p_3;hsa-miR-1912-5p_3;hsa-miR-93-5p_3
REL	4	hsa-let-7c-5p_3;hsa-miR-106a-5p_3;hsa-miR-33a-5p_3;hsa-miR-93-5p_3
RBM4	4	hsa-let-7c-5p_3;hsa-let-7g-5p_3;hsa-miR-33a-5p_3;hsa-miR-93-5p_3
RBM28	4	hsa-let-7c-5p_3;hsa-let-7f-2-3p_3;hsa-miR-1912-5p_3;hsa-miR-93-5p_3
RBBP4	4	hsa-let-7c-5p_3;hsa-let-7f-2-3p_3;hsa-miR-1912-5p_3;hsa-miR-545-3p_3
RAPGEF5	4	hsa-miR-101-2-5p_3;hsa-miR-106a-5p_3;hsa-miR-16-1-3p_3;hsa-miR-93-5p_3
RAP1B	4	hsa-let-7c-5p_3;hsa-miR-16-2-3p_3;hsa-miR-30c-5p_3;hsa-miR-545-3p_3
RALGPS2	4	hsa-let-7c-5p_3;hsa-let-7g-5p_3;hsa-miR-30c-5p_3;hsa-miR-33a-5p_3
RAG1	4	hsa-let-7c-5p_3;hsa-miR-101-2-5p_3;hsa-miR-30c-5p_3;hsa-miR-33a-5p_3
RAD18	4	hsa-let-7g-5p_3;hsa-miR-148b-3p_3;hsa-miR-1912-5p_3;hsa-miR-93-5p_3
RAB11FIP4	4	hsa-let-7c-5p_3;hsa-let-7f-2-3p_3;hsa-let-7g-5p_3;hsa-miR-33a-5p_3
QKI	4	hsa-miR-101-2-5p_3;hsa-miR-106a-5p_3;hsa-miR-148b-3p_3;hsa-miR-1912-5p_3
PTPRB	4	hsa-let-7c-5p_3;hsa-miR-106a-5p_3;hsa-miR-30c-5p_3;hsa-miR-93-5p_3
PTPN9	4	hsa-let-7c-5p_3;hsa-miR-148b-3p_3;hsa-miR-1912-5p_3;hsa-miR-93-5p_3
PTCHD4	4	hsa-miR-101-2-5p_3;hsa-miR-1912-5p_3;hsa-miR-33a-5p_3;hsa-miR-545-3p_3
PTCD3	4	hsa-let-7c-5p_3;hsa-miR-148b-3p_3;hsa-miR-1912-5p_3;hsa-miR-93-5p_3
PTCD1	4	hsa-let-7f-2-3p_3;hsa-let-7g-5p_3;hsa-miR-106a-5p_3;hsa-miR-93-5p_3
PTBP2	4	hsa-let-7c-5p_3;hsa-let-7g-5p_3;hsa-miR-101-2-5p_3;hsa-miR-106a-5p_3
PSMF1	4	hsa-let-7c-5p_3;hsa-miR-148b-3p_3;hsa-miR-16-1-3p_3;hsa-miR-93-5p_3
PSD3	4	hsa-let-7c-5p_3;hsa-miR-148b-3p_3;hsa-miR-1912-5p_3;hsa-miR-93-5p_3
PRTG	4	hsa-miR-106a-5p_3;hsa-miR-148b-3p_3;hsa-miR-33a-5p_3;hsa-miR-93-5p_3
PRRG1	4	hsa-let-7c-5p_3;hsa-miR-106a-5p_3;hsa-miR-148b-3p_3;hsa-miR-93-5p_3
PRPSAP1	4	hsa-miR-101-2-5p_3;hsa-miR-106a-5p_3;hsa-miR-33a-5p_3;hsa-miR-93-5p_3
PRKG2	4	hsa-let-7c-5p_3;hsa-miR-101-2-5p_3;hsa-miR-106a-5p_3;hsa-miR-148b-3p_3
PRKAR1A	4	hsa-let-7g-5p_3;hsa-miR-106a-5p_3;hsa-miR-16-1-3p_3;hsa-miR-1912-5p_3
PRICKLE2	4	hsa-let-7c-5p_3;hsa-let-7f-2-3p_3;hsa-miR-106a-5p_3;hsa-miR-93-5p_3
PRICKLE1	4	hsa-let-7c-5p_3;hsa-miR-106a-5p_3;hsa-miR-16-1-3p_3;hsa-miR-1912-5p_3
PPP2R1B	4	hsa-let-7c-5p_3;hsa-miR-106a-5p_3;hsa-miR-16-1-3p_3;hsa-miR-33a-5p_3
PPP1R15B	4	hsa-let-7g-5p_3;hsa-miR-106a-5p_3;hsa-miR-1912-5p_3;hsa-miR-30c-5p_3
PPP1R12B	4	hsa-let-7c-5p_3;hsa-miR-101-2-5p_3;hsa-miR-106a-5p_3;hsa-miR-93-5p_3
PPM1L	4	hsa-let-7f-2-3p_3;hsa-miR-16-1-3p_3;hsa-miR-1912-5p_3;hsa-miR-33a-5p_3
PPM1A	4	hsa-let-7c-5p_3;hsa-let-7f-2-3p_3;hsa-miR-1912-5p_3;hsa-miR-33a-5p_3
PPHLN1	4	hsa-let-7c-5p_3;hsa-miR-148b-3p_3;hsa-miR-1912-5p_3;hsa-miR-93-5p_3
PPFIA1	4	hsa-miR-16-1-3p_3;hsa-miR-16-2-3p_3;hsa-miR-33a-5p_3;hsa-miR-93-5p_3
POU6F2	4	hsa-miR-101-2-5p_3;hsa-miR-106a-5p_3;hsa-miR-33a-5p_3;hsa-miR-93-5p_3
POLR3D	4	hsa-miR-101-2-5p_3;hsa-miR-106a-5p_3;hsa-miR-1912-5p_3;hsa-miR-93-5p_3
POLQ	4	hsa-let-7c-5p_3;hsa-let-7g-5p_3;hsa-miR-106a-5p_3;hsa-miR-93-5p_3
POLH	4	hsa-let-7g-5p_3;hsa-miR-1912-5p_3;hsa-miR-33a-5p_3;hsa-miR-93-5p_3
POFUT1	4	hsa-let-7c-5p_3;hsa-let-7g-5p_3;hsa-miR-106a-5p_3;hsa-miR-1912-5p_3
PMS1	4	hsa-let-7c-5p_3;hsa-let-7g-5p_3;hsa-miR-148b-3p_3;hsa-miR-1912-5p_3
PMPCB	4	hsa-let-7c-5p_3;hsa-miR-106a-5p_3;hsa-miR-1912-5p_3;hsa-miR-93-5p_3
PLXDC2	4	hsa-let-7c-5p_3;hsa-let-7g-5p_3;hsa-miR-1912-5p_3;hsa-miR-545-3p_3
PLEKHG1	4	hsa-let-7g-5p_3;hsa-miR-106a-5p_3;hsa-miR-16-2-3p_3;hsa-miR-30c-5p_3
PLEKHA1	4	hsa-let-7c-5p_3;hsa-let-7g-5p_3;hsa-miR-1912-5p_3;hsa-miR-93-5p_3
PKNOX1	4	hsa-miR-106a-5p_3;hsa-miR-1912-5p_3;hsa-miR-33a-5p_3;hsa-miR-93-5p_3
PHF8	4	hsa-let-7c-5p_3;hsa-let-7g-5p_3;hsa-miR-106a-5p_3;hsa-miR-16-2-3p_3
PHF12	4	hsa-let-7c-5p_3;hsa-miR-16-2-3p_3;hsa-miR-33a-5p_3;hsa-miR-93-5p_3
PGBD4	4	hsa-let-7c-5p_3;hsa-let-7f-2-3p_3;hsa-miR-33a-5p_3;hsa-miR-93-5p_3
PEX5L	4	hsa-let-7c-5p_3;hsa-let-7g-5p_3;hsa-miR-148b-3p_3;hsa-miR-93-5p_3
PDP1	4	hsa-let-7g-5p_3;hsa-miR-1912-5p_3;hsa-miR-33a-5p_3;hsa-miR-93-5p_3
PDE4DIP	4	hsa-let-7c-5p_3;hsa-miR-106a-5p_3;hsa-miR-1912-5p_3;hsa-miR-93-5p_3
PDE4D	4	hsa-let-7c-5p_3;hsa-let-7g-5p_3;hsa-miR-148b-3p_3;hsa-miR-93-5p_3
PDE1C	4	hsa-let-7f-2-3p_3;hsa-miR-144-5p_3;hsa-miR-1912-5p_3;hsa-miR-93-5p_3
PCGF5	4	hsa-let-7c-5p_3;hsa-miR-106a-5p_3;hsa-miR-1912-5p_3;hsa-miR-93-5p_3
PCDHGA1	4	hsa-let-7c-5p_3;hsa-miR-106a-5p_3;hsa-miR-1912-5p_3;hsa-miR-33a-5p_3
PCBD2	4	hsa-let-7c-5p_3;hsa-miR-1912-5p_3;hsa-miR-33a-5p_3;hsa-miR-93-5p_3
PAX5	4	hsa-let-7c-5p_3;hsa-miR-148b-3p_3;hsa-miR-16-1-3p_3;hsa-miR-1912-5p_3
PAPOLG	4	hsa-let-7c-5p_3;hsa-let-7g-5p_3;hsa-miR-106a-5p_3;hsa-miR-93-5p_3
PAPOLA	4	hsa-let-7c-5p_3;hsa-miR-148b-3p_3;hsa-miR-33a-5p_3;hsa-miR-93-5p_3
PANK3	4	hsa-let-7c-5p_3;hsa-miR-106a-5p_3;hsa-miR-16-1-3p_3;hsa-miR-1912-5p_3
PANK2	4	hsa-let-7c-5p_3;hsa-miR-101-2-5p_3;hsa-miR-1912-5p_3;hsa-miR-93-5p_3
PALM2AKAP2	4	hsa-let-7g-5p_3;hsa-miR-16-2-3p_3;hsa-miR-33a-5p_3;hsa-miR-93-5p_3
PAFAH1B1	4	hsa-let-7c-5p_3;hsa-miR-101-2-5p_3;hsa-miR-106a-5p_3;hsa-miR-148b-3p_3
P2RX3	4	hsa-let-7c-5p_3;hsa-miR-106a-5p_3;hsa-miR-16-1-3p_3;hsa-miR-1912-5p_3
OSTM1	4	hsa-miR-101-2-5p_3;hsa-miR-106a-5p_3;hsa-miR-148b-3p_3;hsa-miR-1912-5p_3
OSBPL6	4	hsa-miR-101-2-5p_3;hsa-miR-1912-5p_3;hsa-miR-545-3p_3;hsa-miR-93-5p_3
ORC4	4	hsa-miR-106a-5p_3;hsa-miR-16-1-3p_3;hsa-miR-1912-5p_3;hsa-miR-93-5p_3
OR8B8	4	hsa-let-7c-5p_3;hsa-miR-16-1-3p_3;hsa-miR-1912-5p_3;hsa-miR-93-5p_3
OR1I1	4	hsa-let-7c-5p_3;hsa-miR-1912-5p_3;hsa-miR-33a-5p_3;hsa-miR-93-5p_3
OR10H5	4	hsa-let-7c-5p_3;hsa-miR-106a-5p_3;hsa-miR-1912-5p_3;hsa-miR-33a-5p_3
OPRM1	4	hsa-let-7c-5p_3;hsa-let-7g-5p_3;hsa-miR-106a-5p_3;hsa-miR-93-5p_3
ONECUT2	4	hsa-let-7g-5p_3;hsa-miR-142-5p_3;hsa-miR-1912-5p_3;hsa-miR-33a-5p_3
OLA1	4	hsa-let-7c-5p_3;hsa-miR-148b-3p_3;hsa-miR-1912-5p_3;hsa-miR-33a-5p_3
OCIAD1	4	hsa-let-7f-2-3p_3;hsa-miR-106a-5p_3;hsa-miR-1912-5p_3;hsa-miR-93-5p_3
NXPE3	4	hsa-miR-101-2-5p_3;hsa-miR-148b-3p_3;hsa-miR-16-1-3p_3;hsa-miR-93-5p_3
NUS1	4	hsa-let-7c-5p_3;hsa-let-7g-5p_3;hsa-miR-148b-3p_3;hsa-miR-16-1-3p_3
NUP155	4	hsa-let-7c-5p_3;hsa-let-7g-5p_3;hsa-miR-1912-5p_3;hsa-miR-93-5p_3
NUFIP2	4	hsa-miR-106a-5p_3;hsa-miR-148b-3p_3;hsa-miR-545-3p_3;hsa-miR-93-5p_3
NUDCD3	4	hsa-let-7c-5p_3;hsa-let-7g-5p_3;hsa-miR-148b-3p_3;hsa-miR-30c-5p_3
NUCKS1	4	hsa-let-7c-5p_3;hsa-miR-16-2-3p_3;hsa-miR-30c-5p_3;hsa-miR-93-5p_3
NTPCR	4	hsa-miR-16-1-3p_3;hsa-miR-16-2-3p_3;hsa-miR-33a-5p_3;hsa-miR-93-5p_3
NT5DC3	4	hsa-let-7c-5p_3;hsa-miR-148b-3p_3;hsa-miR-16-1-3p_3;hsa-miR-16-2-3p_3
NSD3	4	hsa-let-7f-2-3p_3;hsa-miR-144-5p_3;hsa-miR-16-2-3p_3;hsa-miR-1912-5p_3
NSD2	4	hsa-miR-101-2-5p_3;hsa-miR-1912-5p_3;hsa-miR-30c-5p_3;hsa-miR-33a-5p_3
NRP2	4	hsa-let-7c-5p_3;hsa-let-7f-2-3p_3;hsa-miR-1912-5p_3;hsa-miR-93-5p_3
NR6A1	4	hsa-let-7g-5p_3;hsa-miR-106a-5p_3;hsa-miR-30c-5p_3;hsa-miR-33a-5p_3
NR3C2	4	hsa-miR-148b-3p_3;hsa-miR-16-2-3p_3;hsa-miR-1912-5p_3;hsa-miR-33a-5p_3
NR2F2	4	hsa-miR-106a-5p_3;hsa-miR-16-1-3p_3;hsa-miR-1912-5p_3;hsa-miR-33a-5p_3
NOTCH2NLC	4	hsa-miR-106a-5p_3;hsa-miR-16-2-3p_3;hsa-miR-1912-5p_3;hsa-miR-33a-5p_3
NOTCH2NLB	4	hsa-let-7c-5p_3;hsa-miR-106a-5p_3;hsa-miR-144-5p_3;hsa-miR-1912-5p_3
NOS1	4	hsa-let-7c-5p_3;hsa-miR-16-1-3p_3;hsa-miR-1912-5p_3;hsa-miR-93-5p_3
NKAIN2	4	hsa-let-7c-5p_3;hsa-miR-101-2-5p_3;hsa-miR-16-1-3p_3;hsa-miR-16-2-3p_3
NIBAN3	4	hsa-miR-106a-5p_3;hsa-miR-16-1-3p_3;hsa-miR-33a-5p_3;hsa-miR-93-5p_3
NHLRC2	4	hsa-let-7c-5p_3;hsa-miR-106a-5p_3;hsa-miR-148b-3p_3;hsa-miR-93-5p_3
NFE2L1	4	hsa-let-7g-5p_3;hsa-miR-101-2-5p_3;hsa-miR-30c-5p_3;hsa-miR-33a-5p_3
NFATC2	4	hsa-let-7c-5p_3;hsa-let-7g-5p_3;hsa-miR-106a-5p_3;hsa-miR-148b-3p_3
NFATC1	4	hsa-let-7c-5p_3;hsa-let-7f-2-3p_3;hsa-let-7g-5p_3;hsa-miR-1912-5p_3
NEDD9	4	hsa-miR-101-2-5p_3;hsa-miR-106a-5p_3;hsa-miR-16-1-3p_3;hsa-miR-1912-5p_3
NDUFC2	4	hsa-let-7c-5p_3;hsa-miR-1912-5p_3;hsa-miR-33a-5p_3;hsa-miR-93-5p_3
NCMAP	4	hsa-miR-106a-5p_3;hsa-miR-16-2-3p_3;hsa-miR-1912-5p_3;hsa-miR-93-5p_3
NCAM1	4	hsa-let-7c-5p_3;hsa-miR-106a-5p_3;hsa-miR-16-1-3p_3;hsa-miR-1912-5p_3
NATD1	4	hsa-let-7c-5p_3;hsa-miR-16-1-3p_3;hsa-miR-1912-5p_3;hsa-miR-33a-5p_3
NALF1	4	hsa-let-7c-5p_3;hsa-miR-106a-5p_3;hsa-miR-16-2-3p_3;hsa-miR-93-5p_3
MYT1L	4	hsa-let-7c-5p_3;hsa-miR-16-1-3p_3;hsa-miR-1912-5p_3;hsa-miR-33a-5p_3
MXRA7	4	hsa-let-7c-5p_3;hsa-let-7g-5p_3;hsa-miR-101-2-5p_3;hsa-miR-93-5p_3
MTUS1	4	hsa-let-7c-5p_3;hsa-miR-1912-5p_3;hsa-miR-30c-5p_3;hsa-miR-93-5p_3
MTMR3	4	hsa-let-7c-5p_3;hsa-miR-101-2-5p_3;hsa-miR-106a-5p_3;hsa-miR-16-1-3p_3
MTHFR	4	hsa-miR-101-2-5p_3;hsa-miR-106a-5p_3;hsa-miR-1912-5p_3;hsa-miR-93-5p_3
MTHFD2	4	hsa-let-7c-5p_3;hsa-miR-16-1-3p_3;hsa-miR-33a-5p_3;hsa-miR-93-5p_3
MTERF1	4	hsa-let-7c-5p_3;hsa-miR-16-1-3p_3;hsa-miR-16-2-3p_3;hsa-miR-33a-5p_3
MTAP	4	hsa-let-7c-5p_3;hsa-let-7g-5p_3;hsa-miR-1912-5p_3;hsa-miR-93-5p_3
MSMO1	4	hsa-let-7c-5p_3;hsa-miR-106a-5p_3;hsa-miR-16-2-3p_3;hsa-miR-93-5p_3
MRTFB	4	hsa-let-7g-5p_3;hsa-miR-106a-5p_3;hsa-miR-148b-3p_3;hsa-miR-1912-5p_3
MRPS33	4	hsa-miR-106a-5p_3;hsa-miR-142-5p_3;hsa-miR-148b-3p_3;hsa-miR-1912-5p_3
MRPS23	4	hsa-let-7f-2-3p_3;hsa-miR-106a-5p_3;hsa-miR-144-5p_3;hsa-miR-93-5p_3
MRPL42	4	hsa-let-7c-5p_3;hsa-miR-1912-5p_3;hsa-miR-33a-5p_3;hsa-miR-93-5p_3
MRI1	4	hsa-let-7c-5p_3;hsa-miR-1912-5p_3;hsa-miR-30c-5p_3;hsa-miR-93-5p_3
MRAS	4	hsa-let-7c-5p_3;hsa-miR-16-1-3p_3;hsa-miR-1912-5p_3;hsa-miR-93-5p_3
MPLKIP	4	hsa-let-7c-5p_3;hsa-miR-16-1-3p_3;hsa-miR-1912-5p_3;hsa-miR-93-5p_3
MPI	4	hsa-let-7c-5p_3;hsa-miR-1912-5p_3;hsa-miR-30c-5p_3;hsa-miR-93-5p_3
MOB3B	4	hsa-miR-106a-5p_3;hsa-miR-16-2-3p_3;hsa-miR-33a-5p_3;hsa-miR-93-5p_3
MMP19	4	hsa-let-7c-5p_3;hsa-let-7f-2-3p_3;hsa-miR-148b-3p_3;hsa-miR-16-1-3p_3
MMP16	4	hsa-let-7c-5p_3;hsa-let-7f-2-3p_3;hsa-let-7g-5p_3;hsa-miR-1912-5p_3
MLLT10	4	hsa-miR-106a-5p_3;hsa-miR-148b-3p_3;hsa-miR-33a-5p_3;hsa-miR-93-5p_3
MIER3	4	hsa-miR-106a-5p_3;hsa-miR-148b-3p_3;hsa-miR-16-1-3p_3;hsa-miR-30c-5p_3
MICAL2	4	hsa-let-7g-5p_3;hsa-miR-16-1-3p_3;hsa-miR-16-2-3p_3;hsa-miR-33a-5p_3
MGST2	4	hsa-let-7c-5p_3;hsa-let-7g-5p_3;hsa-miR-148b-3p_3;hsa-miR-16-1-3p_3
MFSD6	4	hsa-let-7c-5p_3;hsa-let-7g-5p_3;hsa-miR-16-1-3p_3;hsa-miR-93-5p_3
MFSD4B	4	hsa-let-7c-5p_3;hsa-let-7f-2-3p_3;hsa-miR-1912-5p_3;hsa-miR-33a-5p_3
METTL16	4	hsa-let-7c-5p_3;hsa-miR-106a-5p_3;hsa-miR-1912-5p_3;hsa-miR-93-5p_3
MEF2C	4	hsa-miR-142-5p_3;hsa-miR-144-5p_3;hsa-miR-16-1-3p_3;hsa-miR-1912-5p_3
MDM4	4	hsa-let-7c-5p_3;hsa-miR-101-2-5p_3;hsa-miR-33a-5p_3;hsa-miR-93-5p_3
MDM2	4	hsa-let-7c-5p_3;hsa-miR-1912-5p_3;hsa-miR-33a-5p_3;hsa-miR-545-3p_3
MDM1	4	hsa-miR-101-2-5p_3;hsa-miR-106a-5p_3;hsa-miR-16-1-3p_3;hsa-miR-93-5p_3
MDGA1	4	hsa-let-7g-5p_3;hsa-miR-106a-5p_3;hsa-miR-148b-3p_3;hsa-miR-1912-5p_3
MCPH1	4	hsa-let-7c-5p_3;hsa-let-7f-2-3p_3;hsa-let-7g-5p_3;hsa-miR-93-5p_3
MCM8	4	hsa-let-7g-5p_3;hsa-miR-1912-5p_3;hsa-miR-30c-5p_3;hsa-miR-93-5p_3
MCFD2	4	hsa-let-7c-5p_3;hsa-miR-106a-5p_3;hsa-miR-30c-5p_3;hsa-miR-93-5p_3
MCAT	4	hsa-let-7f-2-3p_3;hsa-miR-106a-5p_3;hsa-miR-148b-3p_3;hsa-miR-30c-5p_3
MBD2	4	hsa-miR-106a-5p_3;hsa-miR-16-1-3p_3;hsa-miR-545-3p_3;hsa-miR-93-5p_3
MBD1	4	hsa-let-7g-5p_3;hsa-miR-106a-5p_3;hsa-miR-1912-5p_3;hsa-miR-93-5p_3
MASP1	4	hsa-let-7c-5p_3;hsa-miR-106a-5p_3;hsa-miR-1912-5p_3;hsa-miR-33a-5p_3
MARCHF8	4	hsa-let-7c-5p_3;hsa-miR-16-1-3p_3;hsa-miR-1912-5p_3;hsa-miR-33a-5p_3
MARCHF7	4	hsa-miR-106a-5p_3;hsa-miR-16-1-3p_3;hsa-miR-16-2-3p_3;hsa-miR-93-5p_3
MARCHF6	4	hsa-let-7c-5p_3;hsa-let-7g-5p_3;hsa-miR-16-1-3p_3;hsa-miR-93-5p_3
MAPKBP1	4	hsa-miR-106a-5p_3;hsa-miR-1912-5p_3;hsa-miR-30c-5p_3;hsa-miR-93-5p_3
MAPKAPK5	4	hsa-let-7c-5p_3;hsa-miR-106a-5p_3;hsa-miR-1912-5p_3;hsa-miR-93-5p_3
MAPK10	4	hsa-let-7c-5p_3;hsa-let-7f-2-3p_3;hsa-miR-148b-3p_3;hsa-miR-1912-5p_3
MAP7D3	4	hsa-let-7g-5p_3;hsa-miR-144-5p_3;hsa-miR-1912-5p_3;hsa-miR-93-5p_3
MAP3K9	4	hsa-let-7f-2-3p_3;hsa-miR-106a-5p_3;hsa-miR-1912-5p_3;hsa-miR-93-5p_3
MAGIX	4	hsa-let-7c-5p_3;hsa-miR-106a-5p_3;hsa-miR-1912-5p_3;hsa-miR-93-5p_3
MACROD2	4	hsa-let-7f-2-3p_3;hsa-let-7g-5p_3;hsa-miR-148b-3p_3;hsa-miR-1912-5p_3
LYPD1	4	hsa-let-7c-5p_3;hsa-let-7f-2-3p_3;hsa-let-7g-5p_3;hsa-miR-148b-3p_3
LSS	4	hsa-let-7c-5p_3;hsa-miR-144-5p_3;hsa-miR-16-2-3p_3;hsa-miR-1912-5p_3
LSM8	4	hsa-let-7c-5p_3;hsa-let-7g-5p_3;hsa-miR-148b-3p_3;hsa-miR-1912-5p_3
LRRK1	4	hsa-let-7c-5p_3;hsa-let-7g-5p_3;hsa-miR-106a-5p_3;hsa-miR-33a-5p_3
LRRC7	4	hsa-let-7c-5p_3;hsa-miR-1912-5p_3;hsa-miR-33a-5p_3;hsa-miR-93-5p_3
LRRC55	4	hsa-let-7g-5p_3;hsa-miR-101-2-5p_3;hsa-miR-106a-5p_3;hsa-miR-16-2-3p_3
LRP11	4	hsa-let-7c-5p_3;hsa-miR-101-2-5p_3;hsa-miR-148b-3p_3;hsa-miR-1912-5p_3
LRIG2	4	hsa-let-7g-5p_3;hsa-miR-16-1-3p_3;hsa-miR-33a-5p_3;hsa-miR-93-5p_3
LPGAT1	4	hsa-miR-148b-3p_3;hsa-miR-16-1-3p_3;hsa-miR-1912-5p_3;hsa-miR-33a-5p_3
LOC124900286	4	hsa-let-7c-5p_3;hsa-miR-148b-3p_3;hsa-miR-33a-5p_3;hsa-miR-93-5p_3
LOC105371267	4	hsa-miR-106a-5p_3;hsa-miR-1912-5p_3;hsa-miR-30c-5p_3;hsa-miR-33a-5p_3
LINGO2	4	hsa-let-7c-5p_3;hsa-let-7g-5p_3;hsa-miR-30c-5p_3;hsa-miR-93-5p_3
LIMCH1	4	hsa-let-7g-5p_3;hsa-miR-16-2-3p_3;hsa-miR-30c-5p_3;hsa-miR-33a-5p_3
LHFPL2	4	hsa-let-7c-5p_3;hsa-miR-106a-5p_3;hsa-miR-148b-3p_3;hsa-miR-33a-5p_3
LGI2	4	hsa-let-7g-5p_3;hsa-miR-144-5p_3;hsa-miR-16-2-3p_3;hsa-miR-33a-5p_3
LDLRAD4	4	hsa-let-7g-5p_3;hsa-miR-106a-5p_3;hsa-miR-1912-5p_3;hsa-miR-33a-5p_3
LDAH	4	hsa-let-7c-5p_3;hsa-let-7g-5p_3;hsa-miR-1912-5p_3;hsa-miR-93-5p_3
LCLAT1	4	hsa-let-7f-2-3p_3;hsa-miR-148b-3p_3;hsa-miR-16-1-3p_3;hsa-miR-16-2-3p_3
LARP4	4	hsa-let-7c-5p_3;hsa-miR-16-2-3p_3;hsa-miR-1912-5p_3;hsa-miR-30c-5p_3
KRAS	4	hsa-let-7c-5p_3;hsa-let-7f-2-3p_3;hsa-miR-33a-5p_3;hsa-miR-93-5p_3
KPNB1	4	hsa-miR-106a-5p_3;hsa-miR-148b-3p_3;hsa-miR-16-1-3p_3;hsa-miR-33a-5p_3
KPNA1	4	hsa-let-7g-5p_3;hsa-miR-101-2-5p_3;hsa-miR-1912-5p_3;hsa-miR-93-5p_3
KMT2E	4	hsa-let-7c-5p_3;hsa-let-7g-5p_3;hsa-miR-148b-3p_3;hsa-miR-16-2-3p_3
KIAA1671	4	hsa-let-7g-5p_3;hsa-miR-106a-5p_3;hsa-miR-1912-5p_3;hsa-miR-93-5p_3
KIAA1191	4	hsa-miR-148b-3p_3;hsa-miR-16-2-3p_3;hsa-miR-1912-5p_3;hsa-miR-93-5p_3
KIAA0586	4	hsa-let-7c-5p_3;hsa-miR-148b-3p_3;hsa-miR-16-1-3p_3;hsa-miR-1912-5p_3
KIAA0513	4	hsa-let-7f-2-3p_3;hsa-miR-101-2-5p_3;hsa-miR-1912-5p_3;hsa-miR-93-5p_3
KDM7A	4	hsa-let-7f-2-3p_3;hsa-miR-106a-5p_3;hsa-miR-30c-5p_3;hsa-miR-93-5p_3
KCNQ3	4	hsa-miR-101-2-5p_3;hsa-miR-148b-3p_3;hsa-miR-33a-5p_3;hsa-miR-3613-5p_3
KCNQ2	4	hsa-let-7c-5p_3;hsa-let-7g-5p_3;hsa-miR-106a-5p_3;hsa-miR-33a-5p_3
KCNK10	4	hsa-let-7f-2-3p_3;hsa-let-7g-5p_3;hsa-miR-106a-5p_3;hsa-miR-93-5p_3
KCNIP4	4	hsa-let-7c-5p_3;hsa-miR-106a-5p_3;hsa-miR-16-1-3p_3;hsa-miR-30c-5p_3
KCNAB1	4	hsa-let-7c-5p_3;hsa-miR-106a-5p_3;hsa-miR-1912-5p_3;hsa-miR-93-5p_3
KBTBD12	4	hsa-miR-101-2-5p_3;hsa-miR-106a-5p_3;hsa-miR-33a-5p_3;hsa-miR-93-5p_3
KALRN	4	hsa-let-7c-5p_3;hsa-let-7f-2-3p_3;hsa-let-7g-5p_3;hsa-miR-1912-5p_3
JADE3	4	hsa-let-7c-5p_3;hsa-let-7g-5p_3;hsa-miR-106a-5p_3;hsa-miR-144-5p_3
ITSN1	4	hsa-let-7c-5p_3;hsa-let-7f-2-3p_3;hsa-let-7g-5p_3;hsa-miR-93-5p_3
ITIH5	4	hsa-let-7c-5p_3;hsa-miR-106a-5p_3;hsa-miR-33a-5p_3;hsa-miR-93-5p_3
ITGB8	4	hsa-let-7c-5p_3;hsa-miR-106a-5p_3;hsa-miR-33a-5p_3;hsa-miR-93-5p_3
IRGQ	4	hsa-let-7c-5p_3;hsa-let-7g-5p_3;hsa-miR-16-1-3p_3;hsa-miR-93-5p_3
IRAK1BP1	4	hsa-let-7c-5p_3;hsa-let-7f-2-3p_3;hsa-let-7g-5p_3;hsa-miR-93-5p_3
IQGAP2	4	hsa-let-7c-5p_3;hsa-let-7g-5p_3;hsa-miR-30c-5p_3;hsa-miR-93-5p_3
INTU	4	hsa-let-7c-5p_3;hsa-let-7g-5p_3;hsa-miR-106a-5p_3;hsa-miR-93-5p_3
INO80D	4	hsa-miR-16-1-3p_3;hsa-miR-16-2-3p_3;hsa-miR-33a-5p_3;hsa-miR-93-5p_3
ILF3	4	hsa-let-7c-5p_3;hsa-miR-106a-5p_3;hsa-miR-33a-5p_3;hsa-miR-93-5p_3
IL6ST	4	hsa-miR-16-1-3p_3;hsa-miR-16-2-3p_3;hsa-miR-1912-5p_3;hsa-miR-30c-5p_3
IL1RN	4	hsa-let-7c-5p_3;hsa-miR-101-2-5p_3;hsa-miR-106a-5p_3;hsa-miR-1912-5p_3
IFT22	4	hsa-let-7f-2-3p_3;hsa-miR-148b-3p_3;hsa-miR-1912-5p_3;hsa-miR-93-5p_3
IFT20	4	hsa-miR-16-1-3p_3;hsa-miR-1912-5p_3;hsa-miR-33a-5p_3;hsa-miR-93-5p_3
IFNLR1	4	hsa-let-7g-5p_3;hsa-miR-106a-5p_3;hsa-miR-33a-5p_3;hsa-miR-93-5p_3
IFI44L	4	hsa-let-7c-5p_3;hsa-let-7f-2-3p_3;hsa-miR-106a-5p_3;hsa-miR-1912-5p_3
IDH3A	4	hsa-let-7c-5p_3;hsa-let-7f-2-3p_3;hsa-miR-16-1-3p_3;hsa-miR-16-2-3p_3
ICA1L	4	hsa-let-7c-5p_3;hsa-miR-1912-5p_3;hsa-miR-33a-5p_3;hsa-miR-93-5p_3
HPSE2	4	hsa-let-7c-5p_3;hsa-let-7g-5p_3;hsa-miR-1912-5p_3;hsa-miR-33a-5p_3
HLF	4	hsa-let-7c-5p_3;hsa-let-7g-5p_3;hsa-miR-106a-5p_3;hsa-miR-93-5p_3
HHIP	4	hsa-let-7g-5p_3;hsa-miR-106a-5p_3;hsa-miR-1912-5p_3;hsa-miR-93-5p_3
HECW2	4	hsa-let-7c-5p_3;hsa-miR-16-1-3p_3;hsa-miR-33a-5p_3;hsa-miR-93-5p_3
HECTD4	4	hsa-let-7c-5p_3;hsa-miR-16-1-3p_3;hsa-miR-16-2-3p_3;hsa-miR-1912-5p_3
H6PD	4	hsa-let-7c-5p_3;hsa-miR-1912-5p_3;hsa-miR-30c-5p_3;hsa-miR-33a-5p_3
H2AZ2	4	hsa-let-7c-5p_3;hsa-let-7g-5p_3;hsa-miR-101-2-5p_3;hsa-miR-1912-5p_3
GUCY1A1	4	hsa-let-7c-5p_3;hsa-let-7f-2-3p_3;hsa-miR-106a-5p_3;hsa-miR-16-1-3p_3
GSK3B	4	hsa-let-7g-5p_3;hsa-miR-106a-5p_3;hsa-miR-148b-3p_3;hsa-miR-93-5p_3
GRSF1	4	hsa-let-7c-5p_3;hsa-miR-142-5p_3;hsa-miR-144-5p_3;hsa-miR-93-5p_3
GRIA4	4	hsa-let-7g-5p_3;hsa-miR-106a-5p_3;hsa-miR-1912-5p_3;hsa-miR-30c-5p_3
GPRASP1	4	hsa-let-7c-5p_3;hsa-let-7g-5p_3;hsa-miR-101-2-5p_3;hsa-miR-106a-5p_3
GPR155	4	hsa-let-7c-5p_3;hsa-miR-101-2-5p_3;hsa-miR-1912-5p_3;hsa-miR-93-5p_3
GPR135	4	hsa-let-7c-5p_3;hsa-let-7f-2-3p_3;hsa-miR-1912-5p_3;hsa-miR-33a-5p_3
GPC6	4	hsa-let-7c-5p_3;hsa-miR-16-2-3p_3;hsa-miR-1912-5p_3;hsa-miR-93-5p_3
GPATCH2	4	hsa-miR-106a-5p_3;hsa-miR-144-5p_3;hsa-miR-30c-5p_3;hsa-miR-33a-5p_3
GOSR1	4	hsa-miR-101-2-5p_3;hsa-miR-148b-3p_3;hsa-miR-1912-5p_3;hsa-miR-93-5p_3
GNL3L	4	hsa-let-7c-5p_3;hsa-let-7g-5p_3;hsa-miR-30c-5p_3;hsa-miR-93-5p_3
GNAO1	4	hsa-let-7c-5p_3;hsa-let-7g-5p_3;hsa-miR-101-2-5p_3;hsa-miR-33a-5p_3
GNAI3	4	hsa-let-7c-5p_3;hsa-miR-16-1-3p_3;hsa-miR-33a-5p_3;hsa-miR-93-5p_3
GNAI1	4	hsa-let-7c-5p_3;hsa-let-7g-5p_3;hsa-miR-101-2-5p_3;hsa-miR-1912-5p_3
GLRA3	4	hsa-let-7c-5p_3;hsa-miR-106a-5p_3;hsa-miR-16-2-3p_3;hsa-miR-93-5p_3
GLCE	4	hsa-let-7f-2-3p_3;hsa-miR-106a-5p_3;hsa-miR-16-1-3p_3;hsa-miR-33a-5p_3
GK5	4	hsa-let-7c-5p_3;hsa-miR-148b-3p_3;hsa-miR-1912-5p_3;hsa-miR-93-5p_3
GINS4	4	hsa-miR-1912-5p_3;hsa-miR-30c-5p_3;hsa-miR-33a-5p_3;hsa-miR-93-5p_3
GGA3	4	hsa-let-7c-5p_3;hsa-let-7f-2-3p_3;hsa-let-7g-5p_3;hsa-miR-101-2-5p_3
GFRA1	4	hsa-let-7f-2-3p_3;hsa-let-7g-5p_3;hsa-miR-106a-5p_3;hsa-miR-1912-5p_3
GFM1	4	hsa-miR-106a-5p_3;hsa-miR-16-2-3p_3;hsa-miR-33a-5p_3;hsa-miR-93-5p_3
GCNT3	4	hsa-let-7c-5p_3;hsa-let-7g-5p_3;hsa-miR-33a-5p_3;hsa-miR-93-5p_3
GATD1	4	hsa-let-7c-5p_3;hsa-miR-1912-5p_3;hsa-miR-33a-5p_3;hsa-miR-93-5p_3
GAS2L3	4	hsa-let-7c-5p_3;hsa-let-7g-5p_3;hsa-miR-106a-5p_3;hsa-miR-93-5p_3
GAPVD1	4	hsa-let-7c-5p_3;hsa-let-7f-2-3p_3;hsa-miR-106a-5p_3;hsa-miR-30c-5p_3
GABPB2	4	hsa-let-7c-5p_3;hsa-miR-1912-5p_3;hsa-miR-30c-5p_3;hsa-miR-93-5p_3
FYTTD1	4	hsa-let-7c-5p_3;hsa-miR-101-2-5p_3;hsa-miR-16-1-3p_3;hsa-miR-1912-5p_3
FXN	4	hsa-let-7f-2-3p_3;hsa-miR-16-1-3p_3;hsa-miR-1912-5p_3;hsa-miR-93-5p_3
FUT10	4	hsa-let-7c-5p_3;hsa-miR-16-2-3p_3;hsa-miR-1912-5p_3;hsa-miR-93-5p_3
FUBP1	4	hsa-let-7f-2-3p_3;hsa-let-7g-5p_3;hsa-miR-106a-5p_3;hsa-miR-16-2-3p_3
FRMD6	4	hsa-miR-101-2-5p_3;hsa-miR-148b-3p_3;hsa-miR-16-1-3p_3;hsa-miR-30c-5p_3
FRK	4	hsa-let-7c-5p_3;hsa-let-7g-5p_3;hsa-miR-1912-5p_3;hsa-miR-30c-5p_3
FOSB	4	hsa-let-7c-5p_3;hsa-miR-101-2-5p_3;hsa-miR-106a-5p_3;hsa-miR-148b-3p_3
FNIP1	4	hsa-let-7c-5p_3;hsa-let-7g-5p_3;hsa-miR-148b-3p_3;hsa-miR-1912-5p_3
FNDC3A	4	hsa-let-7c-5p_3;hsa-miR-106a-5p_3;hsa-miR-16-1-3p_3;hsa-miR-33a-5p_3
FMNL3	4	hsa-let-7c-5p_3;hsa-miR-101-2-5p_3;hsa-miR-16-1-3p_3;hsa-miR-1912-5p_3
FLT1	4	hsa-let-7c-5p_3;hsa-let-7g-5p_3;hsa-miR-106a-5p_3;hsa-miR-148b-3p_3
FKTN	4	hsa-let-7f-2-3p_3;hsa-miR-16-2-3p_3;hsa-miR-1912-5p_3;hsa-miR-93-5p_3
FKBP7	4	hsa-let-7c-5p_3;hsa-let-7g-5p_3;hsa-miR-1912-5p_3;hsa-miR-93-5p_3
FKBP5	4	hsa-let-7c-5p_3;hsa-miR-101-2-5p_3;hsa-miR-106a-5p_3;hsa-miR-1912-5p_3
FILIP1	4	hsa-let-7g-5p_3;hsa-miR-106a-5p_3;hsa-miR-3613-5p_3;hsa-miR-93-5p_3
FGF9	4	hsa-let-7f-2-3p_3;hsa-miR-106a-5p_3;hsa-miR-1912-5p_3;hsa-miR-33a-5p_3
FGF2	4	hsa-miR-106a-5p_3;hsa-miR-148b-3p_3;hsa-miR-30c-5p_3;hsa-miR-93-5p_3
FGF14	4	hsa-miR-106a-5p_3;hsa-miR-148b-3p_3;hsa-miR-30c-5p_3;hsa-miR-93-5p_3
FGF1	4	hsa-let-7g-5p_3;hsa-miR-106a-5p_3;hsa-miR-148b-3p_3;hsa-miR-30c-5p_3
FBXW7	4	hsa-let-7g-5p_3;hsa-miR-106a-5p_3;hsa-miR-16-2-3p_3;hsa-miR-1912-5p_3
FBXW2	4	hsa-miR-101-2-5p_3;hsa-miR-148b-3p_3;hsa-miR-16-1-3p_3;hsa-miR-1912-5p_3
FBXO32	4	hsa-let-7c-5p_3;hsa-miR-106a-5p_3;hsa-miR-1912-5p_3;hsa-miR-93-5p_3
FBXO31	4	hsa-let-7g-5p_3;hsa-miR-148b-3p_3;hsa-miR-33a-5p_3;hsa-miR-93-5p_3
FBXO25	4	hsa-miR-101-2-5p_3;hsa-miR-148b-3p_3;hsa-miR-1912-5p_3;hsa-miR-33a-5p_3
FBXO22	4	hsa-let-7g-5p_3;hsa-miR-16-1-3p_3;hsa-miR-33a-5p_3;hsa-miR-93-5p_3
FAN1	4	hsa-let-7f-2-3p_3;hsa-miR-16-1-3p_3;hsa-miR-16-2-3p_3;hsa-miR-93-5p_3
FAM241A	4	hsa-let-7c-5p_3;hsa-miR-16-1-3p_3;hsa-miR-1912-5p_3;hsa-miR-93-5p_3
FAM219B	4	hsa-let-7f-2-3p_3;hsa-miR-16-1-3p_3;hsa-miR-16-2-3p_3;hsa-miR-1912-5p_3
FAM167A	4	hsa-miR-101-2-5p_3;hsa-miR-1912-5p_3;hsa-miR-30c-5p_3;hsa-miR-33a-5p_3
FAM126A	4	hsa-let-7c-5p_3;hsa-miR-106a-5p_3;hsa-miR-148b-3p_3;hsa-miR-1912-5p_3
FAM120C	4	hsa-let-7c-5p_3;hsa-miR-144-5p_3;hsa-miR-148b-3p_3;hsa-miR-1912-5p_3
EYA4	4	hsa-miR-106a-5p_3;hsa-miR-1912-5p_3;hsa-miR-33a-5p_3;hsa-miR-93-5p_3
ETS1	4	hsa-let-7f-2-3p_3;hsa-miR-148b-3p_3;hsa-miR-16-2-3p_3;hsa-miR-30c-5p_3
ESR2	4	hsa-let-7c-5p_3;hsa-miR-148b-3p_3;hsa-miR-33a-5p_3;hsa-miR-545-3p_3
ESR1	4	hsa-let-7c-5p_3;hsa-let-7g-5p_3;hsa-miR-101-2-5p_3;hsa-miR-1912-5p_3
ERCC6L2	4	hsa-let-7c-5p_3;hsa-let-7g-5p_3;hsa-miR-148b-3p_3;hsa-miR-1912-5p_3
EPS15	4	hsa-miR-106a-5p_3;hsa-miR-16-1-3p_3;hsa-miR-1912-5p_3;hsa-miR-30c-5p_3
EPHA6	4	hsa-miR-101-2-5p_3;hsa-miR-1912-5p_3;hsa-miR-33a-5p_3;hsa-miR-93-5p_3
EPHA10	4	hsa-let-7c-5p_3;hsa-let-7f-2-3p_3;hsa-miR-1912-5p_3;hsa-miR-30c-5p_3
ENTPD7	4	hsa-miR-106a-5p_3;hsa-miR-16-2-3p_3;hsa-miR-30c-5p_3;hsa-miR-93-5p_3
ENTPD1	4	hsa-let-7g-5p_3;hsa-miR-1912-5p_3;hsa-miR-33a-5p_3;hsa-miR-93-5p_3
ENOPH1	4	hsa-let-7c-5p_3;hsa-let-7g-5p_3;hsa-miR-148b-3p_3;hsa-miR-33a-5p_3
ELAVL4	4	hsa-let-7c-5p_3;hsa-miR-1912-5p_3;hsa-miR-30c-5p_3;hsa-miR-93-5p_3
ELAVL1	4	hsa-let-7g-5p_3;hsa-miR-101-2-5p_3;hsa-miR-148b-3p_3;hsa-miR-374a-5p_3
EIF2AK2	4	hsa-let-7c-5p_3;hsa-miR-30c-5p_3;hsa-miR-545-3p_3;hsa-miR-93-5p_3
EIF1	4	hsa-let-7c-5p_3;hsa-miR-148b-3p_3;hsa-miR-1912-5p_3;hsa-miR-33a-5p_3
EGR3	4	hsa-miR-106a-5p_3;hsa-miR-16-1-3p_3;hsa-miR-545-3p_3;hsa-miR-93-5p_3
EFCAB11	4	hsa-miR-106a-5p_3;hsa-miR-30c-5p_3;hsa-miR-33a-5p_3;hsa-miR-93-5p_3
EAF1	4	hsa-let-7f-2-3p_3;hsa-miR-106a-5p_3;hsa-miR-16-1-3p_3;hsa-miR-93-5p_3
DYRK2	4	hsa-let-7g-5p_3;hsa-miR-106a-5p_3;hsa-miR-148b-3p_3;hsa-miR-93-5p_3
DYNLL2	4	hsa-let-7f-2-3p_3;hsa-miR-106a-5p_3;hsa-miR-148b-3p_3;hsa-miR-1912-5p_3
DYM	4	hsa-let-7c-5p_3;hsa-miR-1912-5p_3;hsa-miR-33a-5p_3;hsa-miR-93-5p_3
DTNA	4	hsa-let-7c-5p_3;hsa-miR-106a-5p_3;hsa-miR-1912-5p_3;hsa-miR-93-5p_3
DPP6	4	hsa-let-7c-5p_3;hsa-let-7g-5p_3;hsa-miR-16-1-3p_3;hsa-miR-33a-5p_3
DPF3	4	hsa-let-7c-5p_3;hsa-miR-106a-5p_3;hsa-miR-148b-3p_3;hsa-miR-93-5p_3
DOK3	4	hsa-let-7g-5p_3;hsa-miR-16-1-3p_3;hsa-miR-33a-5p_3;hsa-miR-93-5p_3
DNAJB6	4	hsa-let-7c-5p_3;hsa-miR-1912-5p_3;hsa-miR-33a-5p_3;hsa-miR-93-5p_3
DMBX1	4	hsa-let-7f-2-3p_3;hsa-let-7g-5p_3;hsa-miR-106a-5p_3;hsa-miR-93-5p_3
DLGAP1	4	hsa-let-7c-5p_3;hsa-let-7g-5p_3;hsa-miR-106a-5p_3;hsa-miR-30c-5p_3
DLG3	4	hsa-let-7f-2-3p_3;hsa-miR-106a-5p_3;hsa-miR-1912-5p_3;hsa-miR-93-5p_3
DLG2	4	hsa-miR-106a-5p_3;hsa-miR-30c-5p_3;hsa-miR-33a-5p_3;hsa-miR-93-5p_3
DIXDC1	4	hsa-miR-106a-5p_3;hsa-miR-1912-5p_3;hsa-miR-30c-5p_3;hsa-miR-93-5p_3
DGKB	4	hsa-miR-106a-5p_3;hsa-miR-16-2-3p_3;hsa-miR-33a-5p_3;hsa-miR-93-5p_3
DENND2C	4	hsa-let-7c-5p_3;hsa-miR-16-1-3p_3;hsa-miR-16-2-3p_3;hsa-miR-93-5p_3
DDX51	4	hsa-miR-16-1-3p_3;hsa-miR-1912-5p_3;hsa-miR-30c-5p_3;hsa-miR-93-5p_3
DCUN1D1	4	hsa-miR-106a-5p_3;hsa-miR-1912-5p_3;hsa-miR-30c-5p_3;hsa-miR-33a-5p_3
DCTN4	4	hsa-let-7c-5p_3;hsa-let-7g-5p_3;hsa-miR-106a-5p_3;hsa-miR-93-5p_3
DCP1A	4	hsa-let-7c-5p_3;hsa-let-7f-2-3p_3;hsa-miR-106a-5p_3;hsa-miR-93-5p_3
DCLRE1C	4	hsa-let-7c-5p_3;hsa-miR-101-2-5p_3;hsa-miR-1912-5p_3;hsa-miR-33a-5p_3
DCAF5	4	hsa-miR-106a-5p_3;hsa-miR-148b-3p_3;hsa-miR-1912-5p_3;hsa-miR-33a-5p_3
DAZL	4	hsa-let-7c-5p_3;hsa-let-7f-2-3p_3;hsa-miR-101-2-5p_3;hsa-miR-93-5p_3
CYP3A5	4	hsa-miR-106a-5p_3;hsa-miR-148b-3p_3;hsa-miR-1912-5p_3;hsa-miR-93-5p_3
CYP2C19	4	hsa-let-7c-5p_3;hsa-miR-106a-5p_3;hsa-miR-148b-3p_3;hsa-miR-93-5p_3
CYP20A1	4	hsa-let-7c-5p_3;hsa-miR-148b-3p_3;hsa-miR-33a-5p_3;hsa-miR-93-5p_3
CYB5RL	4	hsa-let-7c-5p_3;hsa-miR-106a-5p_3;hsa-miR-148b-3p_3;hsa-miR-16-1-3p_3
CYB561D1	4	hsa-let-7c-5p_3;hsa-let-7g-5p_3;hsa-miR-106a-5p_3;hsa-miR-93-5p_3
CTDSPL2	4	hsa-let-7f-2-3p_3;hsa-miR-1912-5p_3;hsa-miR-33a-5p_3;hsa-miR-93-5p_3
CTDSPL	4	hsa-let-7g-5p_3;hsa-miR-106a-5p_3;hsa-miR-1912-5p_3;hsa-miR-93-5p_3
CTBP2	4	hsa-let-7c-5p_3;hsa-let-7g-5p_3;hsa-miR-148b-3p_3;hsa-miR-33a-5p_3
CREBL2	4	hsa-let-7c-5p_3;hsa-let-7f-2-3p_3;hsa-miR-148b-3p_3;hsa-miR-16-1-3p_3
CPSF2	4	hsa-let-7c-5p_3;hsa-let-7g-5p_3;hsa-miR-30c-5p_3;hsa-miR-33a-5p_3
CORO2A	4	hsa-let-7g-5p_3;hsa-miR-101-2-5p_3;hsa-miR-16-2-3p_3;hsa-miR-1912-5p_3
CNIH4	4	hsa-let-7c-5p_3;hsa-let-7g-5p_3;hsa-miR-1912-5p_3;hsa-miR-33a-5p_3
CMC2	4	hsa-miR-101-2-5p_3;hsa-miR-1912-5p_3;hsa-miR-33a-5p_3;hsa-miR-93-5p_3
CMC1	4	hsa-let-7f-2-3p_3;hsa-miR-1912-5p_3;hsa-miR-30c-5p_3;hsa-miR-93-5p_3
CLVS2	4	hsa-let-7c-5p_3;hsa-miR-148b-3p_3;hsa-miR-1912-5p_3;hsa-miR-33a-5p_3
CLN8	4	hsa-miR-144-5p_3;hsa-miR-16-1-3p_3;hsa-miR-1912-5p_3;hsa-miR-33a-5p_3
CLMN	4	hsa-let-7c-5p_3;hsa-miR-101-2-5p_3;hsa-miR-1912-5p_3;hsa-miR-93-5p_3
CLEC2D	4	hsa-let-7c-5p_3;hsa-miR-1912-5p_3;hsa-miR-30c-5p_3;hsa-miR-93-5p_3
CHST12	4	hsa-let-7c-5p_3;hsa-miR-106a-5p_3;hsa-miR-33a-5p_3;hsa-miR-93-5p_3
CHL1	4	hsa-let-7f-2-3p_3;hsa-miR-148b-3p_3;hsa-miR-16-1-3p_3;hsa-miR-1912-5p_3
CFLAR	4	hsa-let-7f-2-3p_3;hsa-miR-148b-3p_3;hsa-miR-30c-5p_3;hsa-miR-93-5p_3
CFAP107	4	hsa-let-7c-5p_3;hsa-miR-1912-5p_3;hsa-miR-33a-5p_3;hsa-miR-93-5p_3
CEP78	4	hsa-miR-1912-5p_3;hsa-miR-30c-5p_3;hsa-miR-33a-5p_3;hsa-miR-93-5p_3
CENPN	4	hsa-let-7c-5p_3;hsa-miR-106a-5p_3;hsa-miR-33a-5p_3;hsa-miR-93-5p_3
CENPC	4	hsa-let-7c-5p_3;hsa-miR-106a-5p_3;hsa-miR-33a-5p_3;hsa-miR-93-5p_3
CEMIP2	4	hsa-let-7c-5p_3;hsa-let-7f-2-3p_3;hsa-let-7g-5p_3;hsa-miR-93-5p_3
CELF2	4	hsa-miR-16-2-3p_3;hsa-miR-1912-5p_3;hsa-miR-30c-5p_3;hsa-miR-93-5p_3
CDS2	4	hsa-let-7c-5p_3;hsa-let-7f-2-3p_3;hsa-miR-1912-5p_3;hsa-miR-545-3p_3
CDK6	4	hsa-let-7c-5p_3;hsa-let-7f-2-3p_3;hsa-miR-101-2-5p_3;hsa-miR-1912-5p_3
CDK20	4	hsa-miR-106a-5p_3;hsa-miR-144-5p_3;hsa-miR-148b-3p_3;hsa-miR-1912-5p_3
CDK19	4	hsa-let-7c-5p_3;hsa-let-7g-5p_3;hsa-miR-101-2-5p_3;hsa-miR-33a-5p_3
CDK14	4	hsa-let-7c-5p_3;hsa-let-7f-2-3p_3;hsa-let-7g-5p_3;hsa-miR-148b-3p_3
CDHR1	4	hsa-miR-16-2-3p_3;hsa-miR-1912-5p_3;hsa-miR-33a-5p_3;hsa-miR-545-3p_3
CDCA7L	4	hsa-let-7c-5p_3;hsa-miR-16-1-3p_3;hsa-miR-1912-5p_3;hsa-miR-33a-5p_3
CDC42SE2	4	hsa-miR-148b-3p_3;hsa-miR-1912-5p_3;hsa-miR-33a-5p_3;hsa-miR-93-5p_3
CDC42EP3	4	hsa-miR-106a-5p_3;hsa-miR-148b-3p_3;hsa-miR-545-3p_3;hsa-miR-93-5p_3
CDC14B	4	hsa-let-7g-5p_3;hsa-miR-101-2-5p_3;hsa-miR-16-1-3p_3;hsa-miR-16-2-3p_3
CD8B2	4	hsa-let-7c-5p_3;hsa-let-7g-5p_3;hsa-miR-16-2-3p_3;hsa-miR-93-5p_3
CD59	4	hsa-let-7c-5p_3;hsa-miR-142-5p_3;hsa-miR-1912-5p_3;hsa-miR-33a-5p_3
CD276	4	hsa-let-7c-5p_3;hsa-let-7g-5p_3;hsa-miR-106a-5p_3;hsa-miR-144-5p_3
CD274	4	hsa-let-7c-5p_3;hsa-let-7g-5p_3;hsa-miR-1912-5p_3;hsa-miR-93-5p_3
CCNT1	4	hsa-let-7c-5p_3;hsa-miR-148b-3p_3;hsa-miR-16-1-3p_3;hsa-miR-93-5p_3
CCNL2	4	hsa-let-7c-5p_3;hsa-let-7g-5p_3;hsa-miR-148b-3p_3;hsa-miR-93-5p_3
CCDC25	4	hsa-miR-106a-5p_3;hsa-miR-148b-3p_3;hsa-miR-30c-5p_3;hsa-miR-93-5p_3
CCDC125	4	hsa-let-7c-5p_3;hsa-miR-16-1-3p_3;hsa-miR-1912-5p_3;hsa-miR-30c-5p_3
CCBE1	4	hsa-miR-101-2-5p_3;hsa-miR-106a-5p_3;hsa-miR-30c-5p_3;hsa-miR-93-5p_3
CBFA2T2	4	hsa-let-7c-5p_3;hsa-miR-101-2-5p_3;hsa-miR-106a-5p_3;hsa-miR-93-5p_3
CASR	4	hsa-let-7c-5p_3;hsa-miR-106a-5p_3;hsa-miR-1912-5p_3;hsa-miR-93-5p_3
CASP6	4	hsa-let-7c-5p_3;hsa-let-7g-5p_3;hsa-miR-30c-5p_3;hsa-miR-93-5p_3
CARHSP1	4	hsa-let-7c-5p_3;hsa-miR-106a-5p_3;hsa-miR-1912-5p_3;hsa-miR-93-5p_3
CAND1	4	hsa-let-7c-5p_3;hsa-miR-101-2-5p_3;hsa-miR-106a-5p_3;hsa-miR-1912-5p_3
CALN1	4	hsa-let-7c-5p_3;hsa-miR-106a-5p_3;hsa-miR-1912-5p_3;hsa-miR-33a-5p_3
CALHM5	4	hsa-let-7c-5p_3;hsa-miR-16-1-3p_3;hsa-miR-1912-5p_3;hsa-miR-33a-5p_3
CALCOCO1	4	hsa-let-7c-5p_3;hsa-let-7g-5p_3;hsa-miR-1912-5p_3;hsa-miR-33a-5p_3
CACNA1E	4	hsa-let-7f-2-3p_3;hsa-miR-16-2-3p_3;hsa-miR-1912-5p_3;hsa-miR-30c-5p_3
C6orf89	4	hsa-miR-106a-5p_3;hsa-miR-1912-5p_3;hsa-miR-33a-5p_3;hsa-miR-93-5p_3
C1orf198	4	hsa-let-7g-5p_3;hsa-miR-106a-5p_3;hsa-miR-1912-5p_3;hsa-miR-33a-5p_3
C1GALT1	4	hsa-let-7g-5p_3;hsa-miR-106a-5p_3;hsa-miR-148b-3p_3;hsa-miR-1912-5p_3
C19orf47	4	hsa-let-7g-5p_3;hsa-miR-106a-5p_3;hsa-miR-148b-3p_3;hsa-miR-30c-5p_3
C19orf12	4	hsa-let-7c-5p_3;hsa-let-7g-5p_3;hsa-miR-106a-5p_3;hsa-miR-16-2-3p_3
C16orf72	4	hsa-let-7c-5p_3;hsa-let-7g-5p_3;hsa-miR-106a-5p_3;hsa-miR-33a-5p_3
C12orf43	4	hsa-miR-101-2-5p_3;hsa-miR-1912-5p_3;hsa-miR-30c-5p_3;hsa-miR-93-5p_3
BZW1	4	hsa-let-7c-5p_3;hsa-let-7g-5p_3;hsa-miR-33a-5p_3;hsa-miR-93-5p_3
BUB3	4	hsa-let-7c-5p_3;hsa-miR-16-1-3p_3;hsa-miR-16-2-3p_3;hsa-miR-93-5p_3
BTRC	4	hsa-let-7g-5p_3;hsa-miR-101-2-5p_3;hsa-miR-106a-5p_3;hsa-miR-1912-5p_3
BTN3A1	4	hsa-let-7c-5p_3;hsa-miR-106a-5p_3;hsa-miR-16-2-3p_3;hsa-miR-93-5p_3
BTF3L4	4	hsa-let-7c-5p_3;hsa-miR-1912-5p_3;hsa-miR-33a-5p_3;hsa-miR-93-5p_3
BRWD3	4	hsa-let-7f-2-3p_3;hsa-miR-144-5p_3;hsa-miR-16-1-3p_3;hsa-miR-30c-5p_3
BRD3	4	hsa-miR-16-1-3p_3;hsa-miR-16-2-3p_3;hsa-miR-1912-5p_3;hsa-miR-33a-5p_3
BMPR1A	4	hsa-let-7c-5p_3;hsa-miR-16-1-3p_3;hsa-miR-16-2-3p_3;hsa-miR-33a-5p_3
BMPER	4	hsa-let-7f-2-3p_3;hsa-let-7g-5p_3;hsa-miR-106a-5p_3;hsa-miR-1912-5p_3
BHMT2	4	hsa-let-7c-5p_3;hsa-miR-148b-3p_3;hsa-miR-16-1-3p_3;hsa-miR-93-5p_3
BCL9L	4	hsa-let-7c-5p_3;hsa-let-7f-2-3p_3;hsa-miR-106a-5p_3;hsa-miR-148b-3p_3
BCAP29	4	hsa-let-7c-5p_3;hsa-miR-16-1-3p_3;hsa-miR-1912-5p_3;hsa-miR-33a-5p_3
BBX	4	hsa-let-7c-5p_3;hsa-let-7g-5p_3;hsa-miR-1912-5p_3;hsa-miR-33a-5p_3
BBIP1	4	hsa-let-7c-5p_3;hsa-miR-16-1-3p_3;hsa-miR-16-2-3p_3;hsa-miR-93-5p_3
BAALC	4	hsa-let-7c-5p_3;hsa-let-7f-2-3p_3;hsa-let-7g-5p_3;hsa-miR-1912-5p_3
B3GAT1	4	hsa-let-7c-5p_3;hsa-let-7g-5p_3;hsa-miR-101-2-5p_3;hsa-miR-1912-5p_3
AUTS2	4	hsa-let-7c-5p_3;hsa-miR-148b-3p_3;hsa-miR-1912-5p_3;hsa-miR-33a-5p_3
ATXN1L	4	hsa-let-7c-5p_3;hsa-miR-106a-5p_3;hsa-miR-1912-5p_3;hsa-miR-93-5p_3
ATP8B4	4	hsa-let-7c-5p_3;hsa-let-7g-5p_3;hsa-miR-16-1-3p_3;hsa-miR-93-5p_3
ATP2B2	4	hsa-let-7c-5p_3;hsa-let-7g-5p_3;hsa-miR-106a-5p_3;hsa-miR-93-5p_3
ATP2B1	4	hsa-let-7c-5p_3;hsa-let-7g-5p_3;hsa-miR-106a-5p_3;hsa-miR-33a-5p_3
ATG12	4	hsa-let-7c-5p_3;hsa-let-7f-2-3p_3;hsa-miR-106a-5p_3;hsa-miR-93-5p_3
ASPA	4	hsa-let-7c-5p_3;hsa-miR-106a-5p_3;hsa-miR-1912-5p_3;hsa-miR-93-5p_3
ASB6	4	hsa-let-7c-5p_3;hsa-let-7g-5p_3;hsa-miR-1912-5p_3;hsa-miR-93-5p_3
ASAP1	4	hsa-let-7c-5p_3;hsa-let-7g-5p_3;hsa-miR-106a-5p_3;hsa-miR-33a-5p_3
ARSD	4	hsa-miR-106a-5p_3;hsa-miR-16-1-3p_3;hsa-miR-1912-5p_3;hsa-miR-93-5p_3
ARRDC4	4	hsa-miR-101-2-5p_3;hsa-miR-106a-5p_3;hsa-miR-16-2-3p_3;hsa-miR-33a-5p_3
ARRB1	4	hsa-let-7c-5p_3;hsa-let-7g-5p_3;hsa-miR-1912-5p_3;hsa-miR-93-5p_3
ARPP21	4	hsa-miR-106a-5p_3;hsa-miR-142-5p_3;hsa-miR-144-5p_3;hsa-miR-93-5p_3
ARPP19	4	hsa-let-7c-5p_3;hsa-miR-106a-5p_3;hsa-miR-1912-5p_3;hsa-miR-93-5p_3
APBB2	4	hsa-let-7c-5p_3;hsa-let-7g-5p_3;hsa-miR-1912-5p_3;hsa-miR-93-5p_3
AP5S1	4	hsa-let-7c-5p_3;hsa-let-7f-2-3p_3;hsa-miR-106a-5p_3;hsa-miR-93-5p_3
AP5M1	4	hsa-let-7c-5p_3;hsa-miR-106a-5p_3;hsa-miR-148b-3p_3;hsa-miR-16-1-3p_3
AP1M1	4	hsa-let-7g-5p_3;hsa-miR-16-2-3p_3;hsa-miR-33a-5p_3;hsa-miR-93-5p_3
ANP32E	4	hsa-let-7c-5p_3;hsa-let-7g-5p_3;hsa-miR-16-1-3p_3;hsa-miR-33a-5p_3
ANKRD9	4	hsa-let-7c-5p_3;hsa-let-7f-2-3p_3;hsa-miR-148b-3p_3;hsa-miR-93-5p_3
ANKRD36B	4	hsa-let-7g-5p_3;hsa-miR-106a-5p_3;hsa-miR-16-1-3p_3;hsa-miR-93-5p_3
AMOTL2	4	hsa-let-7c-5p_3;hsa-let-7f-2-3p_3;hsa-let-7g-5p_3;hsa-miR-93-5p_3
AMMECR1L	4	hsa-let-7c-5p_3;hsa-miR-101-2-5p_3;hsa-miR-1912-5p_3;hsa-miR-33a-5p_3
AMER2	4	hsa-miR-106a-5p_3;hsa-miR-148b-3p_3;hsa-miR-1912-5p_3;hsa-miR-93-5p_3
AMER1	4	hsa-let-7c-5p_3;hsa-miR-148b-3p_3;hsa-miR-16-1-3p_3;hsa-miR-30c-5p_3
ALG9	4	hsa-miR-106a-5p_3;hsa-miR-148b-3p_3;hsa-miR-16-1-3p_3;hsa-miR-93-5p_3
ALG14	4	hsa-let-7c-5p_3;hsa-miR-144-5p_3;hsa-miR-148b-3p_3;hsa-miR-93-5p_3
AKT3	4	hsa-let-7c-5p_3;hsa-miR-106a-5p_3;hsa-miR-16-1-3p_3;hsa-miR-1912-5p_3
AKT2	4	hsa-let-7g-5p_3;hsa-miR-1912-5p_3;hsa-miR-30c-5p_3;hsa-miR-33a-5p_3
AKR1C3	4	hsa-let-7c-5p_3;hsa-let-7g-5p_3;hsa-miR-106a-5p_3;hsa-miR-148b-3p_3
AIPL1	4	hsa-miR-106a-5p_3;hsa-miR-148b-3p_3;hsa-miR-33a-5p_3;hsa-miR-93-5p_3
AGPAT3	4	hsa-let-7f-2-3p_3;hsa-miR-106a-5p_3;hsa-miR-144-5p_3;hsa-miR-1912-5p_3
2004-08-01	4	hsa-miR-106a-5p_3;hsa-miR-148b-3p_3;hsa-miR-30c-5p_3;hsa-miR-545-3p_3
AGAP1	4	hsa-let-7c-5p_3;hsa-let-7f-2-3p_3;hsa-miR-1912-5p_3;hsa-miR-93-5p_3
ADGRE2	4	hsa-let-7c-5p_3;hsa-miR-106a-5p_3;hsa-miR-1912-5p_3;hsa-miR-93-5p_3
ADD2	4	hsa-let-7c-5p_3;hsa-let-7f-2-3p_3;hsa-let-7g-5p_3;hsa-miR-106a-5p_3
ADAR	4	hsa-let-7c-5p_3;hsa-miR-101-2-5p_3;hsa-miR-148b-3p_3;hsa-miR-16-1-3p_3
ADAM12	4	hsa-let-7c-5p_3;hsa-let-7g-5p_3;hsa-miR-106a-5p_3;hsa-miR-33a-5p_3
ACVR2B	4	hsa-let-7g-5p_3;hsa-miR-106a-5p_3;hsa-miR-148b-3p_3;hsa-miR-93-5p_3
ACSL6	4	hsa-let-7c-5p_3;hsa-miR-106a-5p_3;hsa-miR-148b-3p_3;hsa-miR-33a-5p_3
ACOT12	4	hsa-let-7f-2-3p_3;hsa-let-7g-5p_3;hsa-miR-16-1-3p_3;hsa-miR-93-5p_3
ACER3	4	hsa-let-7g-5p_3;hsa-miR-106a-5p_3;hsa-miR-16-1-3p_3;hsa-miR-93-5p_3
ABI2	4	hsa-miR-148b-3p_3;hsa-miR-16-2-3p_3;hsa-miR-545-3p_3;hsa-miR-93-5p_3
ABHD5	4	hsa-let-7c-5p_3;hsa-miR-106a-5p_3;hsa-miR-148b-3p_3;hsa-miR-93-5p_3
ABCG8	4	hsa-let-7c-5p_3;hsa-miR-106a-5p_3;hsa-miR-148b-3p_3;hsa-miR-30c-5p_3
ABCC5	4	hsa-let-7g-5p_3;hsa-miR-101-2-5p_3;hsa-miR-148b-3p_3;hsa-miR-33a-5p_3
ABCB7	4	hsa-let-7c-5p_3;hsa-miR-16-1-3p_3;hsa-miR-30c-5p_3;hsa-miR-93-5p_3
AAGAB	4	hsa-let-7g-5p_3;hsa-miR-16-1-3p_3;hsa-miR-16-2-3p_3;hsa-miR-1912-5p_3
ZSWIM7	3	hsa-let-7f-2-3p_3;hsa-miR-148b-3p_3;hsa-miR-93-5p_3
ZSCAN9	3	hsa-let-7c-5p_3;hsa-miR-106a-5p_3;hsa-miR-93-5p_3
ZSCAN29	3	hsa-let-7c-5p_3;hsa-miR-1912-5p_3;hsa-miR-93-5p_3
ZSCAN20	3	hsa-miR-16-2-3p_3;hsa-miR-1912-5p_3;hsa-miR-93-5p_3
ZSCAN12	3	hsa-let-7f-2-3p_3;hsa-miR-1912-5p_3;hsa-miR-33a-5p_3
ZPR1	3	hsa-let-7c-5p_3;hsa-let-7f-2-3p_3;hsa-miR-101-2-5p_3
ZNRF3	3	hsa-let-7g-5p_3;hsa-miR-1912-5p_3;hsa-miR-30c-5p_3
ZNF891	3	hsa-let-7c-5p_3;hsa-miR-30c-5p_3;hsa-miR-93-5p_3
ZNF845	3	hsa-miR-148b-3p_3;hsa-miR-33a-5p_3;hsa-miR-93-5p_3
ZNF829	3	hsa-let-7c-5p_3;hsa-miR-101-2-5p_3;hsa-miR-93-5p_3
ZNF827	3	hsa-let-7f-2-3p_3;hsa-miR-106a-5p_3;hsa-miR-93-5p_3
ZNF81	3	hsa-let-7c-5p_3;hsa-miR-106a-5p_3;hsa-miR-93-5p_3
ZNF791	3	hsa-let-7f-2-3p_3;hsa-miR-1912-5p_3;hsa-miR-93-5p_3
ZNF776	3	hsa-let-7g-5p_3;hsa-miR-30c-5p_3;hsa-miR-33a-5p_3
ZNF771	3	hsa-let-7g-5p_3;hsa-miR-1912-5p_3;hsa-miR-93-5p_3
ZNF740	3	hsa-miR-101-2-5p_3;hsa-miR-545-3p_3;hsa-miR-93-5p_3
ZNF727	3	hsa-miR-148b-3p_3;hsa-miR-30c-5p_3;hsa-miR-93-5p_3
ZNF701	3	hsa-let-7c-5p_3;hsa-miR-1912-5p_3;hsa-miR-93-5p_3
ZNF7	3	hsa-miR-106a-5p_3;hsa-miR-16-2-3p_3;hsa-miR-93-5p_3
ZNF665	3	hsa-let-7c-5p_3;hsa-miR-106a-5p_3;hsa-miR-30c-5p_3
ZNF644	3	hsa-let-7c-5p_3;hsa-let-7g-5p_3;hsa-miR-16-2-3p_3
ZNF641	3	hsa-let-7c-5p_3;hsa-miR-148b-3p_3;hsa-miR-93-5p_3
ZNF639	3	hsa-let-7c-5p_3;hsa-let-7g-5p_3;hsa-miR-30c-5p_3
ZNF629	3	hsa-miR-106a-5p_3;hsa-miR-16-2-3p_3;hsa-miR-93-5p_3
ZNF618	3	hsa-let-7c-5p_3;hsa-miR-148b-3p_3;hsa-miR-1912-5p_3
ZNF609	3	hsa-let-7f-2-3p_3;hsa-let-7g-5p_3;hsa-miR-93-5p_3
ZNF587B	3	hsa-let-7c-5p_3;hsa-miR-101-2-5p_3;hsa-miR-93-5p_3
ZNF587	3	hsa-let-7c-5p_3;hsa-miR-144-5p_3;hsa-miR-148b-3p_3
ZNF585A	3	hsa-let-7c-5p_3;hsa-miR-148b-3p_3;hsa-miR-93-5p_3
ZNF583	3	hsa-miR-16-1-3p_3;hsa-miR-1912-5p_3;hsa-miR-33a-5p_3
ZNF557	3	hsa-let-7c-5p_3;hsa-miR-16-2-3p_3;hsa-miR-93-5p_3
ZNF549	3	hsa-let-7f-2-3p_3;hsa-let-7g-5p_3;hsa-miR-93-5p_3
ZNF544	3	hsa-let-7c-5p_3;hsa-miR-16-1-3p_3;hsa-miR-93-5p_3
ZNF516	3	hsa-let-7c-5p_3;hsa-let-7f-2-3p_3;hsa-let-7g-5p_3
ZNF512	3	hsa-let-7c-5p_3;hsa-let-7g-5p_3;hsa-miR-106a-5p_3
ZNF461	3	hsa-let-7c-5p_3;hsa-miR-106a-5p_3;hsa-miR-93-5p_3
ZNF431	3	hsa-let-7c-5p_3;hsa-miR-33a-5p_3;hsa-miR-93-5p_3
ZNF391	3	hsa-let-7c-5p_3;hsa-miR-106a-5p_3;hsa-miR-33a-5p_3
ZNF385D	3	hsa-let-7c-5p_3;hsa-miR-1912-5p_3;hsa-miR-93-5p_3
ZNF333	3	hsa-miR-16-2-3p_3;hsa-miR-1912-5p_3;hsa-miR-93-5p_3
ZNF329	3	hsa-let-7c-5p_3;hsa-miR-1912-5p_3;hsa-miR-93-5p_3
ZNF326	3	hsa-miR-142-5p_3;hsa-miR-1912-5p_3;hsa-miR-545-3p_3
ZNF316	3	hsa-let-7c-5p_3;hsa-miR-16-2-3p_3;hsa-miR-33a-5p_3
ZNF287	3	hsa-let-7g-5p_3;hsa-miR-106a-5p_3;hsa-miR-30c-5p_3
ZNF284	3	hsa-let-7c-5p_3;hsa-miR-1912-5p_3;hsa-miR-93-5p_3
ZNF28	3	hsa-let-7g-5p_3;hsa-miR-106a-5p_3;hsa-miR-93-5p_3
ZNF181	3	hsa-let-7f-2-3p_3;hsa-miR-1912-5p_3;hsa-miR-93-5p_3
ZNF142	3	hsa-let-7c-5p_3;hsa-let-7f-2-3p_3;hsa-let-7g-5p_3
ZNF141	3	hsa-miR-142-5p_3;hsa-miR-1912-5p_3;hsa-miR-33a-5p_3
ZNF136	3	hsa-miR-16-1-3p_3;hsa-miR-30c-5p_3;hsa-miR-93-5p_3
ZNF100	3	hsa-let-7c-5p_3;hsa-miR-33a-5p_3;hsa-miR-93-5p_3
ZIK1	3	hsa-miR-106a-5p_3;hsa-miR-148b-3p_3;hsa-miR-16-1-3p_3
ZIC5	3	hsa-let-7c-5p_3;hsa-miR-106a-5p_3;hsa-miR-148b-3p_3
ZFYVE16	3	hsa-miR-101-2-5p_3;hsa-miR-106a-5p_3;hsa-miR-93-5p_3
ZFP92	3	hsa-miR-106a-5p_3;hsa-miR-30c-5p_3;hsa-miR-33a-5p_3
ZFP91	3	hsa-let-7f-2-3p_3;hsa-miR-16-2-3p_3;hsa-miR-30c-5p_3
ZFAND3	3	hsa-miR-106a-5p_3;hsa-miR-16-1-3p_3;hsa-miR-33a-5p_3
ZDHHC6	3	hsa-miR-106a-5p_3;hsa-miR-1912-5p_3;hsa-miR-93-5p_3
ZDHHC24	3	hsa-let-7c-5p_3;hsa-let-7g-5p_3;hsa-miR-1912-5p_3
ZDHHC15	3	hsa-let-7c-5p_3;hsa-miR-1912-5p_3;hsa-miR-93-5p_3
ZC3HAV1	3	hsa-let-7c-5p_3;hsa-miR-16-2-3p_3;hsa-miR-1912-5p_3
ZC3H12B	3	hsa-miR-106a-5p_3;hsa-miR-16-1-3p_3;hsa-miR-33a-5p_3
ZC3H10	3	hsa-let-7c-5p_3;hsa-miR-1912-5p_3;hsa-miR-30c-5p_3
ZBTB8B	3	hsa-let-7g-5p_3;hsa-miR-374a-5p_3;hsa-miR-93-5p_3
ZBTB8A	3	hsa-let-7c-5p_3;hsa-let-7g-5p_3;hsa-miR-106a-5p_3
ZBTB44	3	hsa-miR-148b-3p_3;hsa-miR-1912-5p_3;hsa-miR-93-5p_3
ZBTB43	3	hsa-let-7g-5p_3;hsa-miR-16-1-3p_3;hsa-miR-33a-5p_3
ZBTB41	3	hsa-let-7c-5p_3;hsa-let-7g-5p_3;hsa-miR-106a-5p_3
ZBTB25	3	hsa-miR-148b-3p_3;hsa-miR-16-1-3p_3;hsa-miR-93-5p_3
YY1	3	hsa-miR-106a-5p_3;hsa-miR-148b-3p_3;hsa-miR-1912-5p_3
YAE1	3	hsa-miR-101-2-5p_3;hsa-miR-106a-5p_3;hsa-miR-93-5p_3
XPR1	3	hsa-miR-148b-3p_3;hsa-miR-16-2-3p_3;hsa-miR-1912-5p_3
XPNPEP3	3	hsa-let-7g-5p_3;hsa-miR-1912-5p_3;hsa-miR-33a-5p_3
XKR7	3	hsa-miR-106a-5p_3;hsa-miR-16-2-3p_3;hsa-miR-93-5p_3
XCR1	3	hsa-let-7f-2-3p_3;hsa-miR-106a-5p_3;hsa-miR-93-5p_3
WWP2	3	hsa-miR-101-2-5p_3;hsa-miR-1912-5p_3;hsa-miR-93-5p_3
WTIP	3	hsa-let-7c-5p_3;hsa-miR-16-2-3p_3;hsa-miR-33a-5p_3
WSB1	3	hsa-let-7g-5p_3;hsa-miR-106a-5p_3;hsa-miR-1912-5p_3
WDR93	3	hsa-let-7c-5p_3;hsa-let-7g-5p_3;hsa-miR-93-5p_3
WDR37	3	hsa-let-7c-5p_3;hsa-miR-106a-5p_3;hsa-miR-93-5p_3
WDR31	3	hsa-miR-106a-5p_3;hsa-miR-30c-5p_3;hsa-miR-93-5p_3
WDR3	3	hsa-let-7c-5p_3;hsa-miR-16-1-3p_3;hsa-miR-1912-5p_3
WDR17	3	hsa-miR-106a-5p_3;hsa-miR-30c-5p_3;hsa-miR-93-5p_3
WBP4	3	hsa-miR-106a-5p_3;hsa-miR-1912-5p_3;hsa-miR-33a-5p_3
WASF2	3	hsa-miR-101-2-5p_3;hsa-miR-1912-5p_3;hsa-miR-93-5p_3
VWC2	3	hsa-let-7f-2-3p_3;hsa-miR-148b-3p_3;hsa-miR-1912-5p_3
VTCN1	3	hsa-let-7g-5p_3;hsa-miR-101-2-5p_3;hsa-miR-93-5p_3
VSX1	3	hsa-let-7c-5p_3;hsa-miR-101-2-5p_3;hsa-miR-30c-5p_3
VPS53	3	hsa-miR-106a-5p_3;hsa-miR-1912-5p_3;hsa-miR-93-5p_3
VPS26A	3	hsa-miR-106a-5p_3;hsa-miR-30c-5p_3;hsa-miR-93-5p_3
VPS13D	3	hsa-let-7c-5p_3;hsa-miR-30c-5p_3;hsa-miR-93-5p_3
VPS13C	3	hsa-let-7c-5p_3;hsa-let-7g-5p_3;hsa-miR-101-2-5p_3
VNN1	3	hsa-miR-106a-5p_3;hsa-miR-1912-5p_3;hsa-miR-93-5p_3
VMA21	3	hsa-let-7c-5p_3;hsa-miR-16-1-3p_3;hsa-miR-16-2-3p_3
VLDLR	3	hsa-let-7c-5p_3;hsa-miR-101-2-5p_3;hsa-miR-33a-5p_3
VHL	3	hsa-let-7c-5p_3;hsa-let-7g-5p_3;hsa-miR-93-5p_3
VGLL4	3	hsa-miR-1912-5p_3;hsa-miR-30c-5p_3;hsa-miR-33a-5p_3
VGLL3	3	hsa-let-7c-5p_3;hsa-miR-1912-5p_3;hsa-miR-545-3p_3
VGLL2	3	hsa-let-7f-2-3p_3;hsa-miR-148b-3p_3;hsa-miR-33a-5p_3
VAV3	3	hsa-let-7f-2-3p_3;hsa-miR-1912-5p_3;hsa-miR-93-5p_3
VAV2	3	hsa-miR-16-1-3p_3;hsa-miR-1912-5p_3;hsa-miR-93-5p_3
UTRN	3	hsa-let-7c-5p_3;hsa-miR-106a-5p_3;hsa-miR-30c-5p_3
UTP23	3	hsa-miR-30c-5p_3;hsa-miR-33a-5p_3;hsa-miR-93-5p_3
USP31	3	hsa-miR-148b-3p_3;hsa-miR-1912-5p_3;hsa-miR-33a-5p_3
USP27X	3	hsa-let-7g-5p_3;hsa-miR-1912-5p_3;hsa-miR-93-5p_3
USP26	3	hsa-let-7c-5p_3;hsa-let-7g-5p_3;hsa-miR-16-1-3p_3
ULBP1	3	hsa-miR-148b-3p_3;hsa-miR-16-2-3p_3;hsa-miR-93-5p_3
UHRF1BP1	3	hsa-let-7c-5p_3;hsa-miR-106a-5p_3;hsa-miR-30c-5p_3
UHMK1	3	hsa-let-7c-5p_3;hsa-let-7f-2-3p_3;hsa-miR-1912-5p_3
UGT2A1	3	hsa-let-7g-5p_3;hsa-miR-106a-5p_3;hsa-miR-33a-5p_3
UBXN2A	3	hsa-let-7c-5p_3;hsa-miR-16-1-3p_3;hsa-miR-93-5p_3
UBIAD1	3	hsa-let-7c-5p_3;hsa-miR-1912-5p_3;hsa-miR-93-5p_3
UBE2F	3	hsa-miR-106a-5p_3;hsa-miR-16-2-3p_3;hsa-miR-1912-5p_3
UBA6	3	hsa-miR-101-2-5p_3;hsa-miR-106a-5p_3;hsa-miR-1912-5p_3
TXNL4B	3	hsa-let-7c-5p_3;hsa-let-7g-5p_3;hsa-miR-93-5p_3
TXNDC8	3	hsa-let-7c-5p_3;hsa-miR-1912-5p_3;hsa-miR-33a-5p_3
TXNDC15	3	hsa-let-7g-5p_3;hsa-miR-1912-5p_3;hsa-miR-30c-5p_3
TXLNG	3	hsa-let-7c-5p_3;hsa-let-7f-2-3p_3;hsa-miR-16-1-3p_3
TWNK	3	hsa-let-7c-5p_3;hsa-let-7g-5p_3;hsa-miR-93-5p_3
TWIST2	3	hsa-miR-16-1-3p_3;hsa-miR-16-2-3p_3;hsa-miR-33a-5p_3
TUFT1	3	hsa-let-7c-5p_3;hsa-let-7g-5p_3;hsa-miR-144-5p_3
TTC8	3	hsa-let-7c-5p_3;hsa-miR-1912-5p_3;hsa-miR-93-5p_3
TTC7B	3	hsa-let-7c-5p_3;hsa-miR-1912-5p_3;hsa-miR-30c-5p_3
TSPAN9	3	hsa-let-7g-5p_3;hsa-miR-16-1-3p_3;hsa-miR-93-5p_3
TSPAN5	3	hsa-let-7f-2-3p_3;hsa-miR-144-5p_3;hsa-miR-93-5p_3
TSPAN33	3	hsa-let-7g-5p_3;hsa-miR-101-2-5p_3;hsa-miR-93-5p_3
TSPAN11	3	hsa-let-7c-5p_3;hsa-miR-16-1-3p_3;hsa-miR-1912-5p_3
TSC22D1	3	hsa-let-7f-2-3p_3;hsa-miR-1912-5p_3;hsa-miR-93-5p_3
TRPM3	3	hsa-miR-106a-5p_3;hsa-miR-545-3p_3;hsa-miR-93-5p_3
TRPC5	3	hsa-let-7g-5p_3;hsa-miR-33a-5p_3;hsa-miR-93-5p_3
TRNT1	3	hsa-miR-106a-5p_3;hsa-miR-1912-5p_3;hsa-miR-93-5p_3
TRMT9B	3	hsa-let-7c-5p_3;hsa-miR-1912-5p_3;hsa-miR-93-5p_3
TRIM9	3	hsa-let-7f-2-3p_3;hsa-miR-16-1-3p_3;hsa-miR-1912-5p_3
TRIM72	3	hsa-let-7c-5p_3;hsa-miR-144-5p_3;hsa-miR-93-5p_3
TRIM56	3	hsa-let-7c-5p_3;hsa-miR-101-2-5p_3;hsa-miR-33a-5p_3
TRIM44	3	hsa-let-7f-2-3p_3;hsa-miR-106a-5p_3;hsa-miR-93-5p_3
TRIM38	3	hsa-let-7g-5p_3;hsa-miR-16-1-3p_3;hsa-miR-33a-5p_3
TRIM29	3	hsa-miR-16-1-3p_3;hsa-miR-16-2-3p_3;hsa-miR-93-5p_3
TRIM10	3	hsa-let-7c-5p_3;hsa-let-7g-5p_3;hsa-miR-1912-5p_3
TRIB1	3	hsa-let-7g-5p_3;hsa-miR-101-2-5p_3;hsa-miR-106a-5p_3
TRAK1	3	hsa-let-7c-5p_3;hsa-miR-106a-5p_3;hsa-miR-16-1-3p_3
TRAF6	3	hsa-miR-106a-5p_3;hsa-miR-1912-5p_3;hsa-miR-33a-5p_3
TRABD2B	3	hsa-miR-16-1-3p_3;hsa-miR-1912-5p_3;hsa-miR-30c-5p_3
TRA2B	3	hsa-let-7c-5p_3;hsa-miR-148b-3p_3;hsa-miR-16-1-3p_3
TPRG1	3	hsa-let-7c-5p_3;hsa-miR-101-2-5p_3;hsa-miR-1912-5p_3
TPRA1	3	hsa-miR-101-2-5p_3;hsa-miR-148b-3p_3;hsa-miR-93-5p_3
TPGS2	3	hsa-let-7c-5p_3;hsa-miR-16-1-3p_3;hsa-miR-33a-5p_3
TP53INP2	3	hsa-let-7g-5p_3;hsa-miR-16-1-3p_3;hsa-miR-93-5p_3
TP53I11	3	hsa-let-7g-5p_3;hsa-miR-106a-5p_3;hsa-miR-1912-5p_3
TOP3A	3	hsa-let-7c-5p_3;hsa-miR-16-1-3p_3;hsa-miR-93-5p_3
TOM1L2	3	hsa-let-7c-5p_3;hsa-miR-106a-5p_3;hsa-miR-1912-5p_3
TNNI1	3	hsa-let-7c-5p_3;hsa-miR-1912-5p_3;hsa-miR-30c-5p_3
TNF	3	hsa-let-7c-5p_3;hsa-miR-106a-5p_3;hsa-miR-16-1-3p_3
TMX4	3	hsa-let-7c-5p_3;hsa-miR-101-2-5p_3;hsa-miR-1912-5p_3
TMTC1	3	hsa-miR-106a-5p_3;hsa-miR-144-5p_3;hsa-miR-93-5p_3
TMPRSS5	3	hsa-let-7c-5p_3;hsa-miR-148b-3p_3;hsa-miR-30c-5p_3
TMPO	3	hsa-let-7c-5p_3;hsa-miR-148b-3p_3;hsa-miR-16-1-3p_3
TMLHE	3	hsa-let-7c-5p_3;hsa-let-7g-5p_3;hsa-miR-101-2-5p_3
TMEM87A	3	hsa-let-7c-5p_3;hsa-let-7g-5p_3;hsa-miR-1912-5p_3
TMEM52B	3	hsa-let-7c-5p_3;hsa-miR-16-1-3p_3;hsa-miR-16-2-3p_3
TMEM26	3	hsa-let-7g-5p_3;hsa-miR-106a-5p_3;hsa-miR-93-5p_3
TMEM255A	3	hsa-let-7c-5p_3;hsa-let-7f-2-3p_3;hsa-miR-1912-5p_3
TMEM19	3	hsa-miR-106a-5p_3;hsa-miR-16-1-3p_3;hsa-miR-1912-5p_3
TMEM170B	3	hsa-let-7c-5p_3;hsa-miR-106a-5p_3;hsa-miR-16-1-3p_3
TMEM167B	3	hsa-let-7f-2-3p_3;hsa-miR-148b-3p_3;hsa-miR-16-1-3p_3
TMEM150C	3	hsa-miR-148b-3p_3;hsa-miR-30c-5p_3;hsa-miR-545-3p_3
TMEM143	3	hsa-let-7g-5p_3;hsa-miR-16-1-3p_3;hsa-miR-1912-5p_3
TMEM132B	3	hsa-let-7c-5p_3;hsa-miR-142-5p_3;hsa-miR-144-5p_3
TMEM127	3	hsa-let-7c-5p_3;hsa-let-7g-5p_3;hsa-miR-1912-5p_3
TMEM123	3	hsa-let-7c-5p_3;hsa-let-7f-2-3p_3;hsa-miR-33a-5p_3
TMEM106B	3	hsa-let-7c-5p_3;hsa-miR-1912-5p_3;hsa-miR-93-5p_3
TMCC3	3	hsa-let-7c-5p_3;hsa-miR-1912-5p_3;hsa-miR-30c-5p_3
TMCC2	3	hsa-let-7c-5p_3;hsa-miR-106a-5p_3;hsa-miR-33a-5p_3
TMC7	3	hsa-miR-1912-5p_3;hsa-miR-33a-5p_3;hsa-miR-93-5p_3
TM9SF4	3	hsa-let-7c-5p_3;hsa-miR-16-1-3p_3;hsa-miR-93-5p_3
TM9SF3	3	hsa-miR-144-5p_3;hsa-miR-1912-5p_3;hsa-miR-33a-5p_3
TLR7	3	hsa-miR-106a-5p_3;hsa-miR-1912-5p_3;hsa-miR-33a-5p_3
TLK2	3	hsa-miR-106a-5p_3;hsa-miR-144-5p_3;hsa-miR-30c-5p_3
TLCD2	3	hsa-let-7c-5p_3;hsa-let-7f-2-3p_3;hsa-let-7g-5p_3
TIMM50	3	hsa-let-7c-5p_3;hsa-miR-148b-3p_3;hsa-miR-16-2-3p_3
TIGAR	3	hsa-miR-16-1-3p_3;hsa-miR-1912-5p_3;hsa-miR-93-5p_3
THRB	3	hsa-let-7g-5p_3;hsa-miR-1912-5p_3;hsa-miR-33a-5p_3
THOC5	3	hsa-miR-106a-5p_3;hsa-miR-16-2-3p_3;hsa-miR-1912-5p_3
TGIF2	3	hsa-let-7f-2-3p_3;hsa-miR-1912-5p_3;hsa-miR-93-5p_3
TGFBR3	3	hsa-let-7g-5p_3;hsa-miR-16-2-3p_3;hsa-miR-93-5p_3
TFCP2L1	3	hsa-let-7f-2-3p_3;hsa-miR-1912-5p_3;hsa-miR-93-5p_3
TES	3	hsa-let-7c-5p_3;hsa-miR-106a-5p_3;hsa-miR-1912-5p_3
TDRKH	3	hsa-let-7c-5p_3;hsa-let-7g-5p_3;hsa-miR-1912-5p_3
TCIM	3	hsa-let-7c-5p_3;hsa-miR-106a-5p_3;hsa-miR-1912-5p_3
TCF3	3	hsa-let-7c-5p_3;hsa-miR-106a-5p_3;hsa-miR-93-5p_3
TBX18	3	hsa-miR-16-1-3p_3;hsa-miR-16-2-3p_3;hsa-miR-33a-5p_3
TBC1D26	3	hsa-miR-16-1-3p_3;hsa-miR-30c-5p_3;hsa-miR-93-5p_3
TBC1D19	3	hsa-miR-1912-5p_3;hsa-miR-33a-5p_3;hsa-miR-93-5p_3
TBC1D16	3	hsa-let-7c-5p_3;hsa-let-7f-2-3p_3;hsa-miR-106a-5p_3
TAF8	3	hsa-let-7c-5p_3;hsa-miR-30c-5p_3;hsa-miR-93-5p_3
TAF7L	3	hsa-miR-101-2-5p_3;hsa-miR-16-1-3p_3;hsa-miR-33a-5p_3
TAF10	3	hsa-let-7c-5p_3;hsa-miR-106a-5p_3;hsa-miR-93-5p_3
TACC1	3	hsa-let-7c-5p_3;hsa-let-7g-5p_3;hsa-miR-374a-5p_3
TAB2	3	hsa-miR-16-2-3p_3;hsa-miR-1912-5p_3;hsa-miR-545-3p_3
SYTL4	3	hsa-miR-101-2-5p_3;hsa-miR-106a-5p_3;hsa-miR-1912-5p_3
SYT15	3	hsa-let-7c-5p_3;hsa-miR-1912-5p_3;hsa-miR-545-3p_3
SYNJ2BP	3	hsa-let-7c-5p_3;hsa-let-7f-2-3p_3;hsa-miR-93-5p_3
SYNGR1	3	hsa-miR-101-2-5p_3;hsa-miR-106a-5p_3;hsa-miR-1912-5p_3
SYK	3	hsa-miR-101-2-5p_3;hsa-miR-1912-5p_3;hsa-miR-93-5p_3
SVIP	3	hsa-let-7c-5p_3;hsa-let-7g-5p_3;hsa-miR-33a-5p_3
SV2C	3	hsa-let-7c-5p_3;hsa-let-7g-5p_3;hsa-miR-148b-3p_3
SV2B	3	hsa-miR-106a-5p_3;hsa-miR-1912-5p_3;hsa-miR-93-5p_3
SUV39H1	3	hsa-let-7c-5p_3;hsa-miR-106a-5p_3;hsa-miR-16-2-3p_3
SUSD5	3	hsa-let-7c-5p_3;hsa-let-7f-2-3p_3;hsa-miR-16-1-3p_3
SULT1E1	3	hsa-let-7c-5p_3;hsa-miR-16-1-3p_3;hsa-miR-33a-5p_3
SUGT1	3	hsa-let-7g-5p_3;hsa-miR-101-2-5p_3;hsa-miR-93-5p_3
STXBP4	3	hsa-miR-101-2-5p_3;hsa-miR-1912-5p_3;hsa-miR-33a-5p_3
STX7	3	hsa-miR-106a-5p_3;hsa-miR-33a-5p_3;hsa-miR-93-5p_3
STX1B	3	hsa-let-7c-5p_3;hsa-miR-1912-5p_3;hsa-miR-33a-5p_3
STX16	3	hsa-let-7f-2-3p_3;hsa-miR-106a-5p_3;hsa-miR-1912-5p_3
STX11	3	hsa-miR-101-2-5p_3;hsa-miR-106a-5p_3;hsa-miR-1912-5p_3
STT3A	3	hsa-miR-16-1-3p_3;hsa-miR-30c-5p_3;hsa-miR-93-5p_3
STOX2	3	hsa-let-7f-2-3p_3;hsa-miR-144-5p_3;hsa-miR-1912-5p_3
STOML1	3	hsa-let-7c-5p_3;hsa-miR-16-2-3p_3;hsa-miR-93-5p_3
STOM	3	hsa-miR-101-2-5p_3;hsa-miR-106a-5p_3;hsa-miR-33a-5p_3
STK24	3	hsa-miR-16-1-3p_3;hsa-miR-33a-5p_3;hsa-miR-93-5p_3
STK17B	3	hsa-let-7c-5p_3;hsa-miR-101-2-5p_3;hsa-miR-1912-5p_3
STARD13	3	hsa-let-7c-5p_3;hsa-let-7g-5p_3;hsa-miR-33a-5p_3
ST8SIA2	3	hsa-let-7f-2-3p_3;hsa-miR-106a-5p_3;hsa-miR-545-3p_3
ST8SIA1	3	hsa-let-7g-5p_3;hsa-miR-1912-5p_3;hsa-miR-33a-5p_3
ST6GAL2	3	hsa-let-7f-2-3p_3;hsa-miR-144-5p_3;hsa-miR-16-1-3p_3
SRRM4	3	hsa-let-7c-5p_3;hsa-miR-148b-3p_3;hsa-miR-1912-5p_3
SRRD	3	hsa-let-7c-5p_3;hsa-miR-106a-5p_3;hsa-miR-1912-5p_3
SRP19	3	hsa-miR-16-1-3p_3;hsa-miR-33a-5p_3;hsa-miR-93-5p_3
SRGAP2B	3	hsa-let-7c-5p_3;hsa-miR-16-1-3p_3;hsa-miR-93-5p_3
SPTLC1	3	hsa-let-7g-5p_3;hsa-miR-33a-5p_3;hsa-miR-93-5p_3
SPSB4	3	hsa-let-7g-5p_3;hsa-miR-144-5p_3;hsa-miR-148b-3p_3
SPRED3	3	hsa-let-7c-5p_3;hsa-miR-1912-5p_3;hsa-miR-93-5p_3
SPON1	3	hsa-let-7f-2-3p_3;hsa-miR-16-2-3p_3;hsa-miR-33a-5p_3
SPIN3	3	hsa-miR-16-1-3p_3;hsa-miR-16-2-3p_3;hsa-miR-1912-5p_3
SPICE1	3	hsa-let-7c-5p_3;hsa-miR-16-1-3p_3;hsa-miR-30c-5p_3
SPIB	3	hsa-let-7g-5p_3;hsa-miR-106a-5p_3;hsa-miR-1912-5p_3
SPCS1	3	hsa-miR-106a-5p_3;hsa-miR-148b-3p_3;hsa-miR-1912-5p_3
SPATS2L	3	hsa-miR-106a-5p_3;hsa-miR-1912-5p_3;hsa-miR-33a-5p_3
SPATS1	3	hsa-let-7g-5p_3;hsa-miR-106a-5p_3;hsa-miR-1912-5p_3
SPATA6	3	hsa-let-7c-5p_3;hsa-miR-1912-5p_3;hsa-miR-30c-5p_3
SPATA13	3	hsa-miR-16-1-3p_3;hsa-miR-1912-5p_3;hsa-miR-93-5p_3
SP100	3	hsa-let-7c-5p_3;hsa-miR-101-2-5p_3;hsa-miR-106a-5p_3
SOX7	3	hsa-miR-1912-5p_3;hsa-miR-30c-5p_3;hsa-miR-93-5p_3
SOX13	3	hsa-let-7c-5p_3;hsa-let-7g-5p_3;hsa-miR-142-5p_3
SOX10	3	hsa-let-7c-5p_3;hsa-let-7g-5p_3;hsa-miR-106a-5p_3
SOS2	3	hsa-let-7c-5p_3;hsa-let-7g-5p_3;hsa-miR-148b-3p_3
SORD	3	hsa-let-7c-5p_3;hsa-miR-1912-5p_3;hsa-miR-30c-5p_3
SORBS2	3	hsa-miR-106a-5p_3;hsa-miR-16-2-3p_3;hsa-miR-93-5p_3
SON	3	hsa-miR-106a-5p_3;hsa-miR-1912-5p_3;hsa-miR-545-3p_3
SOGA1	3	hsa-let-7c-5p_3;hsa-let-7g-5p_3;hsa-miR-144-5p_3
SOAT1	3	hsa-let-7c-5p_3;hsa-miR-1912-5p_3;hsa-miR-93-5p_3
SNX18	3	hsa-let-7c-5p_3;hsa-let-7g-5p_3;hsa-miR-33a-5p_3
SNTB2	3	hsa-let-7f-2-3p_3;hsa-let-7g-5p_3;hsa-miR-16-1-3p_3
SNTB1	3	hsa-let-7f-2-3p_3;hsa-miR-1912-5p_3;hsa-miR-93-5p_3
SNRNP48	3	hsa-miR-101-2-5p_3;hsa-miR-106a-5p_3;hsa-miR-93-5p_3
SNED1	3	hsa-let-7g-5p_3;hsa-miR-148b-3p_3;hsa-miR-33a-5p_3
SMU1	3	hsa-miR-1912-5p_3;hsa-miR-33a-5p_3;hsa-miR-545-3p_3
SMIM38	3	hsa-miR-106a-5p_3;hsa-miR-1912-5p_3;hsa-miR-93-5p_3
SMIM35	3	hsa-let-7c-5p_3;hsa-miR-1912-5p_3;hsa-miR-33a-5p_3
SMIM21	3	hsa-miR-148b-3p_3;hsa-miR-16-1-3p_3;hsa-miR-1912-5p_3
SMIM19	3	hsa-let-7g-5p_3;hsa-miR-1912-5p_3;hsa-miR-545-3p_3
SMIM12	3	hsa-let-7c-5p_3;hsa-miR-148b-3p_3;hsa-miR-1912-5p_3
SMIM10L2A	3	hsa-let-7c-5p_3;hsa-miR-16-2-3p_3;hsa-miR-30c-5p_3
SMG9	3	hsa-let-7c-5p_3;hsa-miR-106a-5p_3;hsa-miR-93-5p_3
SMC6	3	hsa-miR-16-1-3p_3;hsa-miR-1912-5p_3;hsa-miR-30c-5p_3
SMC1A	3	hsa-miR-101-2-5p_3;hsa-miR-1912-5p_3;hsa-miR-33a-5p_3
SMARCE1	3	hsa-let-7f-2-3p_3;hsa-miR-16-1-3p_3;hsa-miR-30c-5p_3
SMARCAD1	3	hsa-miR-148b-3p_3;hsa-miR-16-1-3p_3;hsa-miR-93-5p_3
SMAD5	3	hsa-miR-142-5p_3;hsa-miR-16-1-3p_3;hsa-miR-1912-5p_3
SLIT3	3	hsa-let-7c-5p_3;hsa-miR-101-2-5p_3;hsa-miR-106a-5p_3
SLC6A20	3	hsa-let-7g-5p_3;hsa-miR-1912-5p_3;hsa-miR-33a-5p_3
SLC4A8	3	hsa-let-7c-5p_3;hsa-miR-148b-3p_3;hsa-miR-1912-5p_3
SLC46A1	3	hsa-let-7c-5p_3;hsa-miR-1912-5p_3;hsa-miR-33a-5p_3
SLC45A4	3	hsa-miR-106a-5p_3;hsa-miR-16-2-3p_3;hsa-miR-1912-5p_3
SLC36A1	3	hsa-let-7g-5p_3;hsa-miR-101-2-5p_3;hsa-miR-93-5p_3
SLC35F2	3	hsa-let-7c-5p_3;hsa-miR-1912-5p_3;hsa-miR-93-5p_3
SLC35E3	3	hsa-miR-148b-3p_3;hsa-miR-33a-5p_3;hsa-miR-93-5p_3
SLC35E2B	3	hsa-let-7c-5p_3;hsa-miR-101-2-5p_3;hsa-miR-93-5p_3
SLC30A6	3	hsa-let-7c-5p_3;hsa-miR-16-1-3p_3;hsa-miR-93-5p_3
SLC2A4	3	hsa-let-7f-2-3p_3;hsa-miR-1912-5p_3;hsa-miR-33a-5p_3
SLC2A14	3	hsa-let-7c-5p_3;hsa-miR-106a-5p_3;hsa-miR-93-5p_3
SLC2A1	3	hsa-let-7c-5p_3;hsa-let-7g-5p_3;hsa-miR-30c-5p_3
SLC29A2	3	hsa-miR-106a-5p_3;hsa-miR-30c-5p_3;hsa-miR-93-5p_3
SLC26A8	3	hsa-let-7c-5p_3;hsa-let-7g-5p_3;hsa-miR-93-5p_3
SLC25A53	3	hsa-miR-1912-5p_3;hsa-miR-33a-5p_3;hsa-miR-93-5p_3
SLC25A36	3	hsa-let-7c-5p_3;hsa-miR-101-2-5p_3;hsa-miR-106a-5p_3
SLC22A7	3	hsa-let-7c-5p_3;hsa-let-7g-5p_3;hsa-miR-33a-5p_3
SLC1A2	3	hsa-miR-106a-5p_3;hsa-miR-148b-3p_3;hsa-miR-1912-5p_3
SLC16A2	3	hsa-miR-101-2-5p_3;hsa-miR-16-1-3p_3;hsa-miR-16-2-3p_3
SLC16A14	3	hsa-let-7c-5p_3;hsa-miR-16-2-3p_3;hsa-miR-93-5p_3
SLAIN1	3	hsa-miR-106a-5p_3;hsa-miR-1912-5p_3;hsa-miR-33a-5p_3
SKOR2	3	hsa-miR-106a-5p_3;hsa-miR-16-1-3p_3;hsa-miR-93-5p_3
SIRT5	3	hsa-let-7c-5p_3;hsa-let-7f-2-3p_3;hsa-let-7g-5p_3
SIRT3	3	hsa-let-7c-5p_3;hsa-let-7g-5p_3;hsa-miR-106a-5p_3
SIK1	3	hsa-let-7f-2-3p_3;hsa-let-7g-5p_3;hsa-miR-1912-5p_3
SIGMAR1	3	hsa-let-7g-5p_3;hsa-miR-33a-5p_3;hsa-miR-93-5p_3
SIGLEC16	3	hsa-let-7c-5p_3;hsa-miR-1912-5p_3;hsa-miR-93-5p_3
SIGLEC14	3	hsa-let-7c-5p_3;hsa-let-7g-5p_3;hsa-miR-106a-5p_3
SHOX	3	hsa-let-7c-5p_3;hsa-miR-144-5p_3;hsa-miR-30c-5p_3
SHC3	3	hsa-let-7c-5p_3;hsa-miR-142-5p_3;hsa-miR-1912-5p_3
SHANK2	3	hsa-miR-101-2-5p_3;hsa-miR-148b-3p_3;hsa-miR-33a-5p_3
SH3GLB1	3	hsa-let-7c-5p_3;hsa-let-7g-5p_3;hsa-miR-93-5p_3
SH3D19	3	hsa-let-7c-5p_3;hsa-let-7f-2-3p_3;hsa-miR-106a-5p_3
SGO1	3	hsa-let-7c-5p_3;hsa-miR-101-2-5p_3;hsa-miR-1912-5p_3
SGMS2	3	hsa-let-7c-5p_3;hsa-miR-1912-5p_3;hsa-miR-30c-5p_3
SFT2D3	3	hsa-miR-148b-3p_3;hsa-miR-16-1-3p_3;hsa-miR-93-5p_3
SF3B3	3	hsa-let-7c-5p_3;hsa-let-7g-5p_3;hsa-miR-106a-5p_3
SF3B1	3	hsa-let-7c-5p_3;hsa-miR-106a-5p_3;hsa-miR-93-5p_3
SETD4	3	hsa-let-7c-5p_3;hsa-miR-148b-3p_3;hsa-miR-16-1-3p_3
SETBP1	3	hsa-miR-106a-5p_3;hsa-miR-144-5p_3;hsa-miR-33a-5p_3
SESN3	3	hsa-let-7c-5p_3;hsa-miR-1912-5p_3;hsa-miR-30c-5p_3
SERBP1	3	hsa-let-7c-5p_3;hsa-miR-1912-5p_3;hsa-miR-545-3p_3
SEPTIN10	3	hsa-miR-16-1-3p_3;hsa-miR-33a-5p_3;hsa-miR-93-5p_3
SEPSECS	3	hsa-let-7c-5p_3;hsa-miR-106a-5p_3;hsa-miR-33a-5p_3
SENP5	3	hsa-let-7c-5p_3;hsa-let-7g-5p_3;hsa-miR-148b-3p_3
SENP2	3	hsa-let-7f-2-3p_3;hsa-miR-101-2-5p_3;hsa-miR-1912-5p_3
SEMA6A	3	hsa-let-7c-5p_3;hsa-let-7g-5p_3;hsa-miR-1912-5p_3
SEMA5A	3	hsa-let-7f-2-3p_3;hsa-miR-148b-3p_3;hsa-miR-93-5p_3
SEL1L	3	hsa-miR-101-2-5p_3;hsa-miR-106a-5p_3;hsa-miR-1912-5p_3
SEC63	3	hsa-let-7f-2-3p_3;hsa-let-7g-5p_3;hsa-miR-1912-5p_3
SEC61A1	3	hsa-let-7f-2-3p_3;hsa-miR-148b-3p_3;hsa-miR-1912-5p_3
SEC24B	3	hsa-miR-101-2-5p_3;hsa-miR-16-1-3p_3;hsa-miR-33a-5p_3
SEC14L6	3	hsa-let-7c-5p_3;hsa-let-7g-5p_3;hsa-miR-93-5p_3
SDR16C5	3	hsa-miR-142-5p_3;hsa-miR-1912-5p_3;hsa-miR-93-5p_3
SCNN1A	3	hsa-let-7g-5p_3;hsa-miR-16-1-3p_3;hsa-miR-545-3p_3
SCN8A	3	hsa-miR-106a-5p_3;hsa-miR-16-1-3p_3;hsa-miR-16-2-3p_3
SCN4B	3	hsa-miR-1912-5p_3;hsa-miR-30c-5p_3;hsa-miR-33a-5p_3
SCN2B	3	hsa-miR-106a-5p_3;hsa-miR-148b-3p_3;hsa-miR-93-5p_3
SCN1A	3	hsa-let-7c-5p_3;hsa-miR-148b-3p_3;hsa-miR-1912-5p_3
SCARB2	3	hsa-let-7c-5p_3;hsa-miR-101-2-5p_3;hsa-miR-106a-5p_3
SATB2	3	hsa-miR-1912-5p_3;hsa-miR-33a-5p_3;hsa-miR-93-5p_3
SAP30L	3	hsa-miR-106a-5p_3;hsa-miR-33a-5p_3;hsa-miR-93-5p_3
SAMD4A	3	hsa-miR-148b-3p_3;hsa-miR-1912-5p_3;hsa-miR-30c-5p_3
SACM1L	3	hsa-let-7g-5p_3;hsa-miR-33a-5p_3;hsa-miR-93-5p_3
S100A7A	3	hsa-miR-148b-3p_3;hsa-miR-16-1-3p_3;hsa-miR-16-2-3p_3
RUNX3	3	hsa-let-7c-5p_3;hsa-miR-106a-5p_3;hsa-miR-148b-3p_3
RUBCNL	3	hsa-let-7c-5p_3;hsa-miR-30c-5p_3;hsa-miR-33a-5p_3
RTF1	3	hsa-miR-106a-5p_3;hsa-miR-16-1-3p_3;hsa-miR-1912-5p_3
RSRC2	3	hsa-let-7c-5p_3;hsa-miR-16-2-3p_3;hsa-miR-1912-5p_3
RSKR	3	hsa-miR-148b-3p_3;hsa-miR-1912-5p_3;hsa-miR-93-5p_3
RSF1	3	hsa-let-7c-5p_3;hsa-let-7f-2-3p_3;hsa-miR-93-5p_3
RSBN1L	3	hsa-let-7c-5p_3;hsa-miR-1912-5p_3;hsa-miR-33a-5p_3
RSBN1	3	hsa-let-7g-5p_3;hsa-miR-106a-5p_3;hsa-miR-30c-5p_3
RRN3	3	hsa-let-7g-5p_3;hsa-miR-106a-5p_3;hsa-miR-93-5p_3
RREB1	3	hsa-let-7c-5p_3;hsa-miR-148b-3p_3;hsa-miR-1912-5p_3
RPS6KL1	3	hsa-let-7f-2-3p_3;hsa-miR-148b-3p_3;hsa-miR-16-1-3p_3
RPS6KC1	3	hsa-let-7c-5p_3;hsa-miR-106a-5p_3;hsa-miR-33a-5p_3
RPS3	3	hsa-miR-106a-5p_3;hsa-miR-148b-3p_3;hsa-miR-1912-5p_3
RPP30	3	hsa-let-7c-5p_3;hsa-let-7g-5p_3;hsa-miR-16-1-3p_3
RPP25	3	hsa-let-7c-5p_3;hsa-let-7g-5p_3;hsa-miR-16-1-3p_3
RPL35A	3	hsa-let-7c-5p_3;hsa-miR-106a-5p_3;hsa-miR-1912-5p_3
RPL27A	3	hsa-miR-106a-5p_3;hsa-miR-148b-3p_3;hsa-miR-93-5p_3
RPL14	3	hsa-let-7c-5p_3;hsa-let-7f-2-3p_3;hsa-miR-16-1-3p_3
RPGRIP1L	3	hsa-miR-30c-5p_3;hsa-miR-33a-5p_3;hsa-miR-93-5p_3
RPAP3	3	hsa-let-7c-5p_3;hsa-miR-1912-5p_3;hsa-miR-93-5p_3
RNF222	3	hsa-let-7f-2-3p_3;hsa-miR-16-1-3p_3;hsa-miR-16-2-3p_3
RNF213	3	hsa-miR-142-5p_3;hsa-miR-33a-5p_3;hsa-miR-93-5p_3
RNF169	3	hsa-let-7c-5p_3;hsa-miR-16-1-3p_3;hsa-miR-33a-5p_3
RNF152	3	hsa-let-7g-5p_3;hsa-miR-106a-5p_3;hsa-miR-93-5p_3
RNF150	3	hsa-let-7c-5p_3;hsa-let-7g-5p_3;hsa-miR-106a-5p_3
RNF115	3	hsa-let-7g-5p_3;hsa-miR-33a-5p_3;hsa-miR-93-5p_3
RNASE4	3	hsa-let-7c-5p_3;hsa-miR-1912-5p_3;hsa-miR-93-5p_3
RMND5B	3	hsa-let-7c-5p_3;hsa-let-7f-2-3p_3;hsa-miR-93-5p_3
RINL	3	hsa-miR-106a-5p_3;hsa-miR-33a-5p_3;hsa-miR-93-5p_3
RIN2	3	hsa-let-7c-5p_3;hsa-miR-16-1-3p_3;hsa-miR-33a-5p_3
RIMKLA	3	hsa-let-7g-5p_3;hsa-miR-101-2-5p_3;hsa-miR-106a-5p_3
RIC8B	3	hsa-miR-148b-3p_3;hsa-miR-16-1-3p_3;hsa-miR-93-5p_3
RIC3	3	hsa-let-7c-5p_3;hsa-miR-101-2-5p_3;hsa-miR-16-1-3p_3
RHOH	3	hsa-let-7f-2-3p_3;hsa-miR-1912-5p_3;hsa-miR-93-5p_3
RHBDD1	3	hsa-miR-16-1-3p_3;hsa-miR-545-3p_3;hsa-miR-93-5p_3
RGS9	3	hsa-let-7c-5p_3;hsa-let-7f-2-3p_3;hsa-miR-1912-5p_3
RGS8	3	hsa-miR-101-2-5p_3;hsa-miR-106a-5p_3;hsa-miR-30c-5p_3
RGS16	3	hsa-let-7c-5p_3;hsa-let-7g-5p_3;hsa-miR-106a-5p_3
RGPD6	3	hsa-let-7c-5p_3;hsa-miR-106a-5p_3;hsa-miR-1912-5p_3
RGL1	3	hsa-let-7c-5p_3;hsa-let-7f-2-3p_3;hsa-miR-148b-3p_3
RFC5	3	hsa-let-7f-2-3p_3;hsa-let-7g-5p_3;hsa-miR-1912-5p_3
RET	3	hsa-miR-106a-5p_3;hsa-miR-545-3p_3;hsa-miR-93-5p_3
REPS2	3	hsa-let-7c-5p_3;hsa-miR-106a-5p_3;hsa-miR-33a-5p_3
RELL1	3	hsa-let-7c-5p_3;hsa-let-7g-5p_3;hsa-miR-93-5p_3
RCOR1	3	hsa-let-7g-5p_3;hsa-miR-1912-5p_3;hsa-miR-93-5p_3
RCC2	3	hsa-miR-106a-5p_3;hsa-miR-148b-3p_3;hsa-miR-93-5p_3
RC3H2	3	hsa-let-7f-2-3p_3;hsa-miR-16-1-3p_3;hsa-miR-16-2-3p_3
RC3H1	3	hsa-miR-106a-5p_3;hsa-miR-30c-5p_3;hsa-miR-93-5p_3
RBSN	3	hsa-let-7c-5p_3;hsa-miR-16-1-3p_3;hsa-miR-1912-5p_3
RBMXL1	3	hsa-let-7c-5p_3;hsa-miR-142-5p_3;hsa-miR-93-5p_3
RBM8A	3	hsa-let-7c-5p_3;hsa-miR-101-2-5p_3;hsa-miR-16-1-3p_3
RBM48	3	hsa-let-7c-5p_3;hsa-let-7f-2-3p_3;hsa-miR-1912-5p_3
RBM41	3	hsa-miR-1912-5p_3;hsa-miR-33a-5p_3;hsa-miR-93-5p_3
RBM39	3	hsa-let-7c-5p_3;hsa-miR-106a-5p_3;hsa-miR-148b-3p_3
RBM25	3	hsa-miR-148b-3p_3;hsa-miR-1912-5p_3;hsa-miR-33a-5p_3
RBM12	3	hsa-let-7c-5p_3;hsa-let-7f-2-3p_3;hsa-miR-30c-5p_3
RAVER2	3	hsa-let-7c-5p_3;hsa-let-7f-2-3p_3;hsa-miR-101-2-5p_3
RASSF5	3	hsa-miR-106a-5p_3;hsa-miR-148b-3p_3;hsa-miR-33a-5p_3
RASGRP1	3	hsa-let-7c-5p_3;hsa-miR-106a-5p_3;hsa-miR-1912-5p_3
RASA4	3	hsa-let-7c-5p_3;hsa-miR-16-2-3p_3;hsa-miR-93-5p_3
RARB	3	hsa-let-7g-5p_3;hsa-miR-148b-3p_3;hsa-miR-93-5p_3
RAPH1	3	hsa-miR-1912-5p_3;hsa-miR-33a-5p_3;hsa-miR-93-5p_3
RAP2B	3	hsa-let-7c-5p_3;hsa-let-7g-5p_3;hsa-miR-33a-5p_3
RAP2A	3	hsa-miR-101-2-5p_3;hsa-miR-1912-5p_3;hsa-miR-93-5p_3
RAP1A	3	hsa-let-7c-5p_3;hsa-miR-16-2-3p_3;hsa-miR-33a-5p_3
RANBP2	3	hsa-let-7g-5p_3;hsa-miR-16-1-3p_3;hsa-miR-93-5p_3
RALGPS1	3	hsa-miR-106a-5p_3;hsa-miR-142-5p_3;hsa-miR-93-5p_3
RAET1E	3	hsa-miR-106a-5p_3;hsa-miR-1912-5p_3;hsa-miR-33a-5p_3
RAD1	3	hsa-let-7g-5p_3;hsa-miR-33a-5p_3;hsa-miR-93-5p_3
RABGAP1L	3	hsa-let-7g-5p_3;hsa-miR-1912-5p_3;hsa-miR-93-5p_3
RABEP1	3	hsa-let-7c-5p_3;hsa-let-7g-5p_3;hsa-miR-142-5p_3
RAB6D	3	hsa-let-7c-5p_3;hsa-miR-106a-5p_3;hsa-miR-148b-3p_3
RAB3IP	3	hsa-let-7c-5p_3;hsa-miR-106a-5p_3;hsa-miR-93-5p_3
RAB3B	3	hsa-let-7f-2-3p_3;hsa-miR-1912-5p_3;hsa-miR-93-5p_3
RAB21	3	hsa-let-7f-2-3p_3;hsa-miR-106a-5p_3;hsa-miR-93-5p_3
RAB11FIP5	3	hsa-let-7c-5p_3;hsa-let-7g-5p_3;hsa-miR-33a-5p_3
RAB11FIP1	3	hsa-let-7c-5p_3;hsa-miR-101-2-5p_3;hsa-miR-93-5p_3
QPRT	3	hsa-let-7c-5p_3;hsa-miR-106a-5p_3;hsa-miR-1912-5p_3
PYGO1	3	hsa-let-7f-2-3p_3;hsa-miR-16-2-3p_3;hsa-miR-33a-5p_3
PXMP4	3	hsa-let-7c-5p_3;hsa-miR-1912-5p_3;hsa-miR-93-5p_3
PWWP3A	3	hsa-miR-101-2-5p_3;hsa-miR-106a-5p_3;hsa-miR-1912-5p_3
PUDP	3	hsa-let-7g-5p_3;hsa-miR-106a-5p_3;hsa-miR-93-5p_3
PTPRT	3	hsa-miR-16-2-3p_3;hsa-miR-30c-5p_3;hsa-miR-93-5p_3
PTPRJ	3	hsa-miR-106a-5p_3;hsa-miR-545-3p_3;hsa-miR-93-5p_3
PTPRD	3	hsa-miR-106a-5p_3;hsa-miR-148b-3p_3;hsa-miR-1912-5p_3
PTGR3	3	hsa-let-7c-5p_3;hsa-miR-16-2-3p_3;hsa-miR-33a-5p_3
PTBP3	3	hsa-miR-16-1-3p_3;hsa-miR-30c-5p_3;hsa-miR-33a-5p_3
PTAR1	3	hsa-miR-101-2-5p_3;hsa-miR-16-2-3p_3;hsa-miR-1912-5p_3
PTAFR	3	hsa-let-7f-2-3p_3;hsa-miR-106a-5p_3;hsa-miR-148b-3p_3
PSTPIP2	3	hsa-let-7c-5p_3;hsa-miR-148b-3p_3;hsa-miR-1912-5p_3
PSMC1	3	hsa-miR-1912-5p_3;hsa-miR-30c-5p_3;hsa-miR-33a-5p_3
PSMA5	3	hsa-miR-106a-5p_3;hsa-miR-1912-5p_3;hsa-miR-93-5p_3
PSMA4	3	hsa-miR-16-1-3p_3;hsa-miR-33a-5p_3;hsa-miR-93-5p_3
PSEN1	3	hsa-let-7f-2-3p_3;hsa-miR-16-1-3p_3;hsa-miR-93-5p_3
PRRX1	3	hsa-miR-106a-5p_3;hsa-miR-16-2-3p_3;hsa-miR-93-5p_3
PRPF40A	3	hsa-miR-106a-5p_3;hsa-miR-1912-5p_3;hsa-miR-93-5p_3
PROS1	3	hsa-miR-106a-5p_3;hsa-miR-148b-3p_3;hsa-miR-93-5p_3
PRORP	3	hsa-let-7c-5p_3;hsa-miR-16-1-3p_3;hsa-miR-93-5p_3
PREPL	3	hsa-let-7g-5p_3;hsa-miR-16-1-3p_3;hsa-miR-1912-5p_3
PRCP	3	hsa-miR-106a-5p_3;hsa-miR-148b-3p_3;hsa-miR-30c-5p_3
PPP2R3A	3	hsa-miR-106a-5p_3;hsa-miR-33a-5p_3;hsa-miR-93-5p_3
PPP2R2B	3	hsa-let-7f-2-3p_3;hsa-miR-106a-5p_3;hsa-miR-545-3p_3
PPP2CA	3	hsa-let-7c-5p_3;hsa-miR-106a-5p_3;hsa-miR-33a-5p_3
PPP1R3B	3	hsa-miR-1912-5p_3;hsa-miR-30c-5p_3;hsa-miR-93-5p_3
PPP1R1A	3	hsa-miR-101-2-5p_3;hsa-miR-1912-5p_3;hsa-miR-93-5p_3
PPP1R12A	3	hsa-miR-16-1-3p_3;hsa-miR-16-2-3p_3;hsa-miR-1912-5p_3
PPME1	3	hsa-let-7c-5p_3;hsa-miR-148b-3p_3;hsa-miR-1912-5p_3
PPARGC1B	3	hsa-let-7g-5p_3;hsa-miR-1912-5p_3;hsa-miR-93-5p_3
POU2F1	3	hsa-let-7c-5p_3;hsa-miR-1912-5p_3;hsa-miR-93-5p_3
POTEM	3	hsa-let-7g-5p_3;hsa-miR-106a-5p_3;hsa-miR-1912-5p_3
POM121	3	hsa-let-7g-5p_3;hsa-miR-30c-5p_3;hsa-miR-93-5p_3
POLR2E	3	hsa-miR-1912-5p_3;hsa-miR-33a-5p_3;hsa-miR-93-5p_3
POLR1F	3	hsa-let-7g-5p_3;hsa-miR-144-5p_3;hsa-miR-93-5p_3
PODXL	3	hsa-let-7f-2-3p_3;hsa-miR-101-2-5p_3;hsa-miR-30c-5p_3
POC1B-GALNT4	3	hsa-miR-106a-5p_3;hsa-miR-148b-3p_3;hsa-miR-93-5p_3
PNRC2	3	hsa-let-7f-2-3p_3;hsa-let-7g-5p_3;hsa-miR-148b-3p_3
PNPLA8	3	hsa-miR-148b-3p_3;hsa-miR-16-1-3p_3;hsa-miR-93-5p_3
PLXNA4	3	hsa-miR-148b-3p_3;hsa-miR-1912-5p_3;hsa-miR-30c-5p_3
PLP1	3	hsa-let-7c-5p_3;hsa-miR-1912-5p_3;hsa-miR-93-5p_3
PLGLB2	3	hsa-let-7c-5p_3;hsa-miR-1912-5p_3;hsa-miR-33a-5p_3
PLEKHM3	3	hsa-miR-101-2-5p_3;hsa-miR-106a-5p_3;hsa-miR-93-5p_3
PLEKHA8	3	hsa-let-7c-5p_3;hsa-miR-144-5p_3;hsa-miR-1912-5p_3
PLCXD1	3	hsa-let-7c-5p_3;hsa-miR-106a-5p_3;hsa-miR-1912-5p_3
PLAG1	3	hsa-miR-106a-5p_3;hsa-miR-545-3p_3;hsa-miR-93-5p_3
PLA2G4F	3	hsa-let-7g-5p_3;hsa-miR-106a-5p_3;hsa-miR-30c-5p_3
PKIA	3	hsa-miR-1912-5p_3;hsa-miR-33a-5p_3;hsa-miR-93-5p_3
PKHD1L1	3	hsa-miR-101-2-5p_3;hsa-miR-106a-5p_3;hsa-miR-1912-5p_3
PKHD1	3	hsa-let-7c-5p_3;hsa-let-7f-2-3p_3;hsa-miR-148b-3p_3
PIK3IP1	3	hsa-let-7c-5p_3;hsa-miR-148b-3p_3;hsa-miR-16-1-3p_3
PIK3C2B	3	hsa-let-7f-2-3p_3;hsa-miR-30c-5p_3;hsa-miR-93-5p_3
PI15	3	hsa-miR-101-2-5p_3;hsa-miR-16-2-3p_3;hsa-miR-1912-5p_3
PHYHIP	3	hsa-let-7c-5p_3;hsa-miR-106a-5p_3;hsa-miR-93-5p_3
PHLPP1	3	hsa-let-7c-5p_3;hsa-miR-1912-5p_3;hsa-miR-33a-5p_3
PHF21A	3	hsa-let-7f-2-3p_3;hsa-miR-106a-5p_3;hsa-miR-148b-3p_3
PHACTR2	3	hsa-let-7g-5p_3;hsa-miR-148b-3p_3;hsa-miR-16-1-3p_3
PGPEP1	3	hsa-miR-16-1-3p_3;hsa-miR-33a-5p_3;hsa-miR-93-5p_3
PGM2L1	3	hsa-miR-106a-5p_3;hsa-miR-148b-3p_3;hsa-miR-93-5p_3
PEX10	3	hsa-let-7c-5p_3;hsa-miR-106a-5p_3;hsa-miR-93-5p_3
PEG3	3	hsa-miR-106a-5p_3;hsa-miR-545-3p_3;hsa-miR-93-5p_3
PEG10	3	hsa-let-7g-5p_3;hsa-miR-101-2-5p_3;hsa-miR-1912-5p_3
PEDS1	3	hsa-miR-106a-5p_3;hsa-miR-1912-5p_3;hsa-miR-30c-5p_3
PECAM1	3	hsa-let-7c-5p_3;hsa-miR-33a-5p_3;hsa-miR-3613-5p_3
PDRG1	3	hsa-let-7f-2-3p_3;hsa-miR-142-5p_3;hsa-miR-545-3p_3
PDGFD	3	hsa-let-7c-5p_3;hsa-miR-106a-5p_3;hsa-miR-1912-5p_3
PDE6A	3	hsa-let-7c-5p_3;hsa-miR-101-2-5p_3;hsa-miR-1912-5p_3
PDE12	3	hsa-let-7c-5p_3;hsa-miR-101-2-5p_3;hsa-miR-33a-5p_3
PDAP1	3	hsa-let-7c-5p_3;hsa-miR-106a-5p_3;hsa-miR-93-5p_3
PCYT1B	3	hsa-let-7c-5p_3;hsa-miR-1912-5p_3;hsa-miR-93-5p_3
PCMTD1	3	hsa-let-7c-5p_3;hsa-miR-1912-5p_3;hsa-miR-93-5p_3
PCF11	3	hsa-let-7c-5p_3;hsa-miR-106a-5p_3;hsa-miR-93-5p_3
PCDHGA6	3	hsa-miR-16-1-3p_3;hsa-miR-16-2-3p_3;hsa-miR-33a-5p_3
PCDH18	3	hsa-miR-106a-5p_3;hsa-miR-16-1-3p_3;hsa-miR-16-2-3p_3
PBX1	3	hsa-miR-106a-5p_3;hsa-miR-16-1-3p_3;hsa-miR-1912-5p_3
PBRM1	3	hsa-miR-101-2-5p_3;hsa-miR-16-1-3p_3;hsa-miR-93-5p_3
PAWR	3	hsa-let-7g-5p_3;hsa-miR-142-5p_3;hsa-miR-1912-5p_3
PARP9	3	hsa-let-7c-5p_3;hsa-miR-106a-5p_3;hsa-miR-1912-5p_3
PARP11	3	hsa-let-7g-5p_3;hsa-miR-16-1-3p_3;hsa-miR-1912-5p_3
PARM1	3	hsa-miR-101-2-5p_3;hsa-miR-106a-5p_3;hsa-miR-93-5p_3
PALS1	3	hsa-miR-1912-5p_3;hsa-miR-30c-5p_3;hsa-miR-93-5p_3
PAK2	3	hsa-let-7f-2-3p_3;hsa-let-7g-5p_3;hsa-miR-33a-5p_3
PAICS	3	hsa-let-7g-5p_3;hsa-miR-101-2-5p_3;hsa-miR-93-5p_3
PAG1	3	hsa-miR-101-2-5p_3;hsa-miR-16-1-3p_3;hsa-miR-33a-5p_3
P4HA1	3	hsa-miR-16-1-3p_3;hsa-miR-16-2-3p_3;hsa-miR-93-5p_3
P2RX1	3	hsa-let-7c-5p_3;hsa-miR-1912-5p_3;hsa-miR-93-5p_3
OXNAD1	3	hsa-let-7c-5p_3;hsa-miR-33a-5p_3;hsa-miR-93-5p_3
OTULIN	3	hsa-let-7c-5p_3;hsa-miR-33a-5p_3;hsa-miR-93-5p_3
OSBPL8	3	hsa-miR-106a-5p_3;hsa-miR-16-2-3p_3;hsa-miR-93-5p_3
OSBPL10	3	hsa-miR-106a-5p_3;hsa-miR-1912-5p_3;hsa-miR-33a-5p_3
ORC2	3	hsa-let-7c-5p_3;hsa-miR-30c-5p_3;hsa-miR-93-5p_3
ORAI2	3	hsa-miR-101-2-5p_3;hsa-miR-33a-5p_3;hsa-miR-93-5p_3
OR7A17	3	hsa-let-7c-5p_3;hsa-miR-1912-5p_3;hsa-miR-93-5p_3
OR5K1	3	hsa-miR-106a-5p_3;hsa-miR-16-1-3p_3;hsa-miR-16-2-3p_3
OR5AN1	3	hsa-let-7c-5p_3;hsa-miR-148b-3p_3;hsa-miR-1912-5p_3
OR5A1	3	hsa-let-7c-5p_3;hsa-miR-101-2-5p_3;hsa-miR-106a-5p_3
OR52A5	3	hsa-let-7g-5p_3;hsa-miR-148b-3p_3;hsa-miR-33a-5p_3
OR51D1	3	hsa-miR-1912-5p_3;hsa-miR-30c-5p_3;hsa-miR-93-5p_3
OR4M1	3	hsa-miR-144-5p_3;hsa-miR-33a-5p_3;hsa-miR-93-5p_3
OR4K13	3	hsa-let-7c-5p_3;hsa-miR-106a-5p_3;hsa-miR-1912-5p_3
OR2T12	3	hsa-let-7c-5p_3;hsa-miR-1912-5p_3;hsa-miR-93-5p_3
OR1D2	3	hsa-let-7c-5p_3;hsa-miR-101-2-5p_3;hsa-miR-93-5p_3
OR14J1	3	hsa-let-7c-5p_3;hsa-miR-106a-5p_3;hsa-miR-148b-3p_3
OPRK1	3	hsa-let-7f-2-3p_3;hsa-miR-16-1-3p_3;hsa-miR-93-5p_3
OPA3	3	hsa-miR-106a-5p_3;hsa-miR-1912-5p_3;hsa-miR-93-5p_3
OPA1	3	hsa-miR-106a-5p_3;hsa-miR-148b-3p_3;hsa-miR-16-1-3p_3
OGN	3	hsa-let-7g-5p_3;hsa-miR-148b-3p_3;hsa-miR-1912-5p_3
OGFRL1	3	hsa-let-7c-5p_3;hsa-let-7f-2-3p_3;hsa-miR-106a-5p_3
OCRL	3	hsa-let-7c-5p_3;hsa-miR-101-2-5p_3;hsa-miR-33a-5p_3
OASL	3	hsa-let-7c-5p_3;hsa-let-7g-5p_3;hsa-miR-1912-5p_3
OARD1	3	hsa-let-7c-5p_3;hsa-miR-106a-5p_3;hsa-miR-93-5p_3
NXPH3	3	hsa-let-7g-5p_3;hsa-miR-106a-5p_3;hsa-miR-93-5p_3
NWD1	3	hsa-let-7f-2-3p_3;hsa-miR-1912-5p_3;hsa-miR-93-5p_3
NUP62	3	hsa-miR-16-2-3p_3;hsa-miR-33a-5p_3;hsa-miR-93-5p_3
NUAK1	3	hsa-miR-16-1-3p_3;hsa-miR-1912-5p_3;hsa-miR-93-5p_3
NTRK3	3	hsa-let-7c-5p_3;hsa-miR-101-2-5p_3;hsa-miR-16-2-3p_3
NSUN3	3	hsa-let-7f-2-3p_3;hsa-miR-148b-3p_3;hsa-miR-93-5p_3
NSMCE2	3	hsa-miR-101-2-5p_3;hsa-miR-1912-5p_3;hsa-miR-93-5p_3
NSL1	3	hsa-let-7c-5p_3;hsa-miR-1912-5p_3;hsa-miR-33a-5p_3
NSG1	3	hsa-let-7g-5p_3;hsa-miR-101-2-5p_3;hsa-miR-148b-3p_3
NSA2	3	hsa-let-7c-5p_3;hsa-miR-148b-3p_3;hsa-miR-1912-5p_3
NRK	3	hsa-let-7c-5p_3;hsa-miR-101-2-5p_3;hsa-miR-93-5p_3
NRIP2	3	hsa-let-7c-5p_3;hsa-let-7f-2-3p_3;hsa-miR-16-1-3p_3
NRG1	3	hsa-miR-16-1-3p_3;hsa-miR-33a-5p_3;hsa-miR-93-5p_3
NREP	3	hsa-let-7g-5p_3;hsa-miR-1912-5p_3;hsa-miR-33a-5p_3
NR5A2	3	hsa-miR-148b-3p_3;hsa-miR-16-1-3p_3;hsa-miR-93-5p_3
NR3C1	3	hsa-miR-101-2-5p_3;hsa-miR-106a-5p_3;hsa-miR-93-5p_3
NR2C2	3	hsa-miR-144-5p_3;hsa-miR-16-1-3p_3;hsa-miR-30c-5p_3
NR1I2	3	hsa-let-7c-5p_3;hsa-let-7g-5p_3;hsa-miR-106a-5p_3
NR1D2	3	hsa-let-7c-5p_3;hsa-let-7g-5p_3;hsa-miR-144-5p_3
NQO1	3	hsa-let-7c-5p_3;hsa-miR-106a-5p_3;hsa-miR-148b-3p_3
NPFFR1	3	hsa-let-7g-5p_3;hsa-miR-148b-3p_3;hsa-miR-33a-5p_3
NPC2	3	hsa-let-7c-5p_3;hsa-let-7f-2-3p_3;hsa-let-7g-5p_3
NOVA1	3	hsa-let-7c-5p_3;hsa-miR-106a-5p_3;hsa-miR-1912-5p_3
NOP9	3	hsa-miR-142-5p_3;hsa-miR-16-1-3p_3;hsa-miR-1912-5p_3
NOL9	3	hsa-let-7c-5p_3;hsa-miR-1912-5p_3;hsa-miR-93-5p_3
NODAL	3	hsa-let-7c-5p_3;hsa-let-7g-5p_3;hsa-miR-30c-5p_3
NIT2	3	hsa-let-7c-5p_3;hsa-miR-101-2-5p_3;hsa-miR-33a-5p_3
NIPA1	3	hsa-let-7f-2-3p_3;hsa-miR-101-2-5p_3;hsa-miR-148b-3p_3
NIBAN1	3	hsa-miR-106a-5p_3;hsa-miR-30c-5p_3;hsa-miR-93-5p_3
NHS	3	hsa-let-7g-5p_3;hsa-miR-148b-3p_3;hsa-miR-30c-5p_3
NHEJ1	3	hsa-let-7c-5p_3;hsa-miR-106a-5p_3;hsa-miR-144-5p_3
NFIA	3	hsa-let-7g-5p_3;hsa-miR-106a-5p_3;hsa-miR-16-1-3p_3
NFATC3	3	hsa-miR-106a-5p_3;hsa-miR-16-2-3p_3;hsa-miR-1912-5p_3
NF2	3	hsa-miR-1912-5p_3;hsa-miR-33a-5p_3;hsa-miR-545-3p_3
NF1	3	hsa-let-7f-2-3p_3;hsa-let-7g-5p_3;hsa-miR-106a-5p_3
NEXMIF	3	hsa-let-7c-5p_3;hsa-miR-106a-5p_3;hsa-miR-142-5p_3
NEU3	3	hsa-let-7f-2-3p_3;hsa-miR-101-2-5p_3;hsa-miR-106a-5p_3
NEMF	3	hsa-miR-106a-5p_3;hsa-miR-148b-3p_3;hsa-miR-1912-5p_3
NECTIN1	3	hsa-miR-148b-3p_3;hsa-miR-16-2-3p_3;hsa-miR-1912-5p_3
NDUFV3	3	hsa-let-7c-5p_3;hsa-miR-106a-5p_3;hsa-miR-93-5p_3
NDUFS1	3	hsa-let-7c-5p_3;hsa-miR-148b-3p_3;hsa-miR-33a-5p_3
NDUFB5	3	hsa-let-7c-5p_3;hsa-miR-106a-5p_3;hsa-miR-33a-5p_3
NDUFAF5	3	hsa-let-7g-5p_3;hsa-miR-106a-5p_3;hsa-miR-93-5p_3
NDUFA5	3	hsa-let-7g-5p_3;hsa-miR-106a-5p_3;hsa-miR-93-5p_3
NDFIP2	3	hsa-let-7g-5p_3;hsa-miR-106a-5p_3;hsa-miR-148b-3p_3
NDC1	3	hsa-miR-106a-5p_3;hsa-miR-16-1-3p_3;hsa-miR-16-2-3p_3
NCBP3	3	hsa-miR-1912-5p_3;hsa-miR-33a-5p_3;hsa-miR-93-5p_3
NCALD	3	hsa-let-7f-2-3p_3;hsa-miR-16-2-3p_3;hsa-miR-1912-5p_3
NBEAL1	3	hsa-let-7g-5p_3;hsa-miR-33a-5p_3;hsa-miR-93-5p_3
NAT16	3	hsa-miR-106a-5p_3;hsa-miR-148b-3p_3;hsa-miR-1912-5p_3
NARS2	3	hsa-let-7c-5p_3;hsa-miR-106a-5p_3;hsa-miR-148b-3p_3
NAPEPLD	3	hsa-miR-106a-5p_3;hsa-miR-30c-5p_3;hsa-miR-33a-5p_3
NAPB	3	hsa-miR-16-1-3p_3;hsa-miR-16-2-3p_3;hsa-miR-1912-5p_3
NADK	3	hsa-let-7c-5p_3;hsa-miR-16-1-3p_3;hsa-miR-16-2-3p_3
NAA50	3	hsa-let-7f-2-3p_3;hsa-let-7g-5p_3;hsa-miR-16-2-3p_3
MYO1D	3	hsa-let-7c-5p_3;hsa-let-7g-5p_3;hsa-miR-1912-5p_3
MYO10	3	hsa-let-7c-5p_3;hsa-miR-144-5p_3;hsa-miR-33a-5p_3
MYLK3	3	hsa-let-7c-5p_3;hsa-let-7g-5p_3;hsa-miR-93-5p_3
MYD88	3	hsa-let-7c-5p_3;hsa-let-7g-5p_3;hsa-miR-148b-3p_3
MYCL	3	hsa-let-7g-5p_3;hsa-miR-106a-5p_3;hsa-miR-1912-5p_3
MYC	3	hsa-let-7c-5p_3;hsa-miR-106a-5p_3;hsa-miR-30c-5p_3
MTX3	3	hsa-let-7c-5p_3;hsa-let-7g-5p_3;hsa-miR-30c-5p_3
MTR	3	hsa-let-7f-2-3p_3;hsa-miR-101-2-5p_3;hsa-miR-1912-5p_3
MTO1	3	hsa-let-7c-5p_3;hsa-miR-16-1-3p_3;hsa-miR-93-5p_3
MTMR9	3	hsa-miR-106a-5p_3;hsa-miR-1912-5p_3;hsa-miR-93-5p_3
MTMR11	3	hsa-let-7c-5p_3;hsa-miR-1912-5p_3;hsa-miR-93-5p_3
MTMR10	3	hsa-let-7c-5p_3;hsa-miR-148b-3p_3;hsa-miR-33a-5p_3
MTERF4	3	hsa-let-7c-5p_3;hsa-let-7g-5p_3;hsa-miR-101-2-5p_3
MTDH	3	hsa-let-7c-5p_3;hsa-let-7g-5p_3;hsa-miR-106a-5p_3
MTA3	3	hsa-miR-106a-5p_3;hsa-miR-148b-3p_3;hsa-miR-93-5p_3
MS4A10	3	hsa-let-7c-5p_3;hsa-let-7g-5p_3;hsa-miR-33a-5p_3
MRPS35	3	hsa-let-7c-5p_3;hsa-miR-144-5p_3;hsa-miR-1912-5p_3
MRPS25	3	hsa-let-7c-5p_3;hsa-let-7f-2-3p_3;hsa-miR-30c-5p_3
MRPL52	3	hsa-let-7g-5p_3;hsa-miR-1912-5p_3;hsa-miR-93-5p_3
MRPL35	3	hsa-miR-106a-5p_3;hsa-miR-1912-5p_3;hsa-miR-93-5p_3
MRPL22	3	hsa-let-7c-5p_3;hsa-miR-144-5p_3;hsa-miR-16-1-3p_3
MREG	3	hsa-miR-106a-5p_3;hsa-miR-33a-5p_3;hsa-miR-93-5p_3
MRE11	3	hsa-miR-106a-5p_3;hsa-miR-142-5p_3;hsa-miR-16-1-3p_3
MPZL3	3	hsa-let-7c-5p_3;hsa-let-7g-5p_3;hsa-miR-93-5p_3
MPPE1	3	hsa-miR-101-2-5p_3;hsa-miR-148b-3p_3;hsa-miR-93-5p_3
MPP2	3	hsa-let-7c-5p_3;hsa-miR-1912-5p_3;hsa-miR-33a-5p_3
MPIG6B	3	hsa-let-7c-5p_3;hsa-miR-106a-5p_3;hsa-miR-93-5p_3
MPHOSPH9	3	hsa-let-7c-5p_3;hsa-miR-106a-5p_3;hsa-miR-33a-5p_3
MORF4L1	3	hsa-miR-16-1-3p_3;hsa-miR-1912-5p_3;hsa-miR-93-5p_3
MOG	3	hsa-miR-106a-5p_3;hsa-miR-1912-5p_3;hsa-miR-30c-5p_3
MOBP	3	hsa-let-7g-5p_3;hsa-miR-30c-5p_3;hsa-miR-33a-5p_3
MOB4	3	hsa-let-7g-5p_3;hsa-miR-106a-5p_3;hsa-miR-93-5p_3
MOB1B	3	hsa-miR-101-2-5p_3;hsa-miR-16-1-3p_3;hsa-miR-1912-5p_3
MMD2	3	hsa-miR-16-2-3p_3;hsa-miR-1912-5p_3;hsa-miR-30c-5p_3
MMAA	3	hsa-let-7g-5p_3;hsa-miR-16-1-3p_3;hsa-miR-1912-5p_3
MLXIP	3	hsa-let-7g-5p_3;hsa-miR-30c-5p_3;hsa-miR-374a-5p_3
MLLT3	3	hsa-let-7g-5p_3;hsa-miR-1912-5p_3;hsa-miR-93-5p_3
MLEC	3	hsa-let-7g-5p_3;hsa-miR-1912-5p_3;hsa-miR-93-5p_3
MKI67	3	hsa-miR-101-2-5p_3;hsa-miR-16-2-3p_3;hsa-miR-93-5p_3
MIXL1	3	hsa-miR-148b-3p_3;hsa-miR-1912-5p_3;hsa-miR-93-5p_3
MINDY2	3	hsa-let-7g-5p_3;hsa-miR-16-1-3p_3;hsa-miR-93-5p_3
MID2	3	hsa-let-7c-5p_3;hsa-let-7g-5p_3;hsa-miR-16-2-3p_3
MIB1	3	hsa-let-7c-5p_3;hsa-let-7f-2-3p_3;hsa-miR-33a-5p_3
MGAT1	3	hsa-let-7g-5p_3;hsa-miR-1912-5p_3;hsa-miR-30c-5p_3
MFSD8	3	hsa-let-7g-5p_3;hsa-miR-106a-5p_3;hsa-miR-93-5p_3
MFHAS1	3	hsa-let-7c-5p_3;hsa-miR-1912-5p_3;hsa-miR-33a-5p_3
MFAP5	3	hsa-let-7c-5p_3;hsa-miR-106a-5p_3;hsa-miR-93-5p_3
METTL6	3	hsa-let-7c-5p_3;hsa-miR-16-2-3p_3;hsa-miR-1912-5p_3
METTL2A	3	hsa-let-7c-5p_3;hsa-miR-33a-5p_3;hsa-miR-93-5p_3
MEF2D	3	hsa-let-7c-5p_3;hsa-miR-30c-5p_3;hsa-miR-33a-5p_3
MED6	3	hsa-let-7c-5p_3;hsa-miR-16-2-3p_3;hsa-miR-93-5p_3
MED28	3	hsa-let-7c-5p_3;hsa-let-7f-2-3p_3;hsa-miR-148b-3p_3
MED25	3	hsa-let-7g-5p_3;hsa-miR-148b-3p_3;hsa-miR-33a-5p_3
MED13L	3	hsa-let-7c-5p_3;hsa-miR-106a-5p_3;hsa-miR-1912-5p_3
MED1	3	hsa-miR-106a-5p_3;hsa-miR-30c-5p_3;hsa-miR-93-5p_3
MECP2	3	hsa-miR-106a-5p_3;hsa-miR-1912-5p_3;hsa-miR-93-5p_3
MEAK7	3	hsa-let-7c-5p_3;hsa-miR-101-2-5p_3;hsa-miR-1912-5p_3
MEA1	3	hsa-miR-16-1-3p_3;hsa-miR-30c-5p_3;hsa-miR-93-5p_3
ME2	3	hsa-let-7c-5p_3;hsa-miR-16-1-3p_3;hsa-miR-33a-5p_3
MDH1B	3	hsa-let-7c-5p_3;hsa-miR-106a-5p_3;hsa-miR-16-1-3p_3
MDGA2	3	hsa-miR-106a-5p_3;hsa-miR-1912-5p_3;hsa-miR-33a-5p_3
MCU	3	hsa-let-7c-5p_3;hsa-miR-142-5p_3;hsa-miR-30c-5p_3
MCCC2	3	hsa-let-7g-5p_3;hsa-miR-106a-5p_3;hsa-miR-16-2-3p_3
MAVS	3	hsa-miR-101-2-5p_3;hsa-miR-1912-5p_3;hsa-miR-30c-5p_3
MARCHF3	3	hsa-let-7f-2-3p_3;hsa-miR-101-2-5p_3;hsa-miR-1912-5p_3
MAPK1IP1L	3	hsa-let-7c-5p_3;hsa-miR-1912-5p_3;hsa-miR-33a-5p_3
MAP4K4	3	hsa-let-7g-5p_3;hsa-miR-1912-5p_3;hsa-miR-33a-5p_3
MAP2K4	3	hsa-let-7c-5p_3;hsa-miR-16-2-3p_3;hsa-miR-93-5p_3
MAN1A2	3	hsa-let-7c-5p_3;hsa-miR-1912-5p_3;hsa-miR-93-5p_3
MAMSTR	3	hsa-let-7c-5p_3;hsa-let-7g-5p_3;hsa-miR-106a-5p_3
MALL	3	hsa-let-7c-5p_3;hsa-miR-1912-5p_3;hsa-miR-30c-5p_3
MAGI3	3	hsa-miR-144-5p_3;hsa-miR-148b-3p_3;hsa-miR-93-5p_3
MAGI2	3	hsa-miR-106a-5p_3;hsa-miR-33a-5p_3;hsa-miR-93-5p_3
LZTS3	3	hsa-miR-106a-5p_3;hsa-miR-148b-3p_3;hsa-miR-93-5p_3
LZTS1	3	hsa-let-7c-5p_3;hsa-miR-33a-5p_3;hsa-miR-93-5p_3
LYSMD4	3	hsa-miR-106a-5p_3;hsa-miR-33a-5p_3;hsa-miR-93-5p_3
LYRM2	3	hsa-miR-101-2-5p_3;hsa-miR-16-1-3p_3;hsa-miR-93-5p_3
LYPD6B	3	hsa-let-7c-5p_3;hsa-miR-1912-5p_3;hsa-miR-93-5p_3
LYN	3	hsa-miR-30c-5p_3;hsa-miR-33a-5p_3;hsa-miR-93-5p_3
LSM14A	3	hsa-miR-101-2-5p_3;hsa-miR-106a-5p_3;hsa-miR-93-5p_3
LSAMP	3	hsa-miR-106a-5p_3;hsa-miR-148b-3p_3;hsa-miR-33a-5p_3
LRTOMT	3	hsa-let-7c-5p_3;hsa-miR-1912-5p_3;hsa-miR-93-5p_3
LRRC27	3	hsa-let-7c-5p_3;hsa-miR-106a-5p_3;hsa-miR-1912-5p_3
LRRC1	3	hsa-let-7c-5p_3;hsa-let-7f-2-3p_3;hsa-let-7g-5p_3
LRP2BP	3	hsa-let-7c-5p_3;hsa-miR-106a-5p_3;hsa-miR-33a-5p_3
LRCH3	3	hsa-miR-144-5p_3;hsa-miR-1912-5p_3;hsa-miR-93-5p_3
LRCH1	3	hsa-miR-101-2-5p_3;hsa-miR-33a-5p_3;hsa-miR-93-5p_3
LRATD1	3	hsa-miR-148b-3p_3;hsa-miR-16-1-3p_3;hsa-miR-16-2-3p_3
LOC124901872	3	hsa-miR-16-1-3p_3;hsa-miR-1912-5p_3;hsa-miR-93-5p_3
LMO3	3	hsa-let-7c-5p_3;hsa-miR-101-2-5p_3;hsa-miR-93-5p_3
LMNB2	3	hsa-miR-101-2-5p_3;hsa-miR-1912-5p_3;hsa-miR-93-5p_3
LMLN	3	hsa-let-7f-2-3p_3;hsa-miR-16-2-3p_3;hsa-miR-93-5p_3
LIPG	3	hsa-let-7c-5p_3;hsa-miR-1912-5p_3;hsa-miR-93-5p_3
LIN28B	3	hsa-let-7c-5p_3;hsa-miR-33a-5p_3;hsa-miR-93-5p_3
LHX4	3	hsa-let-7f-2-3p_3;hsa-miR-106a-5p_3;hsa-miR-148b-3p_3
LGALS8	3	hsa-let-7c-5p_3;hsa-miR-30c-5p_3;hsa-miR-93-5p_3
LETMD1	3	hsa-let-7c-5p_3;hsa-let-7g-5p_3;hsa-miR-16-1-3p_3
LDLRAD3	3	hsa-let-7f-2-3p_3;hsa-miR-148b-3p_3;hsa-miR-16-1-3p_3
LDLRAD1	3	hsa-miR-1912-5p_3;hsa-miR-33a-5p_3;hsa-miR-93-5p_3
LCMT2	3	hsa-let-7c-5p_3;hsa-miR-16-2-3p_3;hsa-miR-1912-5p_3
LARP6	3	hsa-let-7c-5p_3;hsa-miR-1912-5p_3;hsa-miR-33a-5p_3
LARP4B	3	hsa-let-7c-5p_3;hsa-miR-16-2-3p_3;hsa-miR-1912-5p_3
LANCL3	3	hsa-miR-101-2-5p_3;hsa-miR-1912-5p_3;hsa-miR-93-5p_3
LAMA4	3	hsa-let-7c-5p_3;hsa-miR-106a-5p_3;hsa-miR-93-5p_3
L3MBTL1	3	hsa-miR-101-2-5p_3;hsa-miR-106a-5p_3;hsa-miR-148b-3p_3
KYNU	3	hsa-let-7c-5p_3;hsa-miR-106a-5p_3;hsa-miR-33a-5p_3
KY	3	hsa-let-7c-5p_3;hsa-let-7g-5p_3;hsa-miR-93-5p_3
KSR2	3	hsa-miR-148b-3p_3;hsa-miR-33a-5p_3;hsa-miR-93-5p_3
KRT40	3	hsa-let-7g-5p_3;hsa-miR-16-2-3p_3;hsa-miR-1912-5p_3
KRBOX5	3	hsa-miR-1912-5p_3;hsa-miR-33a-5p_3;hsa-miR-93-5p_3
KPNA6	3	hsa-let-7c-5p_3;hsa-miR-30c-5p_3;hsa-miR-93-5p_3
KNG1	3	hsa-let-7c-5p_3;hsa-let-7f-2-3p_3;hsa-let-7g-5p_3
KLRD1	3	hsa-let-7g-5p_3;hsa-miR-16-1-3p_3;hsa-miR-93-5p_3
KLHL3	3	hsa-let-7g-5p_3;hsa-miR-106a-5p_3;hsa-miR-93-5p_3
KLHL13	3	hsa-let-7g-5p_3;hsa-miR-148b-3p_3;hsa-miR-93-5p_3
KLHDC10	3	hsa-miR-106a-5p_3;hsa-miR-16-1-3p_3;hsa-miR-1912-5p_3
KLF9	3	hsa-let-7c-5p_3;hsa-miR-106a-5p_3;hsa-miR-16-1-3p_3
KLF6	3	hsa-miR-148b-3p_3;hsa-miR-33a-5p_3;hsa-miR-93-5p_3
KITLG	3	hsa-let-7g-5p_3;hsa-miR-148b-3p_3;hsa-miR-33a-5p_3
KIF3B	3	hsa-let-7f-2-3p_3;hsa-miR-106a-5p_3;hsa-miR-93-5p_3
KIF2A	3	hsa-let-7f-2-3p_3;hsa-miR-106a-5p_3;hsa-miR-93-5p_3
KIF1B	3	hsa-let-7c-5p_3;hsa-miR-106a-5p_3;hsa-miR-16-2-3p_3
KIDINS220	3	hsa-miR-101-2-5p_3;hsa-miR-144-5p_3;hsa-miR-93-5p_3
KICS2	3	hsa-miR-16-1-3p_3;hsa-miR-1912-5p_3;hsa-miR-93-5p_3
KIAA1755	3	hsa-let-7c-5p_3;hsa-miR-30c-5p_3;hsa-miR-33a-5p_3
KIAA1328	3	hsa-let-7c-5p_3;hsa-miR-148b-3p_3;hsa-miR-1912-5p_3
KIAA0408	3	hsa-let-7f-2-3p_3;hsa-let-7g-5p_3;hsa-miR-33a-5p_3
KCTD16	3	hsa-let-7c-5p_3;hsa-miR-16-1-3p_3;hsa-miR-1912-5p_3
KCTD12	3	hsa-let-7c-5p_3;hsa-let-7g-5p_3;hsa-miR-148b-3p_3
KCTD10	3	hsa-let-7g-5p_3;hsa-miR-142-5p_3;hsa-miR-30c-5p_3
KCNJ3	3	hsa-let-7c-5p_3;hsa-miR-16-1-3p_3;hsa-miR-93-5p_3
KCND3	3	hsa-miR-16-1-3p_3;hsa-miR-30c-5p_3;hsa-miR-93-5p_3
KCNC2	3	hsa-let-7c-5p_3;hsa-miR-33a-5p_3;hsa-miR-93-5p_3
KCNC1	3	hsa-let-7f-2-3p_3;hsa-let-7g-5p_3;hsa-miR-93-5p_3
KCNA1	3	hsa-let-7g-5p_3;hsa-miR-1912-5p_3;hsa-miR-93-5p_3
KCMF1	3	hsa-miR-16-2-3p_3;hsa-miR-1912-5p_3;hsa-miR-93-5p_3
KATNAL1	3	hsa-let-7c-5p_3;hsa-miR-106a-5p_3;hsa-miR-148b-3p_3
KANSL3	3	hsa-let-7c-5p_3;hsa-miR-106a-5p_3;hsa-miR-16-1-3p_3
JAK1	3	hsa-miR-106a-5p_3;hsa-miR-148b-3p_3;hsa-miR-93-5p_3
ITPRIPL2	3	hsa-let-7c-5p_3;hsa-miR-101-2-5p_3;hsa-miR-1912-5p_3
ITGB3	3	hsa-let-7c-5p_3;hsa-miR-1912-5p_3;hsa-miR-30c-5p_3
ITGB1BP1	3	hsa-miR-30c-5p_3;hsa-miR-33a-5p_3;hsa-miR-93-5p_3
ITGA2	3	hsa-let-7c-5p_3;hsa-let-7g-5p_3;hsa-miR-1912-5p_3
ITGA11	3	hsa-let-7c-5p_3;hsa-miR-148b-3p_3;hsa-miR-33a-5p_3
IRAG1	3	hsa-let-7c-5p_3;hsa-miR-142-5p_3;hsa-miR-1912-5p_3
IQSEC1	3	hsa-let-7c-5p_3;hsa-miR-16-1-3p_3;hsa-miR-93-5p_3
IQGAP1	3	hsa-let-7c-5p_3;hsa-miR-16-1-3p_3;hsa-miR-1912-5p_3
IPO9	3	hsa-let-7c-5p_3;hsa-miR-106a-5p_3;hsa-miR-93-5p_3
IPMK	3	hsa-miR-1912-5p_3;hsa-miR-30c-5p_3;hsa-miR-93-5p_3
IP6K1	3	hsa-let-7g-5p_3;hsa-miR-106a-5p_3;hsa-miR-1912-5p_3
INSYN1	3	hsa-let-7c-5p_3;hsa-miR-33a-5p_3;hsa-miR-545-3p_3
INSL4	3	hsa-let-7g-5p_3;hsa-miR-16-1-3p_3;hsa-miR-1912-5p_3
INPP4B	3	hsa-miR-106a-5p_3;hsa-miR-545-3p_3;hsa-miR-93-5p_3
INPP4A	3	hsa-miR-106a-5p_3;hsa-miR-148b-3p_3;hsa-miR-16-1-3p_3
INKA2	3	hsa-miR-106a-5p_3;hsa-miR-16-1-3p_3;hsa-miR-1912-5p_3
INIP	3	hsa-let-7f-2-3p_3;hsa-miR-1912-5p_3;hsa-miR-93-5p_3
INCENP	3	hsa-let-7c-5p_3;hsa-let-7g-5p_3;hsa-miR-93-5p_3
ILDR2	3	hsa-miR-148b-3p_3;hsa-miR-16-1-3p_3;hsa-miR-16-2-3p_3
IL5RA	3	hsa-miR-106a-5p_3;hsa-miR-30c-5p_3;hsa-miR-545-3p_3
IL1RL1	3	hsa-let-7f-2-3p_3;hsa-let-7g-5p_3;hsa-miR-93-5p_3
IL1R1	3	hsa-miR-101-2-5p_3;hsa-miR-16-1-3p_3;hsa-miR-1912-5p_3
IL17RA	3	hsa-miR-16-2-3p_3;hsa-miR-33a-5p_3;hsa-miR-93-5p_3
IL13RA1	3	hsa-let-7g-5p_3;hsa-miR-101-2-5p_3;hsa-miR-30c-5p_3
IL13	3	hsa-let-7c-5p_3;hsa-let-7f-2-3p_3;hsa-let-7g-5p_3
IL12RB2	3	hsa-let-7c-5p_3;hsa-miR-1912-5p_3;hsa-miR-93-5p_3
IGF2R	3	hsa-let-7c-5p_3;hsa-miR-16-2-3p_3;hsa-miR-93-5p_3
IGF2BP2	3	hsa-let-7g-5p_3;hsa-miR-148b-3p_3;hsa-miR-16-1-3p_3
IFT74	3	hsa-miR-106a-5p_3;hsa-miR-148b-3p_3;hsa-miR-93-5p_3
IDI1	3	hsa-let-7c-5p_3;hsa-let-7g-5p_3;hsa-miR-106a-5p_3
ICOSLG	3	hsa-let-7f-2-3p_3;hsa-miR-101-2-5p_3;hsa-miR-33a-5p_3
IBA57	3	hsa-let-7c-5p_3;hsa-miR-148b-3p_3;hsa-miR-93-5p_3
HYOU1	3	hsa-let-7c-5p_3;hsa-miR-142-5p_3;hsa-miR-16-1-3p_3
HYDIN	3	hsa-miR-106a-5p_3;hsa-miR-16-1-3p_3;hsa-miR-1912-5p_3
HSPBAP1	3	hsa-let-7c-5p_3;hsa-let-7g-5p_3;hsa-miR-1912-5p_3
HSPA9	3	hsa-let-7c-5p_3;hsa-miR-144-5p_3;hsa-miR-1912-5p_3
HSPA12A	3	hsa-let-7c-5p_3;hsa-let-7g-5p_3;hsa-miR-16-1-3p_3
HSF5	3	hsa-let-7g-5p_3;hsa-miR-101-2-5p_3;hsa-miR-148b-3p_3
HSDL1	3	hsa-miR-148b-3p_3;hsa-miR-1912-5p_3;hsa-miR-93-5p_3
HPS4	3	hsa-let-7c-5p_3;hsa-miR-16-1-3p_3;hsa-miR-1912-5p_3
HNRNPA3	3	hsa-let-7c-5p_3;hsa-let-7g-5p_3;hsa-miR-16-1-3p_3
HNF4A	3	hsa-miR-148b-3p_3;hsa-miR-3613-5p_3;hsa-miR-93-5p_3
HMGCS1	3	hsa-miR-106a-5p_3;hsa-miR-16-2-3p_3;hsa-miR-93-5p_3
HMGB1	3	hsa-miR-106a-5p_3;hsa-miR-148b-3p_3;hsa-miR-1912-5p_3
HMGA2	3	hsa-let-7c-5p_3;hsa-let-7g-5p_3;hsa-miR-30c-5p_3
HJURP	3	hsa-miR-101-2-5p_3;hsa-miR-106a-5p_3;hsa-miR-1912-5p_3
HFE	3	hsa-let-7c-5p_3;hsa-miR-101-2-5p_3;hsa-miR-93-5p_3
HEYL	3	hsa-let-7f-2-3p_3;hsa-miR-148b-3p_3;hsa-miR-1912-5p_3
HEPACAM	3	hsa-let-7f-2-3p_3;hsa-miR-106a-5p_3;hsa-miR-16-1-3p_3
HEBP2	3	hsa-let-7c-5p_3;hsa-let-7f-2-3p_3;hsa-miR-93-5p_3
HDX	3	hsa-let-7c-5p_3;hsa-miR-101-2-5p_3;hsa-miR-93-5p_3
HDGFL3	3	hsa-let-7c-5p_3;hsa-miR-16-1-3p_3;hsa-miR-33a-5p_3
HDAC8	3	hsa-miR-1912-5p_3;hsa-miR-30c-5p_3;hsa-miR-33a-5p_3
HCN1	3	hsa-let-7g-5p_3;hsa-miR-16-1-3p_3;hsa-miR-33a-5p_3
HAVCR2	3	hsa-miR-101-2-5p_3;hsa-miR-106a-5p_3;hsa-miR-93-5p_3
HAUS6	3	hsa-let-7c-5p_3;hsa-let-7g-5p_3;hsa-miR-148b-3p_3
HAUS4	3	hsa-let-7c-5p_3;hsa-let-7g-5p_3;hsa-miR-30c-5p_3
HAUS3	3	hsa-let-7c-5p_3;hsa-let-7g-5p_3;hsa-miR-93-5p_3
HAP1	3	hsa-let-7c-5p_3;hsa-miR-106a-5p_3;hsa-miR-93-5p_3
HACD2	3	hsa-miR-142-5p_3;hsa-miR-148b-3p_3;hsa-miR-1912-5p_3
GUCY1A2	3	hsa-let-7g-5p_3;hsa-miR-148b-3p_3;hsa-miR-1912-5p_3
GUCA1B	3	hsa-miR-16-1-3p_3;hsa-miR-16-2-3p_3;hsa-miR-1912-5p_3
GTPBP4	3	hsa-let-7c-5p_3;hsa-miR-1912-5p_3;hsa-miR-93-5p_3
GTF2H5	3	hsa-let-7c-5p_3;hsa-miR-106a-5p_3;hsa-miR-1912-5p_3
GTF2H2C	3	hsa-miR-1912-5p_3;hsa-miR-33a-5p_3;hsa-miR-93-5p_3
GTF2A1	3	hsa-miR-1912-5p_3;hsa-miR-33a-5p_3;hsa-miR-93-5p_3
GSR	3	hsa-let-7c-5p_3;hsa-let-7g-5p_3;hsa-miR-33a-5p_3
GSG1L	3	hsa-miR-101-2-5p_3;hsa-miR-106a-5p_3;hsa-miR-1912-5p_3
GSDMA	3	hsa-let-7c-5p_3;hsa-miR-1912-5p_3;hsa-miR-33a-5p_3
GRIN2B	3	hsa-let-7f-2-3p_3;hsa-miR-1912-5p_3;hsa-miR-93-5p_3
GRIK3	3	hsa-miR-1912-5p_3;hsa-miR-33a-5p_3;hsa-miR-93-5p_3
GREM2	3	hsa-miR-106a-5p_3;hsa-miR-148b-3p_3;hsa-miR-33a-5p_3
GPSM2	3	hsa-let-7c-5p_3;hsa-miR-1912-5p_3;hsa-miR-93-5p_3
GPRC5B	3	hsa-let-7c-5p_3;hsa-miR-106a-5p_3;hsa-miR-93-5p_3
GPR37L1	3	hsa-miR-101-2-5p_3;hsa-miR-16-1-3p_3;hsa-miR-1912-5p_3
GPR174	3	hsa-miR-106a-5p_3;hsa-miR-16-1-3p_3;hsa-miR-33a-5p_3
GPR107	3	hsa-miR-106a-5p_3;hsa-miR-148b-3p_3;hsa-miR-16-1-3p_3
GPN2	3	hsa-let-7c-5p_3;hsa-miR-1912-5p_3;hsa-miR-93-5p_3
GPHN	3	hsa-miR-16-1-3p_3;hsa-miR-16-2-3p_3;hsa-miR-93-5p_3
GOLT1B	3	hsa-let-7g-5p_3;hsa-miR-148b-3p_3;hsa-miR-33a-5p_3
GOLPH3L	3	hsa-let-7c-5p_3;hsa-miR-144-5p_3;hsa-miR-1912-5p_3
GOLGA7B	3	hsa-let-7c-5p_3;hsa-miR-148b-3p_3;hsa-miR-33a-5p_3
GOLGA7	3	hsa-let-7c-5p_3;hsa-miR-101-2-5p_3;hsa-miR-1912-5p_3
GNPNAT1	3	hsa-let-7c-5p_3;hsa-miR-101-2-5p_3;hsa-miR-1912-5p_3
GNG2	3	hsa-miR-142-5p_3;hsa-miR-16-2-3p_3;hsa-miR-93-5p_3
GNAZ	3	hsa-miR-142-5p_3;hsa-miR-1912-5p_3;hsa-miR-93-5p_3
GNAQ	3	hsa-let-7c-5p_3;hsa-miR-16-1-3p_3;hsa-miR-30c-5p_3
GNA13	3	hsa-miR-106a-5p_3;hsa-miR-16-2-3p_3;hsa-miR-33a-5p_3
GMPS	3	hsa-miR-106a-5p_3;hsa-miR-1912-5p_3;hsa-miR-93-5p_3
GMEB1	3	hsa-miR-148b-3p_3;hsa-miR-1912-5p_3;hsa-miR-93-5p_3
GM2A	3	hsa-miR-1912-5p_3;hsa-miR-30c-5p_3;hsa-miR-33a-5p_3
GLTP	3	hsa-let-7c-5p_3;hsa-miR-30c-5p_3;hsa-miR-93-5p_3
GJB3	3	hsa-miR-16-1-3p_3;hsa-miR-16-2-3p_3;hsa-miR-93-5p_3
GJB2	3	hsa-let-7g-5p_3;hsa-miR-101-2-5p_3;hsa-miR-1912-5p_3
GINS1	3	hsa-miR-16-2-3p_3;hsa-miR-30c-5p_3;hsa-miR-93-5p_3
GIMAP6	3	hsa-let-7c-5p_3;hsa-miR-30c-5p_3;hsa-miR-93-5p_3
GGT6	3	hsa-let-7c-5p_3;hsa-let-7g-5p_3;hsa-miR-93-5p_3
GGACT	3	hsa-let-7g-5p_3;hsa-miR-1912-5p_3;hsa-miR-33a-5p_3
GFRA2	3	hsa-let-7c-5p_3;hsa-let-7g-5p_3;hsa-miR-148b-3p_3
GFPT1	3	hsa-miR-101-2-5p_3;hsa-miR-30c-5p_3;hsa-miR-93-5p_3
GFAP	3	hsa-let-7g-5p_3;hsa-miR-1912-5p_3;hsa-miR-93-5p_3
GDNF	3	hsa-miR-101-2-5p_3;hsa-miR-106a-5p_3;hsa-miR-33a-5p_3
GDF6	3	hsa-let-7f-2-3p_3;hsa-let-7g-5p_3;hsa-miR-93-5p_3
GDAP1	3	hsa-let-7f-2-3p_3;hsa-miR-101-2-5p_3;hsa-miR-93-5p_3
GCSAML	3	hsa-miR-144-5p_3;hsa-miR-1912-5p_3;hsa-miR-33a-5p_3
GBP6	3	hsa-let-7c-5p_3;hsa-miR-1912-5p_3;hsa-miR-33a-5p_3
GAN	3	hsa-miR-106a-5p_3;hsa-miR-33a-5p_3;hsa-miR-93-5p_3
GALNT6	3	hsa-let-7c-5p_3;hsa-miR-16-2-3p_3;hsa-miR-93-5p_3
GALNT16	3	hsa-let-7g-5p_3;hsa-miR-106a-5p_3;hsa-miR-93-5p_3
GABRG3	3	hsa-let-7c-5p_3;hsa-miR-16-1-3p_3;hsa-miR-93-5p_3
GABRA3	3	hsa-miR-101-2-5p_3;hsa-miR-1912-5p_3;hsa-miR-33a-5p_3
G3BP1	3	hsa-let-7c-5p_3;hsa-let-7f-2-3p_3;hsa-miR-16-1-3p_3
G2E3	3	hsa-miR-16-1-3p_3;hsa-miR-1912-5p_3;hsa-miR-30c-5p_3
FZD4	3	hsa-let-7c-5p_3;hsa-miR-148b-3p_3;hsa-miR-16-1-3p_3
FZD3	3	hsa-miR-106a-5p_3;hsa-miR-16-1-3p_3;hsa-miR-1912-5p_3
FXR1	3	hsa-let-7c-5p_3;hsa-miR-106a-5p_3;hsa-miR-16-2-3p_3
FUNDC2	3	hsa-let-7c-5p_3;hsa-miR-1912-5p_3;hsa-miR-33a-5p_3
FSD2	3	hsa-let-7c-5p_3;hsa-let-7g-5p_3;hsa-miR-93-5p_3
FSD1L	3	hsa-miR-106a-5p_3;hsa-miR-1912-5p_3;hsa-miR-93-5p_3
FRY	3	hsa-miR-1912-5p_3;hsa-miR-30c-5p_3;hsa-miR-33a-5p_3
FRMD5	3	hsa-let-7g-5p_3;hsa-miR-16-2-3p_3;hsa-miR-33a-5p_3
FOXL2NB	3	hsa-let-7c-5p_3;hsa-miR-106a-5p_3;hsa-miR-33a-5p_3
FOXJ3	3	hsa-let-7c-5p_3;hsa-miR-30c-5p_3;hsa-miR-93-5p_3
FOXA3	3	hsa-let-7g-5p_3;hsa-miR-101-2-5p_3;hsa-miR-30c-5p_3
FOSL2	3	hsa-let-7c-5p_3;hsa-miR-106a-5p_3;hsa-miR-144-5p_3
FNDC5	3	hsa-let-7c-5p_3;hsa-miR-148b-3p_3;hsa-miR-93-5p_3
FNDC3B	3	hsa-miR-106a-5p_3;hsa-miR-1912-5p_3;hsa-miR-33a-5p_3
FNBP1	3	hsa-miR-148b-3p_3;hsa-miR-1912-5p_3;hsa-miR-33a-5p_3
FMR1	3	hsa-miR-106a-5p_3;hsa-miR-148b-3p_3;hsa-miR-33a-5p_3
FMNL2	3	hsa-let-7g-5p_3;hsa-miR-33a-5p_3;hsa-miR-93-5p_3
FMN1	3	hsa-let-7c-5p_3;hsa-miR-106a-5p_3;hsa-miR-1912-5p_3
FKBP14	3	hsa-miR-106a-5p_3;hsa-miR-1912-5p_3;hsa-miR-93-5p_3
FHL2	3	hsa-let-7c-5p_3;hsa-let-7f-2-3p_3;hsa-miR-1912-5p_3
FEM1A	3	hsa-miR-148b-3p_3;hsa-miR-33a-5p_3;hsa-miR-93-5p_3
FECH	3	hsa-let-7c-5p_3;hsa-miR-106a-5p_3;hsa-miR-1912-5p_3
FBXO44	3	hsa-let-7c-5p_3;hsa-miR-16-1-3p_3;hsa-miR-30c-5p_3
FBXO40	3	hsa-let-7g-5p_3;hsa-miR-16-2-3p_3;hsa-miR-93-5p_3
FBXO3	3	hsa-miR-144-5p_3;hsa-miR-16-1-3p_3;hsa-miR-16-2-3p_3
FBXL2	3	hsa-miR-148b-3p_3;hsa-miR-16-1-3p_3;hsa-miR-1912-5p_3
FBXL13	3	hsa-let-7g-5p_3;hsa-miR-106a-5p_3;hsa-miR-93-5p_3
FARSB	3	hsa-miR-148b-3p_3;hsa-miR-1912-5p_3;hsa-miR-93-5p_3
FARP1	3	hsa-miR-106a-5p_3;hsa-miR-148b-3p_3;hsa-miR-1912-5p_3
FANCE	3	hsa-let-7c-5p_3;hsa-miR-16-1-3p_3;hsa-miR-33a-5p_3
FAM83G	3	hsa-let-7c-5p_3;hsa-miR-16-2-3p_3;hsa-miR-30c-5p_3
FAM76A	3	hsa-let-7f-2-3p_3;hsa-miR-101-2-5p_3;hsa-miR-33a-5p_3
FAM47E-STBD1	3	hsa-miR-148b-3p_3;hsa-miR-33a-5p_3;hsa-miR-93-5p_3
FAM180A	3	hsa-let-7c-5p_3;hsa-let-7g-5p_3;hsa-miR-30c-5p_3
FAM177A1	3	hsa-miR-16-1-3p_3;hsa-miR-16-2-3p_3;hsa-miR-93-5p_3
FAM153A	3	hsa-miR-101-2-5p_3;hsa-miR-1912-5p_3;hsa-miR-93-5p_3
FAM13B	3	hsa-let-7c-5p_3;hsa-miR-30c-5p_3;hsa-miR-93-5p_3
FAM131B	3	hsa-miR-16-1-3p_3;hsa-miR-1912-5p_3;hsa-miR-30c-5p_3
FAM126B	3	hsa-miR-101-2-5p_3;hsa-miR-16-1-3p_3;hsa-miR-33a-5p_3
FAM124A	3	hsa-let-7g-5p_3;hsa-miR-106a-5p_3;hsa-miR-33a-5p_3
FAHD2A	3	hsa-let-7c-5p_3;hsa-let-7f-2-3p_3;hsa-let-7g-5p_3
FABP7	3	hsa-let-7c-5p_3;hsa-miR-1912-5p_3;hsa-miR-93-5p_3
F2RL2	3	hsa-let-7c-5p_3;hsa-let-7g-5p_3;hsa-miR-106a-5p_3
EZH1	3	hsa-let-7f-2-3p_3;hsa-miR-33a-5p_3;hsa-miR-93-5p_3
EYA3	3	hsa-miR-148b-3p_3;hsa-miR-16-2-3p_3;hsa-miR-33a-5p_3
EXPH5	3	hsa-miR-106a-5p_3;hsa-miR-1912-5p_3;hsa-miR-33a-5p_3
EXOSC6	3	hsa-let-7c-5p_3;hsa-let-7g-5p_3;hsa-miR-16-2-3p_3
EXOC6B	3	hsa-let-7c-5p_3;hsa-miR-16-2-3p_3;hsa-miR-1912-5p_3
EXD2	3	hsa-let-7c-5p_3;hsa-miR-106a-5p_3;hsa-miR-93-5p_3
EVPLL	3	hsa-let-7c-5p_3;hsa-let-7g-5p_3;hsa-miR-1912-5p_3
EVI5	3	hsa-let-7g-5p_3;hsa-miR-1912-5p_3;hsa-miR-33a-5p_3
ESRRB	3	hsa-let-7c-5p_3;hsa-miR-101-2-5p_3;hsa-miR-93-5p_3
ERMP1	3	hsa-let-7c-5p_3;hsa-miR-16-1-3p_3;hsa-miR-1912-5p_3
ERMN	3	hsa-let-7c-5p_3;hsa-miR-101-2-5p_3;hsa-miR-106a-5p_3
ERLIN2	3	hsa-miR-101-2-5p_3;hsa-miR-148b-3p_3;hsa-miR-1912-5p_3
ERG	3	hsa-let-7c-5p_3;hsa-miR-33a-5p_3;hsa-miR-93-5p_3
ERCC6	3	hsa-let-7c-5p_3;hsa-let-7g-5p_3;hsa-miR-93-5p_3
ERC2	3	hsa-miR-101-2-5p_3;hsa-miR-1912-5p_3;hsa-miR-93-5p_3
ERC1	3	hsa-miR-144-5p_3;hsa-miR-16-2-3p_3;hsa-miR-1912-5p_3
EPHA7	3	hsa-let-7c-5p_3;hsa-miR-16-1-3p_3;hsa-miR-93-5p_3
EPHA5	3	hsa-miR-106a-5p_3;hsa-miR-144-5p_3;hsa-miR-93-5p_3
EPB41L1	3	hsa-let-7f-2-3p_3;hsa-miR-16-1-3p_3;hsa-miR-93-5p_3
EOLA1	3	hsa-let-7c-5p_3;hsa-miR-33a-5p_3;hsa-miR-545-3p_3
EOGT	3	hsa-let-7c-5p_3;hsa-miR-16-1-3p_3;hsa-miR-545-3p_3
ENTPD4	3	hsa-miR-101-2-5p_3;hsa-miR-16-1-3p_3;hsa-miR-93-5p_3
EMSY	3	hsa-miR-148b-3p_3;hsa-miR-16-1-3p_3;hsa-miR-93-5p_3
EMG1	3	hsa-let-7c-5p_3;hsa-miR-148b-3p_3;hsa-miR-93-5p_3
EME2	3	hsa-miR-16-1-3p_3;hsa-miR-16-2-3p_3;hsa-miR-1912-5p_3
EMC10	3	hsa-let-7c-5p_3;hsa-miR-101-2-5p_3;hsa-miR-1912-5p_3
EMC1	3	hsa-miR-33a-5p_3;hsa-miR-545-3p_3;hsa-miR-93-5p_3
ELOVL7	3	hsa-let-7c-5p_3;hsa-let-7f-2-3p_3;hsa-miR-1912-5p_3
ELF5	3	hsa-let-7g-5p_3;hsa-miR-106a-5p_3;hsa-miR-148b-3p_3
ELF2	3	hsa-let-7c-5p_3;hsa-let-7g-5p_3;hsa-miR-93-5p_3
EIF4EBP2	3	hsa-let-7c-5p_3;hsa-miR-33a-5p_3;hsa-miR-93-5p_3
EIF3F	3	hsa-miR-16-1-3p_3;hsa-miR-1912-5p_3;hsa-miR-93-5p_3
EIF3A	3	hsa-let-7c-5p_3;hsa-miR-106a-5p_3;hsa-miR-33a-5p_3
EIF2S3B	3	hsa-let-7c-5p_3;hsa-miR-106a-5p_3;hsa-miR-148b-3p_3
EIF2A	3	hsa-miR-144-5p_3;hsa-miR-1912-5p_3;hsa-miR-30c-5p_3
EGLN3	3	hsa-let-7c-5p_3;hsa-miR-106a-5p_3;hsa-miR-93-5p_3
EGFR	3	hsa-let-7c-5p_3;hsa-miR-33a-5p_3;hsa-miR-545-3p_3
EGF	3	hsa-miR-101-2-5p_3;hsa-miR-16-1-3p_3;hsa-miR-1912-5p_3
EFS	3	hsa-miR-106a-5p_3;hsa-miR-1912-5p_3;hsa-miR-30c-5p_3
EEF2K	3	hsa-let-7c-5p_3;hsa-miR-1912-5p_3;hsa-miR-93-5p_3
EDNRA	3	hsa-let-7c-5p_3;hsa-let-7f-2-3p_3;hsa-miR-144-5p_3
EDEM3	3	hsa-let-7c-5p_3;hsa-miR-106a-5p_3;hsa-miR-3613-5p_3
EDA	3	hsa-let-7c-5p_3;hsa-let-7g-5p_3;hsa-miR-101-2-5p_3
ECE1	3	hsa-let-7g-5p_3;hsa-miR-1912-5p_3;hsa-miR-93-5p_3
EBF3	3	hsa-miR-101-2-5p_3;hsa-miR-106a-5p_3;hsa-miR-16-1-3p_3
EBF1	3	hsa-miR-106a-5p_3;hsa-miR-16-2-3p_3;hsa-miR-1912-5p_3
E2F6	3	hsa-let-7c-5p_3;hsa-miR-106a-5p_3;hsa-miR-1912-5p_3
E2F2	3	hsa-let-7c-5p_3;hsa-miR-106a-5p_3;hsa-miR-93-5p_3
DVL3	3	hsa-let-7c-5p_3;hsa-let-7g-5p_3;hsa-miR-545-3p_3
DUSP19	3	hsa-let-7c-5p_3;hsa-miR-1912-5p_3;hsa-miR-93-5p_3
DTX4	3	hsa-let-7c-5p_3;hsa-miR-106a-5p_3;hsa-miR-148b-3p_3
DTWD2	3	hsa-miR-101-2-5p_3;hsa-miR-106a-5p_3;hsa-miR-93-5p_3
DTL	3	hsa-let-7c-5p_3;hsa-let-7f-2-3p_3;hsa-miR-33a-5p_3
DTD1	3	hsa-let-7f-2-3p_3;hsa-miR-101-2-5p_3;hsa-miR-1912-5p_3
DSE	3	hsa-let-7c-5p_3;hsa-miR-1912-5p_3;hsa-miR-33a-5p_3
DSC3	3	hsa-let-7c-5p_3;hsa-miR-1912-5p_3;hsa-miR-93-5p_3
DRAXIN	3	hsa-let-7f-2-3p_3;hsa-miR-1912-5p_3;hsa-miR-93-5p_3
DOCK3	3	hsa-let-7c-5p_3;hsa-miR-16-2-3p_3;hsa-miR-30c-5p_3
DNPEP	3	hsa-let-7g-5p_3;hsa-miR-106a-5p_3;hsa-miR-93-5p_3
DNMT3A	3	hsa-let-7c-5p_3;hsa-miR-101-2-5p_3;hsa-miR-93-5p_3
DNAJC5	3	hsa-let-7c-5p_3;hsa-miR-30c-5p_3;hsa-miR-33a-5p_3
DNAJC27	3	hsa-let-7c-5p_3;hsa-miR-16-2-3p_3;hsa-miR-93-5p_3
DNAJC21	3	hsa-let-7c-5p_3;hsa-miR-148b-3p_3;hsa-miR-93-5p_3
DNAJA4	3	hsa-let-7g-5p_3;hsa-miR-1912-5p_3;hsa-miR-33a-5p_3
DMXL1	3	hsa-let-7g-5p_3;hsa-miR-148b-3p_3;hsa-miR-545-3p_3
DMRTA1	3	hsa-let-7f-2-3p_3;hsa-miR-16-1-3p_3;hsa-miR-33a-5p_3
DLC1	3	hsa-let-7g-5p_3;hsa-miR-30c-5p_3;hsa-miR-93-5p_3
DIAPH2	3	hsa-let-7c-5p_3;hsa-let-7g-5p_3;hsa-miR-1912-5p_3
DHFR	3	hsa-let-7c-5p_3;hsa-miR-1912-5p_3;hsa-miR-93-5p_3
DFFA	3	hsa-let-7f-2-3p_3;hsa-let-7g-5p_3;hsa-miR-16-1-3p_3
DDX3Y	3	hsa-let-7c-5p_3;hsa-miR-1912-5p_3;hsa-miR-3613-5p_3
DDAH1	3	hsa-let-7f-2-3p_3;hsa-miR-101-2-5p_3;hsa-miR-148b-3p_3
DCX	3	hsa-miR-106a-5p_3;hsa-miR-148b-3p_3;hsa-miR-1912-5p_3
DCUN1D3	3	hsa-let-7c-5p_3;hsa-miR-101-2-5p_3;hsa-miR-106a-5p_3
DCLK1	3	hsa-let-7c-5p_3;hsa-miR-106a-5p_3;hsa-miR-142-5p_3
DCDC2	3	hsa-let-7c-5p_3;hsa-miR-106a-5p_3;hsa-miR-142-5p_3
DCAF10	3	hsa-let-7f-2-3p_3;hsa-miR-16-1-3p_3;hsa-miR-93-5p_3
DCAF1	3	hsa-let-7f-2-3p_3;hsa-miR-16-2-3p_3;hsa-miR-30c-5p_3
DBNL	3	hsa-miR-16-1-3p_3;hsa-miR-1912-5p_3;hsa-miR-33a-5p_3
DAZAP2	3	hsa-miR-106a-5p_3;hsa-miR-148b-3p_3;hsa-miR-1912-5p_3
DAAM2	3	hsa-let-7c-5p_3;hsa-let-7g-5p_3;hsa-miR-93-5p_3
CYRIB	3	hsa-let-7c-5p_3;hsa-miR-106a-5p_3;hsa-miR-1912-5p_3
CYREN	3	hsa-let-7c-5p_3;hsa-let-7g-5p_3;hsa-miR-148b-3p_3
CYBRD1	3	hsa-let-7g-5p_3;hsa-miR-1912-5p_3;hsa-miR-30c-5p_3
CYB5B	3	hsa-miR-101-2-5p_3;hsa-miR-1912-5p_3;hsa-miR-545-3p_3
CXXC4	3	hsa-let-7c-5p_3;hsa-let-7g-5p_3;hsa-miR-106a-5p_3
CXCL12	3	hsa-let-7c-5p_3;hsa-miR-1912-5p_3;hsa-miR-93-5p_3
CWC25	3	hsa-let-7c-5p_3;hsa-miR-106a-5p_3;hsa-miR-93-5p_3
CUL4A	3	hsa-let-7c-5p_3;hsa-let-7g-5p_3;hsa-miR-106a-5p_3
CUL3	3	hsa-let-7f-2-3p_3;hsa-miR-106a-5p_3;hsa-miR-148b-3p_3
CTSC	3	hsa-let-7f-2-3p_3;hsa-miR-144-5p_3;hsa-miR-93-5p_3
CTSB	3	hsa-let-7c-5p_3;hsa-miR-1912-5p_3;hsa-miR-93-5p_3
CTPS2	3	hsa-let-7g-5p_3;hsa-miR-106a-5p_3;hsa-miR-1912-5p_3
CTNNBIP1	3	hsa-let-7g-5p_3;hsa-miR-101-2-5p_3;hsa-miR-1912-5p_3
CTBS	3	hsa-miR-101-2-5p_3;hsa-miR-106a-5p_3;hsa-miR-93-5p_3
CSNK1A1	3	hsa-miR-148b-3p_3;hsa-miR-1912-5p_3;hsa-miR-93-5p_3
CSMD1	3	hsa-let-7g-5p_3;hsa-miR-148b-3p_3;hsa-miR-1912-5p_3
CRYL1	3	hsa-miR-106a-5p_3;hsa-miR-1912-5p_3;hsa-miR-93-5p_3
CRTAP	3	hsa-let-7c-5p_3;hsa-miR-1912-5p_3;hsa-miR-30c-5p_3
CRMP1	3	hsa-miR-106a-5p_3;hsa-miR-148b-3p_3;hsa-miR-16-1-3p_3
CRLS1	3	hsa-miR-106a-5p_3;hsa-miR-33a-5p_3;hsa-miR-93-5p_3
CRKL	3	hsa-let-7g-5p_3;hsa-miR-1912-5p_3;hsa-miR-33a-5p_3
CREG2	3	hsa-let-7g-5p_3;hsa-miR-148b-3p_3;hsa-miR-1912-5p_3
CREB5	3	hsa-miR-106a-5p_3;hsa-miR-16-2-3p_3;hsa-miR-93-5p_3
CREB1	3	hsa-miR-16-1-3p_3;hsa-miR-1912-5p_3;hsa-miR-93-5p_3
CPM	3	hsa-let-7c-5p_3;hsa-miR-106a-5p_3;hsa-miR-16-1-3p_3
COX7B	3	hsa-let-7c-5p_3;hsa-miR-106a-5p_3;hsa-miR-33a-5p_3
[truncated: 7,065 more rows]

## Sheet: 5 prime
Supplementary Table S3. Target genes of down-regulated miRNAs in POST vs PRE; 5 prime binding site.
mRNA target	No. of down-regulated miRNA hits	Downregulated miRNAs
TGFBR1	8	hsa-let-7c-5p_5;hsa-let-7f-2-3p_5;hsa-let-7g-5p_5;hsa-miR-101-2-5p_5;hsa-miR-106a-5p_5;hsa-miR-1912-5p_5;hsa-miR-30c-5p_5;hsa-miR-545-3p_5
ZNF608	7	hsa-let-7c-5p_5;hsa-let-7g-5p_5;hsa-miR-101-2-5p_5;hsa-miR-106a-5p_5;hsa-miR-142-5p_5;hsa-miR-1912-5p_5;hsa-miR-33a-5p_5
FCHSD2	7	hsa-let-7c-5p_5;hsa-let-7g-5p_5;hsa-miR-101-2-5p_5;hsa-miR-1912-5p_5;hsa-miR-30c-5p_5;hsa-miR-33a-5p_5;hsa-miR-93-5p_5
PTP4A3	6	hsa-let-7c-5p_5;hsa-let-7f-2-3p_5;hsa-miR-106a-5p_5;hsa-miR-148b-3p_5;hsa-miR-1912-5p_5;hsa-miR-93-5p_5
PAX6	6	hsa-let-7f-2-3p_5;hsa-miR-16-1-3p_5;hsa-miR-1912-5p_5;hsa-miR-30c-5p_5;hsa-miR-33a-5p_5;hsa-miR-545-3p_5
MAGI2	6	hsa-let-7f-2-3p_5;hsa-let-7g-5p_5;hsa-miR-144-5p_5;hsa-miR-16-1-3p_5;hsa-miR-1912-5p_5;hsa-miR-33a-5p_5
KIAA1958	6	hsa-let-7c-5p_5;hsa-let-7f-2-3p_5;hsa-miR-148b-3p_5;hsa-miR-16-1-3p_5;hsa-miR-33a-5p_5;hsa-miR-93-5p_5
USP6NL	5	hsa-let-7f-2-3p_5;hsa-miR-148b-3p_5;hsa-miR-16-1-3p_5;hsa-miR-1912-5p_5;hsa-miR-93-5p_5
TRIM2	5	hsa-miR-106a-5p_5;hsa-miR-148b-3p_5;hsa-miR-1912-5p_5;hsa-miR-33a-5p_5;hsa-miR-93-5p_5
SLAIN2	5	hsa-let-7g-5p_5;hsa-miR-148b-3p_5;hsa-miR-16-1-3p_5;hsa-miR-1912-5p_5;hsa-miR-93-5p_5
SGMS1	5	hsa-let-7c-5p_5;hsa-let-7f-2-3p_5;hsa-miR-106a-5p_5;hsa-miR-1912-5p_5;hsa-miR-545-3p_5
MTM1	5	hsa-let-7g-5p_5;hsa-miR-106a-5p_5;hsa-miR-1912-5p_5;hsa-miR-33a-5p_5;hsa-miR-93-5p_5
GNG8	5	hsa-let-7c-5p_5;hsa-miR-148b-3p_5;hsa-miR-1912-5p_5;hsa-miR-30c-5p_5;hsa-miR-374a-5p_5
DLG2	5	hsa-let-7c-5p_5;hsa-let-7g-5p_5;hsa-miR-106a-5p_5;hsa-miR-1912-5p_5;hsa-miR-30c-5p_5
YLPM1	4	hsa-miR-16-1-3p_5;hsa-miR-16-2-3p_5;hsa-miR-33a-5p_5;hsa-miR-93-5p_5
UBE3A	4	hsa-let-7c-5p_5;hsa-miR-16-1-3p_5;hsa-miR-16-2-3p_5;hsa-miR-93-5p_5
TRAF3	4	hsa-let-7c-5p_5;hsa-miR-148b-3p_5;hsa-miR-30c-5p_5;hsa-miR-93-5p_5
TACC2	4	hsa-let-7c-5p_5;hsa-miR-101-2-5p_5;hsa-miR-1912-5p_5;hsa-miR-33a-5p_5
SORBS2	4	hsa-let-7c-5p_5;hsa-let-7g-5p_5;hsa-miR-101-2-5p_5;hsa-miR-16-1-3p_5
RASAL2	4	hsa-miR-144-5p_5;hsa-miR-148b-3p_5;hsa-miR-30c-5p_5;hsa-miR-33a-5p_5
RAB33B	4	hsa-let-7c-5p_5;hsa-miR-106a-5p_5;hsa-miR-1912-5p_5;hsa-miR-33a-5p_5
OPRM1	4	hsa-miR-106a-5p_5;hsa-miR-16-1-3p_5;hsa-miR-545-3p_5;hsa-miR-93-5p_5
NCOA6	4	hsa-let-7c-5p_5;hsa-let-7g-5p_5;hsa-miR-106a-5p_5;hsa-miR-148b-3p_5
MAP7	4	hsa-let-7c-5p_5;hsa-miR-106a-5p_5;hsa-miR-30c-5p_5;hsa-miR-93-5p_5
MAP3K7CL	4	hsa-let-7c-5p_5;hsa-miR-106a-5p_5;hsa-miR-16-1-3p_5;hsa-miR-16-2-3p_5
MAML2	4	hsa-miR-101-2-5p_5;hsa-miR-142-5p_5;hsa-miR-30c-5p_5;hsa-miR-93-5p_5
LYPD6	4	hsa-let-7g-5p_5;hsa-miR-106a-5p_5;hsa-miR-16-2-3p_5;hsa-miR-33a-5p_5
IFIT3	4	hsa-let-7c-5p_5;hsa-miR-1912-5p_5;hsa-miR-30c-5p_5;hsa-miR-33a-5p_5
GPM6B	4	hsa-let-7c-5p_5;hsa-let-7f-2-3p_5;hsa-miR-16-1-3p_5;hsa-miR-93-5p_5
GAB1	4	hsa-let-7c-5p_5;hsa-miR-101-2-5p_5;hsa-miR-106a-5p_5;hsa-miR-1912-5p_5
CTNNA1	4	hsa-miR-106a-5p_5;hsa-miR-148b-3p_5;hsa-miR-1912-5p_5;hsa-miR-93-5p_5
AOAH	4	hsa-let-7c-5p_5;hsa-let-7f-2-3p_5;hsa-miR-30c-5p_5;hsa-miR-93-5p_5
ZNF691	3	hsa-miR-148b-3p_5;hsa-miR-30c-5p_5;hsa-miR-93-5p_5
ZNF385B	3	hsa-miR-16-1-3p_5;hsa-miR-1912-5p_5;hsa-miR-93-5p_5
ZNF362	3	hsa-let-7c-5p_5;hsa-miR-148b-3p_5;hsa-miR-1912-5p_5
ZFX	3	hsa-let-7c-5p_5;hsa-miR-16-1-3p_5;hsa-miR-33a-5p_5
ZBBX	3	hsa-miR-106a-5p_5;hsa-miR-148b-3p_5;hsa-miR-30c-5p_5
YPEL4	3	hsa-let-7c-5p_5;hsa-miR-1912-5p_5;hsa-miR-93-5p_5
TRIM16	3	hsa-miR-16-2-3p_5;hsa-miR-33a-5p_5;hsa-miR-93-5p_5
TMCO3	3	hsa-let-7c-5p_5;hsa-let-7g-5p_5;hsa-miR-93-5p_5
TMCC1	3	hsa-miR-106a-5p_5;hsa-miR-16-1-3p_5;hsa-miR-1912-5p_5
TIGD7	3	hsa-let-7c-5p_5;hsa-let-7g-5p_5;hsa-miR-106a-5p_5
THNSL2	3	hsa-let-7g-5p_5;hsa-miR-1912-5p_5;hsa-miR-93-5p_5
STARD10	3	hsa-let-7g-5p_5;hsa-miR-101-2-5p_5;hsa-miR-106a-5p_5
ST3GAL5	3	hsa-miR-16-1-3p_5;hsa-miR-1912-5p_5;hsa-miR-93-5p_5
SLFNL1	3	hsa-let-7c-5p_5;hsa-let-7g-5p_5;hsa-miR-1912-5p_5
SLC25A48	3	hsa-miR-106a-5p_5;hsa-miR-148b-3p_5;hsa-miR-16-1-3p_5
SLC1A2	3	hsa-miR-106a-5p_5;hsa-miR-16-1-3p_5;hsa-miR-93-5p_5
SKIDA1	3	hsa-let-7f-2-3p_5;hsa-miR-106a-5p_5;hsa-miR-16-1-3p_5
SHC4	3	hsa-miR-148b-3p_5;hsa-miR-16-2-3p_5;hsa-miR-33a-5p_5
SERTM2	3	hsa-let-7c-5p_5;hsa-miR-1912-5p_5;hsa-miR-30c-5p_5
RXFP1	3	hsa-let-7f-2-3p_5;hsa-let-7g-5p_5;hsa-miR-33a-5p_5
RUNX1T1	3	hsa-miR-106a-5p_5;hsa-miR-16-1-3p_5;hsa-miR-93-5p_5
RBPJ	3	hsa-let-7f-2-3p_5;hsa-miR-1912-5p_5;hsa-miR-93-5p_5
RABL2A	3	hsa-let-7f-2-3p_5;hsa-miR-101-2-5p_5;hsa-miR-93-5p_5
R3HDM2	3	hsa-miR-101-2-5p_5;hsa-miR-1912-5p_5;hsa-miR-93-5p_5
PRKAG2	3	hsa-miR-106a-5p_5;hsa-miR-33a-5p_5;hsa-miR-93-5p_5
PRDM1	3	hsa-let-7f-2-3p_5;hsa-miR-16-1-3p_5;hsa-miR-33a-5p_5
POGLUT3	3	hsa-miR-106a-5p_5;hsa-miR-16-1-3p_5;hsa-miR-93-5p_5
PLCL1	3	hsa-let-7c-5p_5;hsa-miR-33a-5p_5;hsa-miR-93-5p_5
PLCB4	3	hsa-let-7f-2-3p_5;hsa-miR-16-1-3p_5;hsa-miR-33a-5p_5
PIP5K1B	3	hsa-miR-106a-5p_5;hsa-miR-148b-3p_5;hsa-miR-93-5p_5
PIGV	3	hsa-miR-106a-5p_5;hsa-miR-16-1-3p_5;hsa-miR-93-5p_5
PIAS2	3	hsa-miR-16-1-3p_5;hsa-miR-33a-5p_5;hsa-miR-93-5p_5
PEX16	3	hsa-let-7c-5p_5;hsa-let-7g-5p_5;hsa-miR-1912-5p_5
PAIP2	3	hsa-miR-16-1-3p_5;hsa-miR-1912-5p_5;hsa-miR-93-5p_5
OTX2	3	hsa-let-7c-5p_5;hsa-let-7g-5p_5;hsa-miR-16-1-3p_5
NDUFA5	3	hsa-miR-106a-5p_5;hsa-miR-144-5p_5;hsa-miR-30c-5p_5
MAGEA4	3	hsa-let-7c-5p_5;hsa-miR-148b-3p_5;hsa-miR-545-3p_5
LIMA1	3	hsa-miR-16-1-3p_5;hsa-miR-30c-5p_5;hsa-miR-93-5p_5
KIFAP3	3	hsa-miR-106a-5p_5;hsa-miR-30c-5p_5;hsa-miR-93-5p_5
KCNQ3	3	hsa-let-7c-5p_5;hsa-miR-1912-5p_5;hsa-miR-33a-5p_5
IRAG2	3	hsa-miR-101-2-5p_5;hsa-miR-148b-3p_5;hsa-miR-93-5p_5
INSYN2A	3	hsa-let-7c-5p_5;hsa-miR-16-1-3p_5;hsa-miR-1912-5p_5
HOXC4	3	hsa-let-7c-5p_5;hsa-miR-106a-5p_5;hsa-miR-16-1-3p_5
GRAMD2B	3	hsa-miR-16-1-3p_5;hsa-miR-16-2-3p_5;hsa-miR-1912-5p_5
GOLGA8A	3	hsa-let-7c-5p_5;hsa-let-7g-5p_5;hsa-miR-1912-5p_5
GOLGA3	3	hsa-let-7c-5p_5;hsa-miR-101-2-5p_5;hsa-miR-93-5p_5
GNB1	3	hsa-let-7c-5p_5;hsa-let-7g-5p_5;hsa-miR-93-5p_5
GLI3	3	hsa-let-7g-5p_5;hsa-miR-106a-5p_5;hsa-miR-33a-5p_5
GDPD5	3	hsa-let-7c-5p_5;hsa-miR-106a-5p_5;hsa-miR-93-5p_5
FLRT1	3	hsa-let-7c-5p_5;hsa-let-7g-5p_5;hsa-miR-1912-5p_5
FIGNL1	3	hsa-miR-106a-5p_5;hsa-miR-16-1-3p_5;hsa-miR-1912-5p_5
FGF17	3	hsa-let-7c-5p_5;hsa-miR-16-1-3p_5;hsa-miR-33a-5p_5
FAM83A	3	hsa-miR-148b-3p_5;hsa-miR-1912-5p_5;hsa-miR-93-5p_5
FAM156A	3	hsa-let-7f-2-3p_5;hsa-miR-148b-3p_5;hsa-miR-30c-5p_5
FAAP20	3	hsa-let-7c-5p_5;hsa-miR-1912-5p_5;hsa-miR-93-5p_5
EPHX3	3	hsa-let-7g-5p_5;hsa-miR-101-2-5p_5;hsa-miR-148b-3p_5
EPB41L3	3	hsa-miR-101-2-5p_5;hsa-miR-16-1-3p_5;hsa-miR-16-2-3p_5
DTX3	3	hsa-let-7f-2-3p_5;hsa-miR-1912-5p_5;hsa-miR-93-5p_5
DGKI	3	hsa-miR-106a-5p_5;hsa-miR-16-1-3p_5;hsa-miR-1912-5p_5
DCAKD	3	hsa-let-7c-5p_5;hsa-miR-16-1-3p_5;hsa-miR-33a-5p_5
COPZ2	3	hsa-miR-101-2-5p_5;hsa-miR-106a-5p_5;hsa-miR-30c-5p_5
CILK1	3	hsa-let-7g-5p_5;hsa-miR-1912-5p_5;hsa-miR-93-5p_5
CDKL3	3	hsa-let-7f-2-3p_5;hsa-miR-33a-5p_5;hsa-miR-93-5p_5
CALM2	3	hsa-miR-106a-5p_5;hsa-miR-1912-5p_5;hsa-miR-30c-5p_5
CAB39L	3	hsa-miR-16-1-3p_5;hsa-miR-16-2-3p_5;hsa-miR-33a-5p_5
C14orf93	3	hsa-let-7c-5p_5;hsa-let-7f-2-3p_5;hsa-miR-1912-5p_5
BMP5	3	hsa-let-7c-5p_5;hsa-let-7g-5p_5;hsa-miR-93-5p_5
BIN3	3	hsa-let-7g-5p_5;hsa-miR-101-2-5p_5;hsa-miR-16-1-3p_5
ATXN1	3	hsa-let-7g-5p_5;hsa-miR-545-3p_5;hsa-miR-93-5p_5
ATM	3	hsa-miR-106a-5p_5;hsa-miR-16-1-3p_5;hsa-miR-1912-5p_5
ASPH	3	hsa-miR-106a-5p_5;hsa-miR-1912-5p_5;hsa-miR-93-5p_5
ARTN	3	hsa-let-7c-5p_5;hsa-let-7g-5p_5;hsa-miR-16-1-3p_5
ANK2	3	hsa-miR-16-1-3p_5;hsa-miR-16-2-3p_5;hsa-miR-1912-5p_5
AKT1	3	hsa-let-7c-5p_5;hsa-miR-1912-5p_5;hsa-miR-93-5p_5
AIFM1	3	hsa-let-7c-5p_5;hsa-let-7g-5p_5;hsa-miR-33a-5p_5
ACVR1	3	hsa-miR-106a-5p_5;hsa-miR-1912-5p_5;hsa-miR-33a-5p_5
AANAT	3	hsa-let-7c-5p_5;hsa-miR-101-2-5p_5;hsa-miR-16-1-3p_5
ZNF875	2	hsa-miR-148b-3p_5;hsa-miR-16-1-3p_5
ZNF814	2	hsa-miR-101-2-5p_5;hsa-miR-148b-3p_5
ZNF79	2	hsa-miR-16-1-3p_5;hsa-miR-1912-5p_5
ZNF76	2	hsa-miR-16-1-3p_5;hsa-miR-93-5p_5
ZNF630	2	hsa-miR-144-5p_5;hsa-miR-30c-5p_5
ZNF616	2	hsa-miR-106a-5p_5;hsa-miR-93-5p_5
ZNF611	2	hsa-let-7c-5p_5;hsa-let-7g-5p_5
ZNF575	2	hsa-miR-101-2-5p_5;hsa-miR-16-1-3p_5
ZNF518B	2	hsa-let-7c-5p_5;hsa-let-7g-5p_5
ZNF433	2	hsa-miR-106a-5p_5;hsa-miR-1912-5p_5
ZNF385D	2	hsa-let-7f-2-3p_5;hsa-miR-93-5p_5
ZNF334	2	hsa-miR-148b-3p_5;hsa-miR-16-1-3p_5
ZNF133	2	hsa-miR-16-1-3p_5;hsa-miR-16-2-3p_5
ZCCHC9	2	hsa-miR-101-2-5p_5;hsa-miR-16-2-3p_5
ZCCHC7	2	hsa-miR-1912-5p_5;hsa-miR-93-5p_5
ZBTB14	2	hsa-let-7g-5p_5;hsa-miR-16-1-3p_5
YIPF5	2	hsa-let-7g-5p_5;hsa-miR-1912-5p_5
XXYLT1	2	hsa-miR-1912-5p_5;hsa-miR-30c-5p_5
WDR61	2	hsa-miR-16-1-3p_5;hsa-miR-1912-5p_5
WDR55	2	hsa-miR-106a-5p_5;hsa-miR-93-5p_5
USP6	2	hsa-let-7c-5p_5;hsa-miR-1912-5p_5
USP30	2	hsa-let-7c-5p_5;hsa-miR-33a-5p_5
USP29	2	hsa-miR-101-2-5p_5;hsa-miR-106a-5p_5
USP26	2	hsa-miR-16-1-3p_5;hsa-miR-30c-5p_5
UNC45A	2	hsa-let-7c-5p_5;hsa-miR-101-2-5p_5
UBXN11	2	hsa-miR-106a-5p_5;hsa-miR-1912-5p_5
TUT7	2	hsa-miR-106a-5p_5;hsa-miR-148b-3p_5
TSGA13	2	hsa-let-7f-2-3p_5;hsa-miR-93-5p_5
TRPM5	2	hsa-let-7c-5p_5;hsa-miR-16-2-3p_5
TRIQK	2	hsa-let-7g-5p_5;hsa-miR-93-5p_5
TRIP12	2	hsa-let-7c-5p_5;hsa-miR-33a-5p_5
TPTE	2	hsa-let-7c-5p_5;hsa-miR-1912-5p_5
TNPO2	2	hsa-let-7c-5p_5;hsa-miR-106a-5p_5
TMOD2	2	hsa-miR-1912-5p_5;hsa-miR-93-5p_5
TMEM39B	2	hsa-miR-106a-5p_5;hsa-miR-33a-5p_5
TMEM275	2	hsa-let-7c-5p_5;hsa-miR-106a-5p_5
TMEM219	2	hsa-let-7g-5p_5;hsa-miR-16-1-3p_5
TMEM218	2	hsa-miR-148b-3p_5;hsa-miR-93-5p_5
TLE3	2	hsa-miR-106a-5p_5;hsa-miR-1912-5p_5
TIMM9	2	hsa-let-7g-5p_5;hsa-miR-106a-5p_5
THUMPD3	2	hsa-miR-16-1-3p_5;hsa-miR-1912-5p_5
THRB	2	hsa-let-7f-2-3p_5;hsa-miR-101-2-5p_5
THPO	2	hsa-let-7c-5p_5;hsa-miR-106a-5p_5
THOC1	2	hsa-miR-106a-5p_5;hsa-miR-16-2-3p_5
TFCP2	2	hsa-miR-101-2-5p_5;hsa-miR-93-5p_5
TESPA1	2	hsa-miR-16-2-3p_5;hsa-miR-1912-5p_5
TBC1D5	2	hsa-let-7g-5p_5;hsa-miR-16-2-3p_5
TAF11L11	2	hsa-let-7f-2-3p_5;hsa-miR-93-5p_5
TAC4	2	hsa-let-7c-5p_5;hsa-let-7g-5p_5
SYTL2	2	hsa-let-7g-5p_5;hsa-miR-101-2-5p_5
SYCP2	2	hsa-miR-33a-5p_5;hsa-miR-374a-5p_5
SUOX	2	hsa-miR-106a-5p_5;hsa-miR-93-5p_5
STXBP1	2	hsa-miR-1912-5p_5;hsa-miR-33a-5p_5
STMN1	2	hsa-let-7g-5p_5;hsa-miR-93-5p_5
STAMBP	2	hsa-miR-16-1-3p_5;hsa-miR-93-5p_5
SST	2	hsa-let-7c-5p_5;hsa-let-7g-5p_5
SRPK2	2	hsa-miR-101-2-5p_5;hsa-miR-30c-5p_5
SPRY1	2	hsa-miR-101-2-5p_5;hsa-miR-106a-5p_5
SPOCK3	2	hsa-miR-144-5p_5;hsa-miR-33a-5p_5
SPINK9	2	hsa-miR-16-1-3p_5;hsa-miR-1912-5p_5
SPECC1	2	hsa-miR-148b-3p_5;hsa-miR-93-5p_5
SPATC1	2	hsa-let-7c-5p_5;hsa-miR-101-2-5p_5
SPATA13	2	hsa-miR-148b-3p_5;hsa-miR-1912-5p_5
SPACA5	2	hsa-miR-30c-5p_5;hsa-miR-93-5p_5
SNRPN	2	hsa-let-7g-5p_5;hsa-miR-16-1-3p_5
SMG6	2	hsa-let-7g-5p_5;hsa-miR-93-5p_5
SMARCAD1	2	hsa-miR-142-5p_5;hsa-miR-93-5p_5
SLITRK4	2	hsa-miR-16-1-3p_5;hsa-miR-545-3p_5
SLFN12L	2	hsa-miR-16-2-3p_5;hsa-miR-1912-5p_5
SLC6A6	2	hsa-miR-545-3p_5;hsa-miR-93-5p_5
SLC5A10	2	hsa-let-7c-5p_5;hsa-miR-106a-5p_5
SLC35B3	2	hsa-miR-101-2-5p_5;hsa-miR-16-1-3p_5
SLC30A8	2	hsa-miR-16-1-3p_5;hsa-miR-1912-5p_5
SLC22A10	2	hsa-miR-148b-3p_5;hsa-miR-1912-5p_5
SLC1A6	2	hsa-let-7c-5p_5;hsa-miR-16-2-3p_5
SIPA1L1	2	hsa-miR-101-2-5p_5;hsa-miR-93-5p_5
SIMC1	2	hsa-let-7c-5p_5;hsa-miR-16-2-3p_5
SHROOM3	2	hsa-let-7g-5p_5;hsa-miR-106a-5p_5
SHOX2	2	hsa-miR-106a-5p_5;hsa-miR-148b-3p_5
SH3KBP1	2	hsa-miR-106a-5p_5;hsa-miR-16-2-3p_5
SETDB1	2	hsa-miR-148b-3p_5;hsa-miR-16-1-3p_5
SERPINB7	2	hsa-let-7g-5p_5;hsa-miR-93-5p_5
SERPINA12	2	hsa-miR-16-1-3p_5;hsa-miR-1912-5p_5
SEMA4D	2	hsa-let-7c-5p_5;hsa-miR-1912-5p_5
SEC14L3	2	hsa-miR-101-2-5p_5;hsa-miR-93-5p_5
SEC11A	2	hsa-miR-106a-5p_5;hsa-miR-93-5p_5
SDK1	2	hsa-let-7g-5p_5;hsa-miR-16-1-3p_5
SCMH1	2	hsa-let-7c-5p_5;hsa-miR-1912-5p_5
SCGB2B2	2	hsa-miR-148b-3p_5;hsa-miR-30c-5p_5
SCAF11	2	hsa-miR-16-2-3p_5;hsa-miR-33a-5p_5
SANBR	2	hsa-miR-1912-5p_5;hsa-miR-33a-5p_5
SAMD9L	2	hsa-let-7c-5p_5;hsa-miR-16-1-3p_5
SAMD13	2	hsa-let-7c-5p_5;hsa-miR-1912-5p_5
RUVBL2	2	hsa-miR-101-2-5p_5;hsa-miR-1912-5p_5
RUSC2	2	hsa-miR-106a-5p_5;hsa-miR-1912-5p_5
RNMT	2	hsa-let-7c-5p_5;hsa-let-7g-5p_5
RNF152	2	hsa-let-7c-5p_5;hsa-miR-106a-5p_5
RNF14	2	hsa-miR-106a-5p_5;hsa-miR-93-5p_5
RNF13	2	hsa-let-7c-5p_5;hsa-miR-93-5p_5
RIPOR2	2	hsa-miR-148b-3p_5;hsa-miR-16-1-3p_5
RIMS2	2	hsa-let-7g-5p_5;hsa-miR-16-1-3p_5
RIMS1	2	hsa-let-7g-5p_5;hsa-miR-93-5p_5
RHOBTB2	2	hsa-miR-101-2-5p_5;hsa-miR-1912-5p_5
RGS3	2	hsa-let-7f-2-3p_5;hsa-miR-93-5p_5
RBMS3	2	hsa-let-7c-5p_5;hsa-miR-33a-5p_5
RBM6	2	hsa-miR-1912-5p_5;hsa-miR-93-5p_5
RBL2	2	hsa-miR-1912-5p_5;hsa-miR-33a-5p_5
RASSF8	2	hsa-miR-16-1-3p_5;hsa-miR-93-5p_5
RASGRP3	2	hsa-miR-101-2-5p_5;hsa-miR-16-1-3p_5
RASGRP1	2	hsa-miR-1912-5p_5;hsa-miR-93-5p_5
RASGRF1	2	hsa-miR-148b-3p_5;hsa-miR-1912-5p_5
RARG	2	hsa-let-7f-2-3p_5;hsa-miR-1912-5p_5
RARB	2	hsa-let-7c-5p_5;hsa-let-7f-2-3p_5
RAI14	2	hsa-let-7c-5p_5;hsa-miR-93-5p_5
RAE1	2	hsa-let-7c-5p_5;hsa-miR-93-5p_5
RAB9A	2	hsa-miR-1912-5p_5;hsa-miR-93-5p_5
RAB31	2	hsa-miR-106a-5p_5;hsa-miR-33a-5p_5
RAB19	2	hsa-miR-148b-3p_5;hsa-miR-93-5p_5
PYDC5	2	hsa-let-7c-5p_5;hsa-miR-93-5p_5
PXMP4	2	hsa-miR-148b-3p_5;hsa-miR-93-5p_5
PUS7L	2	hsa-miR-1912-5p_5;hsa-miR-93-5p_5
PTK2	2	hsa-let-7c-5p_5;hsa-miR-33a-5p_5
PSEN1	2	hsa-miR-545-3p_5;hsa-miR-93-5p_5
PRKAG1	2	hsa-miR-16-1-3p_5;hsa-miR-93-5p_5
PRICKLE2	2	hsa-miR-106a-5p_5;hsa-miR-93-5p_5
PQBP1	2	hsa-miR-106a-5p_5;hsa-miR-93-5p_5
PPP2R1A	2	hsa-let-7c-5p_5;hsa-miR-106a-5p_5
PPP1R1C	2	hsa-miR-101-2-5p_5;hsa-miR-148b-3p_5
PPIA	2	hsa-let-7c-5p_5;hsa-miR-93-5p_5
PPARGC1A	2	hsa-miR-148b-3p_5;hsa-miR-93-5p_5
POU2F1	2	hsa-let-7g-5p_5;hsa-miR-16-1-3p_5
POMT1	2	hsa-miR-106a-5p_5;hsa-miR-1912-5p_5
PNMA8C	2	hsa-let-7g-5p_5;hsa-miR-1912-5p_5
PIK3R5	2	hsa-miR-1912-5p_5;hsa-miR-93-5p_5
PIK3R1	2	hsa-let-7c-5p_5;hsa-miR-1912-5p_5
PIGP	2	hsa-miR-1912-5p_5;hsa-miR-93-5p_5
PIBF1	2	hsa-let-7c-5p_5;hsa-miR-16-1-3p_5
PHTF2	2	hsa-miR-1912-5p_5;hsa-miR-93-5p_5
PHF21A	2	hsa-let-7c-5p_5;hsa-miR-93-5p_5
PDE4DIP	2	hsa-let-7c-5p_5;hsa-let-7g-5p_5
PDE10A	2	hsa-miR-16-1-3p_5;hsa-miR-93-5p_5
PCSK5	2	hsa-miR-148b-3p_5;hsa-miR-16-1-3p_5
PCED1B	2	hsa-miR-1912-5p_5;hsa-miR-93-5p_5
PARP8	2	hsa-let-7c-5p_5;hsa-miR-106a-5p_5
PALS1	2	hsa-let-7f-2-3p_5;hsa-let-7g-5p_5
PAG1	2	hsa-let-7c-5p_5;hsa-miR-93-5p_5
P2RY12	2	hsa-let-7c-5p_5;hsa-miR-93-5p_5
OTOF	2	hsa-miR-101-2-5p_5;hsa-miR-1912-5p_5
OSBPL1A	2	hsa-miR-148b-3p_5;hsa-miR-33a-5p_5
OR51G2	2	hsa-miR-16-1-3p_5;hsa-miR-93-5p_5
OR4F3	2	hsa-miR-144-5p_5;hsa-miR-16-1-3p_5
OR2B11	2	hsa-miR-1912-5p_5;hsa-miR-93-5p_5
OR2AG1	2	hsa-let-7c-5p_5;hsa-let-7g-5p_5
OR1D2	2	hsa-miR-16-2-3p_5;hsa-miR-1912-5p_5
OR1A1	2	hsa-let-7c-5p_5;hsa-miR-106a-5p_5
OR13A1	2	hsa-let-7g-5p_5;hsa-miR-93-5p_5
OR10H1	2	hsa-let-7c-5p_5;hsa-miR-33a-5p_5
NUP214	2	hsa-miR-101-2-5p_5;hsa-miR-30c-5p_5
NUDT6	2	hsa-let-7c-5p_5;hsa-miR-1912-5p_5
NTRK2	2	hsa-let-7c-5p_5;hsa-miR-16-1-3p_5
NRG3	2	hsa-let-7c-5p_5;hsa-let-7g-5p_5
NR4A1	2	hsa-miR-106a-5p_5;hsa-miR-33a-5p_5
NR1H3	2	hsa-miR-148b-3p_5;hsa-miR-93-5p_5
NOXRED1	2	hsa-miR-16-2-3p_5;hsa-miR-1912-5p_5
NIN	2	hsa-miR-106a-5p_5;hsa-miR-33a-5p_5
NFIB	2	hsa-let-7g-5p_5;hsa-miR-101-2-5p_5
NAF1	2	hsa-miR-1912-5p_5;hsa-miR-33a-5p_5
MTERF2	2	hsa-let-7g-5p_5;hsa-miR-101-2-5p_5
MSS51	2	hsa-let-7c-5p_5;hsa-miR-93-5p_5
MSL2	2	hsa-miR-1912-5p_5;hsa-miR-93-5p_5
MRLN	2	hsa-let-7c-5p_5;hsa-miR-93-5p_5
MEIS3	2	hsa-let-7c-5p_5;hsa-let-7g-5p_5
MEIS2	2	hsa-let-7c-5p_5;hsa-miR-93-5p_5
MBNL2	2	hsa-let-7c-5p_5;hsa-miR-106a-5p_5
MBD5	2	hsa-miR-101-2-5p_5;hsa-miR-148b-3p_5
MAVS	2	hsa-let-7g-5p_5;hsa-miR-545-3p_5
MAS1	2	hsa-miR-148b-3p_5;hsa-miR-33a-5p_5
MAPK6	2	hsa-miR-106a-5p_5;hsa-miR-93-5p_5
MAP3K8	2	hsa-miR-106a-5p_5;hsa-miR-93-5p_5
MAP2	2	hsa-miR-101-2-5p_5;hsa-miR-1912-5p_5
LYPLA1	2	hsa-miR-106a-5p_5;hsa-miR-93-5p_5
LRSAM1	2	hsa-miR-148b-3p_5;hsa-miR-33a-5p_5
LRRN3	2	hsa-let-7c-5p_5;hsa-miR-33a-5p_5
LRRC42	2	hsa-let-7c-5p_5;hsa-miR-16-1-3p_5
LRRC3B	2	hsa-let-7c-5p_5;hsa-miR-93-5p_5
LNX2	2	hsa-let-7c-5p_5;hsa-miR-16-1-3p_5
LINGO1	2	hsa-let-7c-5p_5;hsa-miR-16-2-3p_5
LHX8	2	hsa-let-7f-2-3p_5;hsa-miR-1912-5p_5
LEMD2	2	hsa-let-7f-2-3p_5;hsa-miR-93-5p_5
LARP1	2	hsa-miR-16-1-3p_5;hsa-miR-1912-5p_5
KXD1	2	hsa-let-7c-5p_5;hsa-miR-33a-5p_5
KRIT1	2	hsa-miR-101-2-5p_5;hsa-miR-1912-5p_5
KIAA1328	2	hsa-miR-16-1-3p_5;hsa-miR-1912-5p_5
KDM4D	2	hsa-miR-1912-5p_5;hsa-miR-545-3p_5
KDM2A	2	hsa-miR-101-2-5p_5;hsa-miR-106a-5p_5
KCNMB3	2	hsa-miR-30c-5p_5;hsa-miR-33a-5p_5
KCNJ15	2	hsa-miR-101-2-5p_5;hsa-miR-106a-5p_5
INTS6	2	hsa-miR-16-2-3p_5;hsa-miR-1912-5p_5
INSIG2	2	hsa-let-7f-2-3p_5;hsa-miR-93-5p_5
INPP4A	2	hsa-let-7g-5p_5;hsa-miR-101-2-5p_5
IL34	2	hsa-let-7c-5p_5;hsa-miR-16-1-3p_5
IL1RL1	2	hsa-let-7c-5p_5;hsa-miR-106a-5p_5
IHO1	2	hsa-let-7c-5p_5;hsa-miR-1912-5p_5
IFT140	2	hsa-miR-106a-5p_5;hsa-miR-1912-5p_5
IFNGR1	2	hsa-let-7f-2-3p_5;hsa-miR-93-5p_5
IBSP	2	hsa-let-7c-5p_5;hsa-let-7g-5p_5
HTR2C	2	hsa-let-7c-5p_5;hsa-miR-16-1-3p_5
HSH2D	2	hsa-miR-1912-5p_5;hsa-miR-33a-5p_5
HOXC6	2	hsa-miR-106a-5p_5;hsa-miR-16-1-3p_5
HOXA3	2	hsa-let-7c-5p_5;hsa-miR-1912-5p_5
HNRNPF	2	hsa-let-7c-5p_5;hsa-miR-1912-5p_5
HNF4G	2	hsa-let-7g-5p_5;hsa-miR-16-2-3p_5
HELZ2	2	hsa-let-7f-2-3p_5;hsa-miR-93-5p_5
HDHD5	2	hsa-miR-148b-3p_5;hsa-miR-1912-5p_5
GTF2I	2	hsa-let-7c-5p_5;hsa-miR-1912-5p_5
GSG1L	2	hsa-let-7c-5p_5;hsa-let-7g-5p_5
GSDMD	2	hsa-miR-1912-5p_5;hsa-miR-93-5p_5
GPR65	2	hsa-let-7g-5p_5;hsa-miR-93-5p_5
GPR22	2	hsa-let-7c-5p_5;hsa-miR-16-1-3p_5
GPR19	2	hsa-let-7f-2-3p_5;hsa-miR-93-5p_5
GPC6	2	hsa-let-7g-5p_5;hsa-miR-30c-5p_5
GPBP1	2	hsa-miR-16-1-3p_5;hsa-miR-16-2-3p_5
GOLGA8G	2	hsa-let-7c-5p_5;hsa-miR-1912-5p_5
GOLGA8B	2	hsa-let-7c-5p_5;hsa-miR-1912-5p_5
GNRH1	2	hsa-miR-101-2-5p_5;hsa-miR-16-1-3p_5
GNG4	2	hsa-let-7g-5p_5;hsa-miR-93-5p_5
GLI1	2	hsa-miR-1912-5p_5;hsa-miR-33a-5p_5
GCSAML	2	hsa-let-7c-5p_5;hsa-let-7g-5p_5
GABRB3	2	hsa-let-7f-2-3p_5;hsa-miR-148b-3p_5
GABRA2	2	hsa-miR-1912-5p_5;hsa-miR-545-3p_5
FYN	2	hsa-let-7f-2-3p_5;hsa-miR-16-1-3p_5
FXR1	2	hsa-miR-148b-3p_5;hsa-miR-93-5p_5
FRMD6	2	hsa-let-7c-5p_5;hsa-miR-1912-5p_5
FRMD5	2	hsa-miR-148b-3p_5;hsa-miR-1912-5p_5
FMN1	2	hsa-let-7c-5p_5;hsa-miR-1912-5p_5
FKTN	2	hsa-miR-33a-5p_5;hsa-miR-93-5p_5
FFAR1	2	hsa-miR-1912-5p_5;hsa-miR-93-5p_5
FBXO33	2	hsa-let-7f-2-3p_5;hsa-miR-33a-5p_5
FAM183A	2	hsa-let-7c-5p_5;hsa-miR-1912-5p_5
FAM111A	2	hsa-let-7c-5p_5;hsa-miR-93-5p_5
FAIM2	2	hsa-let-7f-2-3p_5;hsa-let-7g-5p_5
EYA1	2	hsa-let-7g-5p_5;hsa-miR-106a-5p_5
ETV4	2	hsa-miR-106a-5p_5;hsa-miR-93-5p_5
ETV1	2	hsa-miR-16-1-3p_5;hsa-miR-16-2-3p_5
ERVH48-1	2	hsa-miR-148b-3p_5;hsa-miR-1912-5p_5
ERBB2	2	hsa-miR-33a-5p_5;hsa-miR-93-5p_5
EPN1	2	hsa-let-7g-5p_5;hsa-miR-1912-5p_5
ELF5	2	hsa-let-7c-5p_5;hsa-miR-16-2-3p_5
EIF5	2	hsa-miR-101-2-5p_5;hsa-miR-106a-5p_5
EIF4E3	2	hsa-miR-1912-5p_5;hsa-miR-33a-5p_5
EGFLAM	2	hsa-let-7c-5p_5;hsa-miR-16-2-3p_5
EFL1	2	hsa-let-7f-2-3p_5;hsa-miR-93-5p_5
EDNRA	2	hsa-miR-16-1-3p_5;hsa-miR-16-2-3p_5
EBLN1	2	hsa-let-7c-5p_5;hsa-miR-16-2-3p_5
EBF1	2	hsa-miR-1912-5p_5;hsa-miR-93-5p_5
DZIP1L	2	hsa-let-7c-5p_5;hsa-miR-1912-5p_5
DUSP6	2	hsa-let-7c-5p_5;hsa-miR-16-1-3p_5
DPP8	2	hsa-miR-1912-5p_5;hsa-miR-33a-5p_5
DPP6	2	hsa-let-7g-5p_5;hsa-miR-1912-5p_5
DNAAF3	2	hsa-miR-148b-3p_5;hsa-miR-93-5p_5
DMRTC1B	2	hsa-let-7c-5p_5;hsa-let-7g-5p_5
DLK2	2	hsa-let-7c-5p_5;hsa-miR-148b-3p_5
DIABLO	2	hsa-let-7c-5p_5;hsa-miR-93-5p_5
DERA	2	hsa-let-7c-5p_5;hsa-miR-93-5p_5
DEAF1	2	hsa-miR-106a-5p_5;hsa-miR-1912-5p_5
DDX3X	2	hsa-let-7c-5p_5;hsa-miR-101-2-5p_5
DDHD2	2	hsa-miR-148b-3p_5;hsa-miR-1912-5p_5
DCC	2	hsa-miR-144-5p_5;hsa-miR-1912-5p_5
DAP3	2	hsa-miR-16-1-3p_5;hsa-miR-1912-5p_5
CWC22	2	hsa-miR-1912-5p_5;hsa-miR-93-5p_5
CTPS2	2	hsa-miR-106a-5p_5;hsa-miR-93-5p_5
CTNND2	2	hsa-miR-1912-5p_5;hsa-miR-93-5p_5
CSF3R	2	hsa-let-7f-2-3p_5;hsa-miR-101-2-5p_5
CSDE1	2	hsa-let-7c-5p_5;hsa-miR-106a-5p_5
CRACR2A	2	hsa-miR-106a-5p_5;hsa-miR-93-5p_5
CPZ	2	hsa-let-7c-5p_5;hsa-miR-16-1-3p_5
CPA5	2	hsa-miR-101-2-5p_5;hsa-miR-93-5p_5
CNOT8	2	hsa-miR-33a-5p_5;hsa-miR-93-5p_5
CNOT2	2	hsa-miR-1912-5p_5;hsa-miR-33a-5p_5
CLEC4C	2	hsa-let-7c-5p_5;hsa-miR-1912-5p_5
CLCN5	2	hsa-miR-101-2-5p_5;hsa-miR-1912-5p_5
CIC	2	hsa-miR-1912-5p_5;hsa-miR-30c-5p_5
CES5A	2	hsa-let-7c-5p_5;hsa-miR-93-5p_5
CEP57	2	hsa-miR-144-5p_5;hsa-miR-1912-5p_5
CEP112	2	hsa-miR-1912-5p_5;hsa-miR-93-5p_5
CELF1	2	hsa-miR-148b-3p_5;hsa-miR-30c-5p_5
CDK14	2	hsa-miR-16-1-3p_5;hsa-miR-1912-5p_5
CDHR1	2	hsa-miR-1912-5p_5;hsa-miR-93-5p_5
CDC42SE1	2	hsa-miR-16-1-3p_5;hsa-miR-1912-5p_5
CD86	2	hsa-miR-33a-5p_5;hsa-miR-93-5p_5
CD226	2	hsa-miR-1912-5p_5;hsa-miR-93-5p_5
CCSAP	2	hsa-miR-148b-3p_5;hsa-miR-16-2-3p_5
CCND3	2	hsa-miR-106a-5p_5;hsa-miR-148b-3p_5
CCL28	2	hsa-let-7c-5p_5;hsa-miR-93-5p_5
CCDC82	2	hsa-let-7g-5p_5;hsa-miR-16-1-3p_5
CCDC106	2	hsa-miR-101-2-5p_5;hsa-miR-1912-5p_5
CASP8	2	hsa-miR-106a-5p_5;hsa-miR-93-5p_5
CARMIL1	2	hsa-let-7g-5p_5;hsa-miR-106a-5p_5
CAPN12	2	hsa-let-7c-5p_5;hsa-miR-1912-5p_5
CAMTA1	2	hsa-let-7g-5p_5;hsa-miR-101-2-5p_5
CACNB4	2	hsa-miR-33a-5p_5;hsa-miR-93-5p_5
CABP1	2	hsa-let-7g-5p_5;hsa-miR-93-5p_5
C6orf62	2	hsa-let-7c-5p_5;hsa-miR-16-1-3p_5
C4BPA	2	hsa-miR-101-2-5p_5;hsa-miR-33a-5p_5
C21orf62	2	hsa-miR-1912-5p_5;hsa-miR-545-3p_5
C20orf203	2	hsa-let-7c-5p_5;hsa-miR-93-5p_5
C17orf58	2	hsa-let-7c-5p_5;hsa-miR-30c-5p_5
BOLL	2	hsa-let-7g-5p_5;hsa-miR-93-5p_5
BMPR1B	2	hsa-miR-1912-5p_5;hsa-miR-33a-5p_5
BLNK	2	hsa-let-7c-5p_5;hsa-miR-30c-5p_5
BHLHB9	2	hsa-let-7c-5p_5;hsa-let-7f-2-3p_5
BACH2	2	hsa-miR-16-1-3p_5;hsa-miR-16-2-3p_5
B3GALT2	2	hsa-miR-106a-5p_5;hsa-miR-1912-5p_5
AZIN1	2	hsa-let-7c-5p_5;hsa-miR-1912-5p_5
ATXN7L1	2	hsa-let-7c-5p_5;hsa-miR-16-2-3p_5
ATP5MC2	2	hsa-let-7c-5p_5;hsa-miR-148b-3p_5
ATL2	2	hsa-miR-101-2-5p_5;hsa-miR-148b-3p_5
ATE1	2	hsa-miR-106a-5p_5;hsa-miR-93-5p_5
ARRDC3	2	hsa-miR-106a-5p_5;hsa-miR-93-5p_5
ARPP19	2	hsa-miR-106a-5p_5;hsa-miR-93-5p_5
ARMCX5	2	hsa-let-7c-5p_5;hsa-miR-148b-3p_5
ARL16	2	hsa-miR-1912-5p_5;hsa-miR-93-5p_5
ARIH2	2	hsa-let-7c-5p_5;hsa-miR-1912-5p_5
ARHGEF9	2	hsa-miR-1912-5p_5;hsa-miR-93-5p_5
ARHGEF4	2	hsa-miR-1912-5p_5;hsa-miR-93-5p_5
ARHGEF18	2	hsa-let-7c-5p_5;hsa-let-7g-5p_5
ARHGAP9	2	hsa-miR-1912-5p_5;hsa-miR-33a-5p_5
ARHGAP25	2	hsa-let-7c-5p_5;hsa-miR-148b-3p_5
ARF3	2	hsa-miR-16-1-3p_5;hsa-miR-16-2-3p_5
AQP7B	2	hsa-let-7c-5p_5;hsa-miR-148b-3p_5
APP	2	hsa-miR-1912-5p_5;hsa-miR-93-5p_5
AP3M2	2	hsa-miR-1912-5p_5;hsa-miR-93-5p_5
AP1G2	2	hsa-miR-101-2-5p_5;hsa-miR-33a-5p_5
ANO5	2	hsa-let-7c-5p_5;hsa-miR-93-5p_5
ALG9	2	hsa-let-7c-5p_5;hsa-miR-148b-3p_5
AKAP3	2	hsa-let-7f-2-3p_5;hsa-miR-93-5p_5
AKAP1	2	hsa-miR-148b-3p_5;hsa-miR-1912-5p_5
ADGRG4	2	hsa-miR-106a-5p_5;hsa-miR-93-5p_5
ADGRB2	2	hsa-miR-106a-5p_5;hsa-miR-1912-5p_5
ACY3	2	hsa-miR-16-1-3p_5;hsa-miR-93-5p_5
ACTR3	2	hsa-miR-101-2-5p_5;hsa-miR-148b-3p_5
ACSM2B	2	hsa-miR-1912-5p_5;hsa-miR-30c-5p_5
ACSM2A	2	hsa-miR-1912-5p_5;hsa-miR-30c-5p_5
ABI1	2	hsa-let-7c-5p_5;hsa-let-7g-5p_5
AASDH	2	hsa-let-7c-5p_5;hsa-let-7g-5p_5
ZSCAN5A	1	hsa-miR-93-5p_5
ZSCAN4	1	hsa-let-7c-5p_5
ZSCAN32	1	hsa-miR-93-5p_5
ZSCAN31	1	hsa-miR-1912-5p_5
ZSCAN30	1	hsa-miR-93-5p_5
ZRSR2	1	hsa-miR-16-1-3p_5
ZP4	1	hsa-miR-106a-5p_5
ZP3	1	hsa-miR-101-2-5p_5
ZNF846	1	hsa-miR-33a-5p_5
ZNF841	1	hsa-miR-33a-5p_5
ZNF84	1	hsa-let-7c-5p_5
ZNF836	1	hsa-miR-93-5p_5
ZNF831	1	hsa-miR-106a-5p_5
ZNF804A	1	hsa-miR-93-5p_5
ZNF799	1	hsa-miR-30c-5p_5
ZNF790	1	hsa-miR-1912-5p_5
ZNF780B	1	hsa-miR-1912-5p_5
ZNF780A	1	hsa-miR-1912-5p_5
ZNF775	1	hsa-miR-16-1-3p_5
ZNF75D	1	hsa-miR-106a-5p_5
ZNF75A	1	hsa-miR-1912-5p_5
ZNF718	1	hsa-miR-93-5p_5
ZNF717	1	hsa-miR-16-1-3p_5
ZNF707	1	hsa-let-7c-5p_5
ZNF706	1	hsa-let-7c-5p_5
ZNF705D	1	hsa-miR-106a-5p_5
ZNF695	1	hsa-let-7c-5p_5
ZNF672	1	hsa-miR-1912-5p_5
ZNF665	1	hsa-miR-16-2-3p_5
ZNF664-RFLNA	1	hsa-let-7g-5p_5
ZNF664	1	hsa-miR-148b-3p_5
ZNF644	1	hsa-miR-33a-5p_5
ZNF638	1	hsa-miR-33a-5p_5
ZNF621	1	hsa-let-7c-5p_5
ZNF610	1	hsa-let-7c-5p_5
ZNF589	1	hsa-let-7g-5p_5
ZNF587B	1	hsa-miR-101-2-5p_5
ZNF582	1	hsa-miR-1912-5p_5
ZNF577	1	hsa-let-7c-5p_5
ZNF576	1	hsa-miR-93-5p_5
ZNF567	1	hsa-let-7c-5p_5
ZNF552	1	hsa-miR-101-2-5p_5
ZNF550	1	hsa-miR-16-2-3p_5
ZNF546	1	hsa-let-7c-5p_5
ZNF529	1	hsa-miR-101-2-5p_5
ZNF512	1	hsa-miR-93-5p_5
ZNF484	1	hsa-miR-16-1-3p_5
ZNF474	1	hsa-miR-93-5p_5
ZNF461	1	hsa-miR-1912-5p_5
ZNF454	1	hsa-miR-93-5p_5
ZNF440	1	hsa-miR-106a-5p_5
ZNF439	1	hsa-let-7c-5p_5
ZNF43	1	hsa-miR-148b-3p_5
ZNF383	1	hsa-let-7c-5p_5
ZNF37A	1	hsa-let-7g-5p_5
ZNF345	1	hsa-miR-148b-3p_5
ZNF331	1	hsa-miR-106a-5p_5
ZNF32	1	hsa-miR-1912-5p_5
ZNF319	1	hsa-let-7c-5p_5
ZNF30	1	hsa-let-7c-5p_5
ZNF266	1	hsa-let-7c-5p_5
ZNF251	1	hsa-miR-1912-5p_5
ZNF221	1	hsa-let-7c-5p_5
ZNF169	1	hsa-let-7c-5p_5
ZNF160	1	hsa-miR-148b-3p_5
ZNF142	1	hsa-miR-30c-5p_5
ZNF135	1	hsa-miR-101-2-5p_5
ZNF107	1	hsa-miR-101-2-5p_5
ZNF100	1	hsa-miR-33a-5p_5
ZNF10	1	hsa-let-7g-5p_5
ZMYND8	1	hsa-miR-33a-5p_5
ZMYM5	1	hsa-miR-1912-5p_5
ZKSCAN7	1	hsa-miR-93-5p_5
ZKSCAN3	1	hsa-miR-93-5p_5
ZIM2	1	hsa-let-7c-5p_5
ZFYVE28	1	hsa-miR-33a-5p_5
ZFPM2	1	hsa-miR-93-5p_5
ZFP90	1	hsa-let-7c-5p_5
ZFP82	1	hsa-miR-101-2-5p_5
ZFP69	1	hsa-let-7c-5p_5
ZFP42	1	hsa-miR-1912-5p_5
ZFP36L1	1	hsa-miR-1912-5p_5
ZFP36	1	hsa-let-7c-5p_5
ZFHX3	1	hsa-miR-590-3p_5
ZFAND4	1	hsa-miR-101-2-5p_5
ZDHHC5	1	hsa-miR-93-5p_5
ZDHHC4	1	hsa-let-7c-5p_5
ZDHHC14	1	hsa-miR-1912-5p_5
ZCCHC18	1	hsa-let-7g-5p_5
ZC3H7B	1	hsa-miR-1912-5p_5
ZC3H14	1	hsa-miR-33a-5p_5
ZC3H13	1	hsa-miR-93-5p_5
ZC3H12B	1	hsa-miR-106a-5p_5
ZBTB7C	1	hsa-miR-101-2-5p_5
ZBTB47	1	hsa-miR-93-5p_5
ZBTB43	1	hsa-miR-148b-3p_5
ZBTB38	1	hsa-miR-148b-3p_5
ZBTB25	1	hsa-let-7c-5p_5
ZBTB10	1	hsa-let-7g-5p_5
ZBED5	1	hsa-miR-93-5p_5
ZBED2	1	hsa-miR-93-5p_5
ZBED1	1	hsa-miR-93-5p_5
YY1AP1	1	hsa-miR-106a-5p_5
YWHAZ	1	hsa-miR-16-1-3p_5
YPEL5	1	hsa-miR-106a-5p_5
YEATS4	1	hsa-miR-16-1-3p_5
YAF2	1	hsa-miR-101-2-5p_5
XPO6	1	hsa-miR-93-5p_5
XKRX	1	hsa-miR-1912-5p_5
XAGE1B	1	hsa-miR-1912-5p_5
XAGE1A	1	hsa-miR-1912-5p_5
WSCD2	1	hsa-miR-1912-5p_5
WRN	1	hsa-miR-16-1-3p_5
WIZ	1	hsa-miR-16-1-3p_5
WIPF3	1	hsa-miR-93-5p_5
WFDC13	1	hsa-let-7c-5p_5
WEE1	1	hsa-miR-93-5p_5
WDR5B	1	hsa-miR-93-5p_5
WDR45B	1	hsa-miR-101-2-5p_5
WDR27	1	hsa-miR-93-5p_5
VWA5B1	1	hsa-let-7f-2-3p_5
VSX2	1	hsa-let-7c-5p_5
VSNL1	1	hsa-miR-1912-5p_5
VRTN	1	hsa-miR-1912-5p_5
VRK1	1	hsa-miR-1912-5p_5
VPS53	1	hsa-miR-144-5p_5
VPS45	1	hsa-miR-106a-5p_5
VPS29	1	hsa-miR-16-1-3p_5
VPS13A	1	hsa-let-7c-5p_5
VPS11	1	hsa-miR-106a-5p_5
VIM	1	hsa-miR-1912-5p_5
VGLL4	1	hsa-miR-106a-5p_5
VDAC2	1	hsa-miR-1912-5p_5
UVSSA	1	hsa-miR-148b-3p_5
UTS2B	1	hsa-let-7c-5p_5
UTP14A	1	hsa-miR-1912-5p_5
UST	1	hsa-miR-1912-5p_5
USPL1	1	hsa-miR-33a-5p_5
USP9Y	1	hsa-miR-16-1-3p_5
USP53	1	hsa-let-7f-2-3p_5
USP42	1	hsa-let-7f-2-3p_5
USP37	1	hsa-let-7c-5p_5
USP21	1	hsa-miR-101-2-5p_5
USP13	1	hsa-miR-1912-5p_5
UQCR10	1	hsa-miR-16-1-3p_5
UPRT	1	hsa-miR-106a-5p_5
UPK2	1	hsa-miR-1912-5p_5
UNK	1	hsa-miR-101-2-5p_5
UGT8	1	hsa-miR-1912-5p_5
UGP2	1	hsa-miR-106a-5p_5
UFD1	1	hsa-miR-144-5p_5
UCP3	1	hsa-let-7c-5p_5
UCP2	1	hsa-miR-101-2-5p_5
UCHL3	1	hsa-miR-1912-5p_5
UBXN8	1	hsa-miR-106a-5p_5
UBXN7	1	hsa-miR-93-5p_5
UBN1	1	hsa-miR-1912-5p_5
UBE4B	1	hsa-let-7c-5p_5
UBE4A	1	hsa-let-7g-5p_5
UBE3B	1	hsa-miR-16-1-3p_5
UBE2V1	1	hsa-miR-16-1-3p_5
UBE2U	1	hsa-miR-16-1-3p_5
UBE2L5	1	hsa-let-7c-5p_5
UBE2G2	1	hsa-miR-1912-5p_5
UBE2E3	1	hsa-miR-93-5p_5
UBE2E2	1	hsa-miR-93-5p_5
UBE2D3	1	hsa-miR-30c-5p_5
UBB	1	hsa-let-7c-5p_5
UBAP1L	1	hsa-miR-33a-5p_5
UBA5	1	hsa-miR-148b-3p_5
UAP1	1	hsa-miR-33a-5p_5
UACA	1	hsa-miR-16-1-3p_5
TYW5	1	hsa-miR-93-5p_5
TYMP	1	hsa-miR-1912-5p_5
TXNIP	1	hsa-let-7c-5p_5
TVP23C	1	hsa-miR-16-2-3p_5
TVP23B	1	hsa-miR-93-5p_5
TUBB8B	1	hsa-miR-33a-5p_5
TUBB3	1	hsa-miR-1912-5p_5
TUBA3E	1	hsa-miR-16-1-3p_5
TUBA1A	1	hsa-miR-1912-5p_5
TTYH2	1	hsa-miR-106a-5p_5
TTLL7	1	hsa-miR-93-5p_5
TTLL3	1	hsa-miR-1912-5p_5
TTLL2	1	hsa-miR-33a-5p_5
TTC6	1	hsa-miR-1912-5p_5
TTC39C	1	hsa-miR-1912-5p_5
TTC30A	1	hsa-miR-101-2-5p_5
TTC3	1	hsa-miR-33a-5p_5
TTC23	1	hsa-let-7c-5p_5
TSTD2	1	hsa-miR-33a-5p_5
TSSK6	1	hsa-miR-30c-5p_5
TSSK1B	1	hsa-let-7c-5p_5
TSPOAP1	1	hsa-miR-1912-5p_5
TSPAN8	1	hsa-miR-93-5p_5
TSPAN6	1	hsa-miR-93-5p_5
TSPAN5	1	hsa-miR-106a-5p_5
TSPAN12	1	hsa-let-7g-5p_5
TSNAXIP1	1	hsa-let-7g-5p_5
TSHZ1	1	hsa-miR-545-3p_5
TSC1	1	hsa-miR-30c-5p_5
TRPM4	1	hsa-miR-16-1-3p_5
TRPM3	1	hsa-miR-1912-5p_5
TRPC3	1	hsa-miR-1912-5p_5
TRMT2B	1	hsa-let-7c-5p_5
TRMT11	1	hsa-miR-33a-5p_5
TRMT10B	1	hsa-miR-106a-5p_5
TRIM75	1	hsa-let-7f-2-3p_5
TRIM7	1	hsa-let-7g-5p_5
TRIM66	1	hsa-miR-93-5p_5
TRIM54	1	hsa-let-7g-5p_5
TRIM51G	1	hsa-miR-93-5p_5
TRIM5	1	hsa-miR-16-1-3p_5
TRIM45	1	hsa-miR-1912-5p_5
TRIM43	1	hsa-miR-106a-5p_5
TRIM34	1	hsa-let-7c-5p_5
TRIM28	1	hsa-miR-93-5p_5
TRIM15	1	hsa-miR-101-2-5p_5
TRIB3	1	hsa-miR-1912-5p_5
TRHR	1	hsa-miR-106a-5p_5
TRAPPC8	1	hsa-let-7f-2-3p_5
TRAPPC3L	1	hsa-miR-93-5p_5
TRAM1	1	hsa-miR-101-2-5p_5
TRAK1	1	hsa-miR-93-5p_5
TRAF1	1	hsa-miR-30c-5p_5
TPTE2	1	hsa-miR-144-5p_5
TPO	1	hsa-miR-16-1-3p_5
TPH1	1	hsa-miR-106a-5p_5
TP53INP1	1	hsa-miR-101-2-5p_5
TP53BP2	1	hsa-miR-30c-5p_5
TOPORS	1	hsa-let-7c-5p_5
TOMM40L	1	hsa-miR-101-2-5p_5
TNRC6B	1	hsa-miR-1912-5p_5
TNNI2	1	hsa-miR-1912-5p_5
TNKS2	1	hsa-miR-1912-5p_5
TNFSF11	1	hsa-miR-545-3p_5
TNFRSF19	1	hsa-miR-1912-5p_5
TNFRSF14	1	hsa-let-7c-5p_5
TNFRSF10C	1	hsa-miR-33a-5p_5
TMTC2	1	hsa-let-7c-5p_5
TMSB15A	1	hsa-miR-93-5p_5
TMPRSS7	1	hsa-miR-106a-5p_5
TMPRSS6	1	hsa-miR-93-5p_5
TMPRSS3	1	hsa-let-7g-5p_5
TMEM91	1	hsa-miR-148b-3p_5
TMEM9	1	hsa-miR-33a-5p_5
TMEM74B	1	hsa-miR-1912-5p_5
TMEM68	1	hsa-let-7c-5p_5
TMEM60	1	hsa-miR-93-5p_5
TMEM53	1	hsa-miR-1912-5p_5
TMEM35A	1	hsa-let-7c-5p_5
TMEM31	1	hsa-miR-93-5p_5
TMEM268	1	hsa-miR-16-1-3p_5
TMEM229B	1	hsa-miR-93-5p_5
TMEM200A	1	hsa-miR-16-2-3p_5
TMEM196	1	hsa-let-7f-2-3p_5
TMEM191B	1	hsa-miR-106a-5p_5
TMEM184C	1	hsa-miR-106a-5p_5
TMEM170A	1	hsa-miR-148b-3p_5
TMEM169	1	hsa-miR-148b-3p_5
TMEM167B	1	hsa-miR-93-5p_5
TMEM150A	1	hsa-miR-106a-5p_5
TMEM147	1	hsa-let-7c-5p_5
TMEM144	1	hsa-let-7g-5p_5
TMEM106B	1	hsa-let-7c-5p_5
TMCO1	1	hsa-miR-106a-5p_5
TMC5	1	hsa-miR-16-1-3p_5
TMC1	1	hsa-let-7c-5p_5
TM4SF20	1	hsa-let-7c-5p_5
TLR5	1	hsa-let-7c-5p_5
TLR10	1	hsa-miR-1912-5p_5
TLNRD1	1	hsa-miR-1912-5p_5
TLE6	1	hsa-let-7g-5p_5
TKFC	1	hsa-miR-33a-5p_5
TK1	1	hsa-miR-93-5p_5
TIPIN	1	hsa-let-7c-5p_5
TIMM21	1	hsa-miR-1912-5p_5
TIMM17B	1	hsa-miR-93-5p_5
TIGD4	1	hsa-miR-93-5p_5
TIGD2	1	hsa-let-7c-5p_5
THTPA	1	hsa-miR-1912-5p_5
THRA	1	hsa-let-7f-2-3p_5
THBD	1	hsa-miR-93-5p_5
TGIF1	1	hsa-miR-1912-5p_5
TGFBR3L	1	hsa-miR-33a-5p_5
TGFBR3	1	hsa-miR-93-5p_5
TGFA	1	hsa-let-7c-5p_5
TFAP2A	1	hsa-miR-1912-5p_5
TEX48	1	hsa-miR-1912-5p_5
TEX33	1	hsa-miR-33a-5p_5
TEX264	1	hsa-let-7c-5p_5
TEX15	1	hsa-let-7f-2-3p_5
TENM1	1	hsa-miR-106a-5p_5
TEN1	1	hsa-let-7c-5p_5
TEKTIP1	1	hsa-miR-1912-5p_5
TEKT4	1	hsa-miR-33a-5p_5
TEKT1	1	hsa-miR-148b-3p_5
TEK	1	hsa-let-7c-5p_5
TEDC1	1	hsa-miR-1912-5p_5
TDRD3	1	hsa-miR-148b-3p_5
TDP1	1	hsa-miR-93-5p_5
TCP11X1	1	hsa-miR-33a-5p_5
TCHH	1	hsa-miR-106a-5p_5
TCF25	1	hsa-miR-16-1-3p_5
TCF12	1	hsa-let-7f-2-3p_5
TCEAL5	1	hsa-miR-106a-5p_5
TCAF1	1	hsa-let-7c-5p_5
TC2N	1	hsa-let-7c-5p_5
TBXT	1	hsa-miR-93-5p_5
TBX3	1	hsa-miR-545-3p_5
TBX15	1	hsa-miR-33a-5p_5
TBRG1	1	hsa-let-7c-5p_5
TBR1	1	hsa-let-7c-5p_5
TBPL1	1	hsa-miR-16-2-3p_5
TBL1XR1	1	hsa-let-7c-5p_5
TBC1D3L	1	hsa-miR-101-2-5p_5
TBC1D3K	1	hsa-miR-93-5p_5
TBC1D3I	1	hsa-miR-93-5p_5
TBC1D3D	1	hsa-miR-93-5p_5
TBC1D28	1	hsa-miR-1912-5p_5
TBC1D26	1	hsa-miR-1912-5p_5
TBC1D24	1	hsa-miR-93-5p_5
TBC1D14	1	hsa-miR-101-2-5p_5
TBATA	1	hsa-let-7g-5p_5
TASP1	1	hsa-miR-1912-5p_5
TAL1	1	hsa-miR-33a-5p_5
TAFAZZIN	1	hsa-miR-101-2-5p_5
TAF7	1	hsa-miR-106a-5p_5
TAF6	1	hsa-let-7c-5p_5
TAF2	1	hsa-miR-30c-5p_5
TAF11	1	hsa-let-7g-5p_5
TACR3	1	hsa-miR-93-5p_5
TACC1	1	hsa-miR-1912-5p_5
TAB3	1	hsa-let-7f-2-3p_5
SYTL1	1	hsa-miR-101-2-5p_5
SYT8	1	hsa-miR-93-5p_5
SYT3	1	hsa-miR-545-3p_5
SYT17	1	hsa-miR-93-5p_5
SYT1	1	hsa-let-7g-5p_5
SYNPO2	1	hsa-miR-1912-5p_5
SYNPO	1	hsa-let-7c-5p_5
SYNGR4	1	hsa-miR-33a-5p_5
SYNGAP1	1	hsa-miR-33a-5p_5
SYMPK	1	hsa-miR-93-5p_5
SUPT7L	1	hsa-miR-545-3p_5
SUPT20H	1	hsa-miR-93-5p_5
SUMO2	1	hsa-let-7c-5p_5
SULT1C3	1	hsa-let-7g-5p_5
SULT1C2	1	hsa-miR-106a-5p_5
SULF1	1	hsa-miR-33a-5p_5
SUB1	1	hsa-let-7g-5p_5
STYK1	1	hsa-miR-1912-5p_5
STXBP5L	1	hsa-miR-33a-5p_5
STRBP	1	hsa-miR-33a-5p_5
STON2	1	hsa-let-7c-5p_5
STON1-GTF2A1L	1	hsa-miR-148b-3p_5
STN1	1	hsa-miR-1912-5p_5
STK4	1	hsa-let-7c-5p_5
STK32B	1	hsa-miR-33a-5p_5
STK3	1	hsa-let-7g-5p_5
STK17B	1	hsa-miR-148b-3p_5
STIM1	1	hsa-miR-1912-5p_5
STAT4	1	hsa-miR-106a-5p_5
STAT1	1	hsa-let-7g-5p_5
STARD8	1	hsa-let-7c-5p_5
STARD6	1	hsa-let-7f-2-3p_5
STAC3	1	hsa-miR-16-1-3p_5
ST6GAL1	1	hsa-miR-93-5p_5
ST3GAL4	1	hsa-let-7c-5p_5
ST3GAL1	1	hsa-miR-1912-5p_5
ST18	1	hsa-miR-1912-5p_5
SSX5	1	hsa-miR-101-2-5p_5
SSX2IP	1	hsa-miR-1912-5p_5
SSX2B	1	hsa-miR-101-2-5p_5
SSX2	1	hsa-miR-101-2-5p_5
SSX1	1	hsa-let-7c-5p_5
SSBP4	1	hsa-miR-1912-5p_5
SSBP3	1	hsa-miR-93-5p_5
SSBP2	1	hsa-miR-16-1-3p_5
SRSF11	1	hsa-miR-93-5p_5
SRGAP2	1	hsa-let-7c-5p_5
SREK1	1	hsa-miR-93-5p_5
SQLE	1	hsa-let-7c-5p_5
SPRR2A	1	hsa-miR-101-2-5p_5
SPRR1B	1	hsa-let-7c-5p_5
SPOP	1	hsa-let-7c-5p_5
SPINT3	1	hsa-let-7c-5p_5
SPINK1	1	hsa-miR-16-1-3p_5
SPI1	1	hsa-miR-1912-5p_5
SPHK2	1	hsa-miR-1912-5p_5
SPDYE2B	1	hsa-miR-16-1-3p_5
SPDYE2	1	hsa-miR-16-1-3p_5
SPDYE10	1	hsa-miR-16-1-3p_5
SPATS2L	1	hsa-miR-93-5p_5
SPATS1	1	hsa-miR-16-1-3p_5
SPATC1L	1	hsa-miR-148b-3p_5
SPATA33	1	hsa-miR-93-5p_5
SPATA22	1	hsa-miR-93-5p_5
SPATA19	1	hsa-let-7f-2-3p_5
SPARCL1	1	hsa-miR-93-5p_5
SPAM1	1	hsa-let-7c-5p_5
SPA17	1	hsa-let-7c-5p_5
SP4	1	hsa-miR-1912-5p_5
SOX4	1	hsa-miR-106a-5p_5
SOX2	1	hsa-miR-30c-5p_5
SOSTDC1	1	hsa-let-7c-5p_5
SOGA3	1	hsa-let-7c-5p_5
SOCS6	1	hsa-let-7c-5p_5
SNX14	1	hsa-let-7c-5p_5
SNX11	1	hsa-miR-30c-5p_5
SNRPB2	1	hsa-let-7c-5p_5
SNPH	1	hsa-miR-33a-5p_5
SNCB	1	hsa-miR-101-2-5p_5
SNAP91	1	hsa-miR-106a-5p_5
SNAP47	1	hsa-miR-106a-5p_5
SNAP23	1	hsa-miR-33a-5p_5
SMUG1	1	hsa-let-7c-5p_5
SMPD4	1	hsa-miR-144-5p_5
SMOX	1	hsa-miR-93-5p_5
SMIM6	1	hsa-miR-101-2-5p_5
SMIM5	1	hsa-miR-1912-5p_5
SMIM34	1	hsa-miR-101-2-5p_5
SMIM29	1	hsa-miR-1912-5p_5
SMIM12	1	hsa-miR-93-5p_5
SMC6	1	hsa-miR-101-2-5p_5
SMC3	1	hsa-miR-93-5p_5
SMARCA2	1	hsa-miR-93-5p_5
SMARCA1	1	hsa-let-7c-5p_5
SMAD7	1	hsa-let-7c-5p_5
SMAD1	1	hsa-miR-101-2-5p_5
SLX1A	1	hsa-miR-1912-5p_5
SLU7	1	hsa-miR-16-1-3p_5
SLITRK5	1	hsa-miR-101-2-5p_5
SLITRK1	1	hsa-miR-33a-5p_5
SLIT2	1	hsa-let-7c-5p_5
SLIT1	1	hsa-miR-16-1-3p_5
SLCO5A1	1	hsa-let-7g-5p_5
SLCO1C1	1	hsa-miR-148b-3p_5
SLC9A4	1	hsa-miR-1912-5p_5
SLC8A3	1	hsa-let-7c-5p_5
SLC8A1	1	hsa-miR-1912-5p_5
SLC7A9	1	hsa-miR-16-1-3p_5
SLC7A7	1	hsa-let-7c-5p_5
SLC6A15	1	hsa-miR-93-5p_5
SLC6A12	1	hsa-miR-1912-5p_5
SLC6A1	1	hsa-miR-33a-5p_5
SLC5A4	1	hsa-miR-93-5p_5
SLC5A3	1	hsa-miR-106a-5p_5
SLC52A1	1	hsa-let-7c-5p_5
SLC4A2	1	hsa-let-7c-5p_5
SLC4A11	1	hsa-miR-93-5p_5
SLC4A1	1	hsa-miR-16-1-3p_5
SLC49A3	1	hsa-let-7c-5p_5
SLC45A3	1	hsa-miR-16-1-3p_5
SLC41A3	1	hsa-miR-1912-5p_5
SLC41A2	1	hsa-miR-1912-5p_5
SLC3A2	1	hsa-let-7c-5p_5
SLC39A3	1	hsa-miR-1912-5p_5
SLC39A12	1	hsa-let-7c-5p_5
SLC39A1	1	hsa-miR-1912-5p_5
SLC35E2B	1	hsa-let-7g-5p_5
SLC35C2	1	hsa-miR-148b-3p_5
SLC35A4	1	hsa-miR-106a-5p_5
SLC30A3	1	hsa-miR-545-3p_5
SLC2A4	1	hsa-miR-93-5p_5
SLC2A14	1	hsa-miR-106a-5p_5
SLC27A3	1	hsa-miR-30c-5p_5
SLC26A8	1	hsa-miR-93-5p_5
SLC26A7	1	hsa-miR-1912-5p_5
SLC25A35	1	hsa-let-7c-5p_5
SLC25A26	1	hsa-miR-1912-5p_5
SLC25A22	1	hsa-miR-93-5p_5
SLC25A21	1	hsa-let-7f-2-3p_5
SLC25A18	1	hsa-miR-16-1-3p_5
SLC25A14	1	hsa-miR-93-5p_5
SLC24A3	1	hsa-miR-33a-5p_5
SLC22A25	1	hsa-let-7c-5p_5
SLC22A12	1	hsa-let-7c-5p_5
SLC20A1	1	hsa-let-7c-5p_5
SLC16A7	1	hsa-let-7g-5p_5
SLC16A5	1	hsa-miR-93-5p_5
SLC16A3	1	hsa-miR-1912-5p_5
SLC15A3	1	hsa-miR-1912-5p_5
SLC13A2	1	hsa-let-7c-5p_5
SLC10A5	1	hsa-miR-93-5p_5
SLC10A2	1	hsa-miR-1912-5p_5
SIX1	1	hsa-let-7c-5p_5
SIRT5	1	hsa-miR-1912-5p_5
SIN3A	1	hsa-miR-33a-5p_5
SIGLEC6	1	hsa-miR-1912-5p_5
SIGLEC12	1	hsa-let-7c-5p_5
SIGLEC10	1	hsa-miR-1912-5p_5
SIAH1	1	hsa-miR-101-2-5p_5
SHOC2	1	hsa-let-7c-5p_5
SHMT2	1	hsa-miR-16-2-3p_5
SHMT1	1	hsa-miR-33a-5p_5
SHISAL2A	1	hsa-miR-93-5p_5
SHISAL1	1	hsa-miR-106a-5p_5
SHCBP1L	1	hsa-miR-106a-5p_5
SHBG	1	hsa-let-7c-5p_5
SH3D19	1	hsa-let-7c-5p_5
SH3BP5L	1	hsa-miR-16-1-3p_5
SH3BP5	1	hsa-miR-1912-5p_5
SH3BP2	1	hsa-let-7c-5p_5
SH2D6	1	hsa-miR-30c-5p_5
SH2D4A	1	hsa-miR-93-5p_5
SH2D3C	1	hsa-miR-1912-5p_5
SH2D1A	1	hsa-let-7f-2-3p_5
SH2B1	1	hsa-let-7f-2-3p_5
SGSM2	1	hsa-miR-93-5p_5
SGK2	1	hsa-miR-1912-5p_5
SFXN4	1	hsa-let-7c-5p_5
SFMBT1	1	hsa-miR-93-5p_5
SF3B1	1	hsa-miR-93-5p_5
SETDB2	1	hsa-let-7c-5p_5
SETD5	1	hsa-miR-106a-5p_5
SETBP1	1	hsa-miR-93-5p_5
SERTM1	1	hsa-let-7c-5p_5
SERPINB6	1	hsa-let-7g-5p_5
SERPINB2	1	hsa-let-7c-5p_5
SERPINA5	1	hsa-miR-1912-5p_5
SERPINA10	1	hsa-miR-144-5p_5
SERF1B	1	hsa-miR-1912-5p_5
SERF1A	1	hsa-miR-1912-5p_5
SEPTIN9	1	hsa-miR-30c-5p_5
SEMA5A	1	hsa-let-7g-5p_5
SEMA3E	1	hsa-miR-93-5p_5
SELENOP	1	hsa-miR-1912-5p_5
SELENOI	1	hsa-miR-1912-5p_5
SEC22A	1	hsa-let-7c-5p_5
SEC16B	1	hsa-miR-93-5p_5
SDCBP	1	hsa-let-7f-2-3p_5
SCYL3	1	hsa-let-7c-5p_5
SCOC	1	hsa-miR-16-1-3p_5
SCO2	1	hsa-miR-1912-5p_5
SCN1B	1	hsa-miR-16-1-3p_5
SCN11A	1	hsa-miR-1912-5p_5
SCML4	1	hsa-miR-16-1-3p_5
SCML1	1	hsa-miR-144-5p_5
SCHIP1	1	hsa-miR-1912-5p_5
SCFD1	1	hsa-miR-16-1-3p_5
SCARB1	1	hsa-miR-1912-5p_5
SCAPER	1	hsa-let-7c-5p_5
SCAMP2	1	hsa-let-7c-5p_5
SATL1	1	hsa-let-7c-5p_5
SATB1	1	hsa-let-7f-2-3p_5
SAMSN1	1	hsa-miR-1912-5p_5
SAMD4B	1	hsa-let-7c-5p_5
SAMD3	1	hsa-let-7f-2-3p_5
SAA2	1	hsa-miR-33a-5p_5
SAA1	1	hsa-miR-33a-5p_5
S100A4	1	hsa-miR-144-5p_5
S100A16	1	hsa-miR-93-5p_5
S100A13	1	hsa-miR-1912-5p_5
RYR2	1	hsa-miR-101-2-5p_5
RWDD1	1	hsa-let-7g-5p_5
RUBCN	1	hsa-miR-33a-5p_5
RTL4	1	hsa-miR-101-2-5p_5
RTL3	1	hsa-miR-106a-5p_5
RTF2	1	hsa-miR-1912-5p_5
RSPH3	1	hsa-miR-93-5p_5
RRAS2	1	hsa-miR-1912-5p_5
RPSAP58	1	hsa-miR-93-5p_5
RPS4Y1	1	hsa-miR-1912-5p_5
RPS27	1	hsa-miR-106a-5p_5
RPRD1B	1	hsa-let-7f-2-3p_5
RPL7L1	1	hsa-miR-1912-5p_5
RPL17	1	hsa-miR-16-2-3p_5
RPA3	1	hsa-miR-33a-5p_5
RP9	1	hsa-let-7c-5p_5
ROPN1	1	hsa-miR-106a-5p_5
ROBO4	1	hsa-miR-101-2-5p_5
ROBO3	1	hsa-let-7c-5p_5
ROBO1	1	hsa-let-7f-2-3p_5
RNF43	1	hsa-miR-93-5p_5
RNF4	1	hsa-miR-16-1-3p_5
RNF39	1	hsa-miR-16-1-3p_5
RNF24	1	hsa-miR-148b-3p_5
RNF225	1	hsa-let-7c-5p_5
RNF224	1	hsa-miR-93-5p_5
RNF183	1	hsa-miR-93-5p_5
RNF170	1	hsa-let-7c-5p_5
RNF167	1	hsa-let-7c-5p_5
RNF146	1	hsa-miR-1912-5p_5
RNF133	1	hsa-let-7f-2-3p_5
RNF112	1	hsa-let-7c-5p_5
RNF111	1	hsa-miR-1912-5p_5
RNASE8	1	hsa-let-7c-5p_5
RLBP1	1	hsa-miR-101-2-5p_5
RIN2	1	hsa-miR-16-2-3p_5
RIMKLB	1	hsa-miR-30c-5p_5
RIIAD1	1	hsa-let-7c-5p_5
RIDA	1	hsa-miR-16-1-3p_5
RIC8A	1	hsa-miR-1912-5p_5
RHOXF2B	1	hsa-miR-93-5p_5
RHOXF1	1	hsa-let-7c-5p_5
RHCE	1	hsa-miR-1912-5p_5
RHBDD2	1	hsa-miR-106a-5p_5
RGS8	1	hsa-miR-93-5p_5
RGS5	1	hsa-miR-1912-5p_5
RGS19	1	hsa-miR-33a-5p_5
RGS12	1	hsa-miR-1912-5p_5
RGS1	1	hsa-miR-93-5p_5
RGR	1	hsa-miR-30c-5p_5
RGPD3	1	hsa-let-7c-5p_5
RETREG3	1	hsa-miR-148b-3p_5
RETREG1	1	hsa-miR-93-5p_5
REG4	1	hsa-let-7c-5p_5
REG3A	1	hsa-let-7f-2-3p_5
REEP4	1	hsa-miR-144-5p_5
REEP3	1	hsa-miR-144-5p_5
REELD1	1	hsa-miR-30c-5p_5
RECQL	1	hsa-miR-93-5p_5
REC114	1	hsa-miR-1912-5p_5
RDX	1	hsa-miR-33a-5p_5
RDH12	1	hsa-miR-16-1-3p_5
RD3L	1	hsa-miR-1912-5p_5
RCC1	1	hsa-miR-93-5p_5
RCBTB1	1	hsa-let-7c-5p_5
RCAN3	1	hsa-miR-1912-5p_5
RCAN1	1	hsa-miR-106a-5p_5
RC3H2	1	hsa-miR-1912-5p_5
RC3H1	1	hsa-miR-16-1-3p_5
RBP2	1	hsa-let-7c-5p_5
RBM8A	1	hsa-miR-93-5p_5
RBM5	1	hsa-let-7g-5p_5
RBM25	1	hsa-miR-93-5p_5
RBM23	1	hsa-miR-33a-5p_5
RBFOX2	1	hsa-miR-148b-3p_5
RBFOX1	1	hsa-let-7g-5p_5
RBBP8	1	hsa-miR-1912-5p_5
RASA1	1	hsa-miR-30c-5p_5
RARS2	1	hsa-let-7c-5p_5
RARA	1	hsa-let-7c-5p_5
RAPGEFL1	1	hsa-miR-93-5p_5
RAMAC	1	hsa-let-7g-5p_5
RALGPS2	1	hsa-let-7f-2-3p_5
RAG2	1	hsa-miR-106a-5p_5
RAD9B	1	hsa-miR-16-2-3p_5
RAD51C	1	hsa-miR-148b-3p_5
RAD51B	1	hsa-miR-1912-5p_5
RAD51AP2	1	hsa-miR-101-2-5p_5
RABL3	1	hsa-let-7f-2-3p_5
RABL2B	1	hsa-miR-101-2-5p_5
RABGEF1	1	hsa-miR-106a-5p_5
RABGAP1L	1	hsa-miR-590-3p_5
RAB6D	1	hsa-miR-93-5p_5
RAB41	1	hsa-let-7c-5p_5
RAB3IL1	1	hsa-let-7c-5p_5
RAB34	1	hsa-miR-1912-5p_5
RAB30	1	hsa-miR-1912-5p_5
RAB1A	1	hsa-miR-33a-5p_5
RAB13	1	hsa-let-7g-5p_5
QRICH2	1	hsa-miR-1912-5p_5
PYY	1	hsa-let-7c-5p_5
PXT1	1	hsa-miR-16-1-3p_5
PTRH2	1	hsa-miR-16-1-3p_5
PTPRR	1	hsa-miR-30c-5p_5
PTPRM	1	hsa-miR-106a-5p_5
PTPN9	1	hsa-miR-148b-3p_5
PTPN20	1	hsa-miR-16-2-3p_5
PTP4A1	1	hsa-miR-16-1-3p_5
PTK2B	1	hsa-miR-33a-5p_5
PTGR2	1	hsa-miR-1912-5p_5
PTGES3	1	hsa-let-7c-5p_5
PTF1A	1	hsa-miR-1912-5p_5
PTEN	1	hsa-let-7c-5p_5
PTAFR	1	hsa-miR-1912-5p_5
PSTPIP1	1	hsa-let-7c-5p_5
PSPC1	1	hsa-miR-16-2-3p_5
PSMG2	1	hsa-miR-1912-5p_5
PSME2	1	hsa-miR-16-2-3p_5
PSMD7	1	hsa-miR-101-2-5p_5
PSMA6	1	hsa-miR-142-5p_5
PSEN2	1	hsa-miR-545-3p_5
PSD	1	hsa-miR-93-5p_5
PRR5	1	hsa-miR-93-5p_5
PRR16	1	hsa-let-7c-5p_5
PROX2	1	hsa-miR-148b-3p_5
PROX1	1	hsa-miR-1912-5p_5
PROSER1	1	hsa-let-7c-5p_5
PROP1	1	hsa-miR-106a-5p_5
PROM1	1	hsa-let-7c-5p_5
PROKR1	1	hsa-miR-1912-5p_5
PRODH	1	hsa-let-7c-5p_5
PRMT7	1	hsa-miR-33a-5p_5
PRKD2	1	hsa-miR-148b-3p_5
PRKCZ	1	hsa-let-7c-5p_5
PRKCD	1	hsa-let-7c-5p_5
PRKAR1B	1	hsa-miR-93-5p_5
PRG3	1	hsa-let-7f-2-3p_5
PRELID1	1	hsa-miR-101-2-5p_5
PRDM8	1	hsa-miR-101-2-5p_5
PRDM2	1	hsa-let-7c-5p_5
PRDM11	1	hsa-miR-33a-5p_5
PRAMEF9	1	hsa-let-7c-5p_5
PPY	1	hsa-let-7c-5p_5
PPP6R2	1	hsa-let-7f-2-3p_5
PPP3CA	1	hsa-miR-1912-5p_5
PPP2R5A	1	hsa-let-7c-5p_5
PPP1R3C	1	hsa-miR-93-5p_5
PPP1R2B	1	hsa-miR-33a-5p_5
PPP1R26	1	hsa-miR-93-5p_5
PPP1R1B	1	hsa-miR-33a-5p_5
PPP1R17	1	hsa-miR-144-5p_5
PPP1R12B	1	hsa-miR-16-2-3p_5
PPM1E	1	hsa-miR-93-5p_5
PPM1A	1	hsa-let-7f-2-3p_5
PPIL6	1	hsa-miR-1912-5p_5
PPIB	1	hsa-let-7g-5p_5
PPHLN1	1	hsa-miR-93-5p_5
PPFIA2	1	hsa-miR-101-2-5p_5
PPCS	1	hsa-miR-1912-5p_5
POU5F1	1	hsa-let-7g-5p_5
POU4F2	1	hsa-miR-144-5p_5
POU3F3	1	hsa-miR-33a-5p_5
POTEE	1	hsa-miR-144-5p_5
POTEB3	1	hsa-let-7c-5p_5
POTEB2	1	hsa-let-7c-5p_5
POTEB	1	hsa-let-7c-5p_5
POPDC3	1	hsa-miR-16-2-3p_5
POMT2	1	hsa-miR-106a-5p_5
POLR3G	1	hsa-miR-93-5p_5
POLR3A	1	hsa-miR-16-1-3p_5
POLR2D	1	hsa-miR-1912-5p_5
POLR1D	1	hsa-miR-1912-5p_5
POLR1B	1	hsa-miR-33a-5p_5
POLQ	1	hsa-let-7c-5p_5
POLL	1	hsa-miR-16-1-3p_5
PNPLA8	1	hsa-miR-106a-5p_5
PNISR	1	hsa-miR-106a-5p_5
PMS2	1	hsa-miR-16-1-3p_5
PML	1	hsa-let-7c-5p_5
PLSCR2	1	hsa-miR-106a-5p_5
PLS1	1	hsa-let-7c-5p_5
PLK4	1	hsa-miR-93-5p_5
PLEKHM3	1	hsa-miR-1912-5p_5
PLCB2	1	hsa-miR-106a-5p_5
PLAGL1	1	hsa-miR-93-5p_5
PLAC8L1	1	hsa-miR-106a-5p_5
PLAAT3	1	hsa-let-7c-5p_5
PLAA	1	hsa-miR-93-5p_5
PLA2G6	1	hsa-let-7f-2-3p_5
PLA2G2C	1	hsa-miR-1912-5p_5
PLA2G10	1	hsa-let-7c-5p_5
PKIB	1	hsa-let-7f-2-3p_5
PKD1L2	1	hsa-miR-16-1-3p_5
PITX2	1	hsa-miR-1912-5p_5
PISD	1	hsa-miR-16-2-3p_5
PINX1	1	hsa-miR-1912-5p_5
PILRB	1	hsa-miR-148b-3p_5
PILRA	1	hsa-miR-148b-3p_5
PIK3R4	1	hsa-miR-1912-5p_5
PIK3CA	1	hsa-let-7c-5p_5
PIK3C3	1	hsa-miR-1912-5p_5
PIK3C2G	1	hsa-let-7c-5p_5
PIGY	1	hsa-miR-33a-5p_5
PIGN	1	hsa-miR-16-1-3p_5
PIGG	1	hsa-let-7c-5p_5
PIEZO2	1	hsa-miR-93-5p_5
PIAS1	1	hsa-miR-33a-5p_5
PI4K2A	1	hsa-miR-16-2-3p_5
PHYHD1	1	hsa-miR-1912-5p_5
PHLPP2	1	hsa-miR-30c-5p_5
PHKG1	1	hsa-miR-106a-5p_5
PHETA2	1	hsa-miR-101-2-5p_5
PHACTR1	1	hsa-let-7c-5p_5
PGR	1	hsa-miR-106a-5p_5
PFKM	1	hsa-miR-16-1-3p_5
PEG3	1	hsa-miR-106a-5p_5
PEAK1	1	hsa-let-7c-5p_5
PDZK1	1	hsa-let-7c-5p_5
PDZD9	1	hsa-let-7c-5p_5
PDZD2	1	hsa-miR-33a-5p_5
PDZD11	1	hsa-let-7g-5p_5
PDPR	1	hsa-miR-1912-5p_5
PDLIM5	1	hsa-miR-33a-5p_5
PDLIM2	1	hsa-let-7c-5p_5
PDIK1L	1	hsa-miR-1912-5p_5
PDE4D	1	hsa-miR-33a-5p_5
PDE2A	1	hsa-miR-93-5p_5
PDE1A	1	hsa-miR-1912-5p_5
PDCD6	1	hsa-miR-93-5p_5
PDCD11	1	hsa-miR-106a-5p_5
PDCD10	1	hsa-miR-106a-5p_5
PCP2	1	hsa-miR-1912-5p_5
PCNT	1	hsa-miR-30c-5p_5
PCK2	1	hsa-miR-148b-3p_5
PCGF2	1	hsa-miR-3613-5p_5
PCDHGA4	1	hsa-miR-148b-3p_5
PCDHA11	1	hsa-miR-1912-5p_5
PCDH11Y	1	hsa-miR-33a-5p_5
PCBP3	1	hsa-let-7c-5p_5
PCARE	1	hsa-miR-93-5p_5
PBLD	1	hsa-miR-93-5p_5
PAXIP1	1	hsa-miR-33a-5p_5
PAX9	1	hsa-let-7c-5p_5
PATZ1	1	hsa-miR-1912-5p_5
PATL2	1	hsa-let-7c-5p_5
PATE4	1	hsa-miR-93-5p_5
PARP9	1	hsa-miR-1912-5p_5
PARP6	1	hsa-miR-1912-5p_5
PARP3	1	hsa-let-7c-5p_5
PAN2	1	hsa-miR-101-2-5p_5
PALM3	1	hsa-miR-33a-5p_5
PALM2AKAP2	1	hsa-let-7c-5p_5
PAGE3	1	hsa-let-7f-2-3p_5
PAGE2B	1	hsa-miR-1912-5p_5
PACC1	1	hsa-miR-101-2-5p_5
PABIR2	1	hsa-miR-1912-5p_5
PAAF1	1	hsa-let-7f-2-3p_5
P4HA2	1	hsa-miR-1912-5p_5
P3H1	1	hsa-miR-101-2-5p_5
P2RY14	1	hsa-miR-16-1-3p_5
P2RX1	1	hsa-miR-1912-5p_5
OXR1	1	hsa-miR-106a-5p_5
OXGR1	1	hsa-let-7f-2-3p_5
OVOL1	1	hsa-miR-1912-5p_5
OTOGL	1	hsa-let-7c-5p_5
OSTN	1	hsa-miR-93-5p_5
OSR2	1	hsa-miR-148b-3p_5
OSM	1	hsa-let-7g-5p_5
OSGEPL1	1	hsa-let-7g-5p_5
OSBPL11	1	hsa-let-7f-2-3p_5
ORMDL3	1	hsa-miR-16-1-3p_5
OR9Q1	1	hsa-miR-1912-5p_5
OR9I1	1	hsa-miR-101-2-5p_5
OR9G1	1	hsa-miR-1912-5p_5
OR8G1	1	hsa-let-7f-2-3p_5
OR7D4	1	hsa-miR-93-5p_5
OR6J1	1	hsa-let-7g-5p_5
OR5K1	1	hsa-let-7c-5p_5
OR5H15	1	hsa-miR-1912-5p_5
OR5H14	1	hsa-miR-1912-5p_5
OR5A2	1	hsa-miR-1912-5p_5
OR51L1	1	hsa-miR-93-5p_5
OR4K2	1	hsa-miR-106a-5p_5
OR2Z1	1	hsa-miR-33a-5p_5
OR2J1	1	hsa-miR-93-5p_5
OR2F1	1	hsa-miR-16-1-3p_5
OR2C3	1	hsa-miR-142-5p_5
OR2AT4	1	hsa-miR-33a-5p_5
OR2AG2	1	hsa-miR-93-5p_5
OR2A5	1	hsa-miR-1912-5p_5
OR10K2	1	hsa-let-7c-5p_5
OR10J1	1	hsa-miR-142-5p_5
OR10G4	1	hsa-let-7g-5p_5
OR10A6	1	hsa-miR-93-5p_5
OPRD1	1	hsa-let-7c-5p_5
OPCML	1	hsa-miR-1912-5p_5
OPALIN	1	hsa-miR-93-5p_5
OGT	1	hsa-let-7g-5p_5
OGG1	1	hsa-let-7c-5p_5
OGFOD2	1	hsa-let-7c-5p_5
ODF4	1	hsa-let-7f-2-3p_5
OCIAD1	1	hsa-miR-33a-5p_5
OBP2B	1	hsa-miR-16-1-3p_5
OBP2A	1	hsa-miR-16-1-3p_5
OAZ3	1	hsa-miR-93-5p_5
OASL	1	hsa-miR-93-5p_5
NYX	1	hsa-miR-148b-3p_5
NYAP2	1	hsa-miR-1912-5p_5
NXT2	1	hsa-miR-30c-5p_5
NXNL2	1	hsa-miR-93-5p_5
NWD1	1	hsa-let-7c-5p_5
NUTM2D	1	hsa-let-7c-5p_5
NUTM1	1	hsa-let-7c-5p_5
NUP93	1	hsa-miR-33a-5p_5
NUP85	1	hsa-miR-33a-5p_5
NUP62CL	1	hsa-miR-1912-5p_5
NUP54	1	hsa-miR-16-2-3p_5
NUDT2	1	hsa-let-7c-5p_5
NUDT15	1	hsa-miR-93-5p_5
NUDCD1	1	hsa-let-7c-5p_5
NTRK3	1	hsa-miR-16-1-3p_5
NTNG1	1	hsa-miR-101-2-5p_5
NTHL1	1	hsa-miR-142-5p_5
NTF3	1	hsa-miR-144-5p_5
NT5C2	1	hsa-miR-148b-3p_5
NSUN7	1	hsa-miR-93-5p_5
NSUN4	1	hsa-let-7c-5p_5
NSMCE4A	1	hsa-miR-16-2-3p_5
NSD2	1	hsa-let-7c-5p_5
NSD1	1	hsa-miR-1912-5p_5
NSA2	1	hsa-miR-93-5p_5
NRXN3	1	hsa-miR-148b-3p_5
NRXN1	1	hsa-miR-1912-5p_5
NRG1	1	hsa-miR-93-5p_5
NRCAM	1	hsa-miR-33a-5p_5
NR3C2	1	hsa-miR-1912-5p_5
NR3C1	1	hsa-miR-1912-5p_5
NR2F2	1	hsa-let-7g-5p_5
NR2E1	1	hsa-miR-1912-5p_5
NPM1	1	hsa-let-7f-2-3p_5
NPIPB6	1	hsa-miR-93-5p_5
NPIPB5	1	hsa-miR-93-5p_5
NPIPB2	1	hsa-let-7c-5p_5
NPIPB13	1	hsa-miR-93-5p_5
NPHP4	1	hsa-miR-1912-5p_5
NPFFR1	1	hsa-miR-101-2-5p_5
NPAS2	1	hsa-miR-93-5p_5
NOX4	1	hsa-miR-16-1-3p_5
NOSTRIN	1	hsa-miR-106a-5p_5
NOP2	1	hsa-miR-93-5p_5
NNT	1	hsa-miR-93-5p_5
NMNAT3	1	hsa-let-7c-5p_5
NLRP1	1	hsa-miR-93-5p_5
NLGN4X	1	hsa-let-7c-5p_5
NKTR	1	hsa-miR-93-5p_5
NIPBL	1	hsa-let-7c-5p_5
NIPAL3	1	hsa-miR-93-5p_5
NIPA2	1	hsa-let-7g-5p_5
NIM1K	1	hsa-miR-93-5p_5
NIBAN3	1	hsa-miR-1912-5p_5
NHS	1	hsa-miR-106a-5p_5
NHP2	1	hsa-miR-1912-5p_5
NFYC	1	hsa-let-7c-5p_5
NFU1	1	hsa-let-7c-5p_5
NFRKB	1	hsa-miR-33a-5p_5
NFIX	1	hsa-let-7g-5p_5
NFE2L1	1	hsa-let-7f-2-3p_5
NFATC3	1	hsa-miR-1912-5p_5
NEXMIF	1	hsa-miR-1912-5p_5
NEUROD1	1	hsa-let-7f-2-3p_5
NEURL1B	1	hsa-miR-33a-5p_5
NET1	1	hsa-miR-33a-5p_5
NELL1	1	hsa-miR-148b-3p_5
NEK1	1	hsa-miR-106a-5p_5
NDUFC1	1	hsa-miR-30c-5p_5
NDUFB3	1	hsa-miR-1912-5p_5
NDST2	1	hsa-miR-101-2-5p_5
NDST1	1	hsa-miR-101-2-5p_5
NDRG4	1	hsa-miR-1912-5p_5
NDFIP2	1	hsa-miR-93-5p_5
NDC80	1	hsa-miR-93-5p_5
NCAPG2	1	hsa-miR-93-5p_5
NBR1	1	hsa-let-7c-5p_5
NBPF4	1	hsa-let-7g-5p_5
NBPF14	1	hsa-let-7g-5p_5
NBPF11	1	hsa-miR-16-1-3p_5
NBPF1	1	hsa-let-7g-5p_5
NBEA	1	hsa-miR-106a-5p_5
NAV2	1	hsa-miR-30c-5p_5
NAPEPLD	1	hsa-let-7c-5p_5
NAP1L2	1	hsa-let-7c-5p_5
NANOS3	1	hsa-miR-1912-5p_5
NAMPT	1	hsa-miR-148b-3p_5
NAIP	1	hsa-miR-1912-5p_5
NAE1	1	hsa-miR-16-1-3p_5
NABP1	1	hsa-miR-16-1-3p_5
NAA16	1	hsa-let-7c-5p_5
N4BP2L2	1	hsa-miR-106a-5p_5
MYT1L	1	hsa-miR-1912-5p_5
MYPN	1	hsa-let-7g-5p_5
MYOT	1	hsa-miR-16-1-3p_5
MYOC	1	hsa-miR-1912-5p_5
MYO7B	1	hsa-let-7c-5p_5
MYO1C	1	hsa-miR-1912-5p_5
MYO19	1	hsa-miR-101-2-5p_5
MYNN	1	hsa-miR-106a-5p_5
MYLK3	1	hsa-miR-93-5p_5
MYLIP	1	hsa-miR-33a-5p_5
MYL5	1	hsa-let-7c-5p_5
MYL12A	1	hsa-miR-1912-5p_5
MYH7B	1	hsa-let-7c-5p_5
MYH4	1	hsa-let-7c-5p_5
MYH1	1	hsa-let-7c-5p_5
MYBPH	1	hsa-miR-1912-5p_5
MYBL1	1	hsa-let-7c-5p_5
MTUS1	1	hsa-miR-106a-5p_5
MTRF1	1	hsa-let-7c-5p_5
MTPN	1	hsa-miR-1912-5p_5
MTMR4	1	hsa-let-7c-5p_5
MTMR3	1	hsa-let-7c-5p_5
MTMR2	1	hsa-miR-1912-5p_5
MTMR12	1	hsa-miR-16-1-3p_5
MTMR11	1	hsa-let-7c-5p_5
MTHFSD	1	hsa-miR-101-2-5p_5
MTFR2	1	hsa-miR-16-1-3p_5
MTF2	1	hsa-let-7f-2-3p_5
MTARC1	1	hsa-let-7c-5p_5
MTAP	1	hsa-miR-1912-5p_5
MSH6	1	hsa-miR-3613-5p_5
MSANTD3	1	hsa-miR-16-1-3p_5
MS4A7	1	hsa-miR-16-1-3p_5
MS4A6A	1	hsa-miR-3613-5p_5
MROH7	1	hsa-let-7g-5p_5
MRFAP1	1	hsa-miR-106a-5p_5
MRE11	1	hsa-miR-1912-5p_5
MRAS	1	hsa-let-7c-5p_5
MRAP	1	hsa-miR-93-5p_5
MPP3	1	hsa-let-7f-2-3p_5
MPP2	1	hsa-let-7f-2-3p_5
MPI	1	hsa-miR-93-5p_5
MOV10	1	hsa-let-7c-5p_5
MOGAT3	1	hsa-miR-1912-5p_5
MMP19	1	hsa-miR-93-5p_5
MMGT1	1	hsa-let-7c-5p_5
MME	1	hsa-miR-93-5p_5
MLST8	1	hsa-miR-93-5p_5
MLKL	1	hsa-miR-93-5p_5
MLH1	1	hsa-miR-16-1-3p_5
MKS1	1	hsa-let-7c-5p_5
MKKS	1	hsa-let-7g-5p_5
MITF	1	hsa-let-7c-5p_5
MIPOL1	1	hsa-let-7f-2-3p_5
MINPP1	1	hsa-miR-93-5p_5
MINDY3	1	hsa-miR-106a-5p_5
MIB2	1	hsa-let-7c-5p_5
MIA2	1	hsa-miR-106a-5p_5
MGAT4B	1	hsa-miR-106a-5p_5
MFN1	1	hsa-miR-16-1-3p_5
MFGE8	1	hsa-let-7c-5p_5
MFF	1	hsa-miR-93-5p_5
MFAP3L	1	hsa-let-7c-5p_5
METTL8	1	hsa-let-7c-5p_5
METTL23	1	hsa-let-7g-5p_5
METRNL	1	hsa-miR-106a-5p_5
MEOX2	1	hsa-let-7g-5p_5
MEMO1	1	hsa-miR-93-5p_5
MEIS1	1	hsa-miR-16-1-3p_5
MEGF8	1	hsa-miR-16-1-3p_5
MEF2C	1	hsa-miR-1912-5p_5
MED8	1	hsa-miR-148b-3p_5
MED7	1	hsa-miR-1912-5p_5
MED20	1	hsa-let-7c-5p_5
MED17	1	hsa-miR-33a-5p_5
MEA1	1	hsa-miR-93-5p_5
MDM2	1	hsa-miR-93-5p_5
MCTS1	1	hsa-let-7c-5p_5
MCTP2	1	hsa-let-7c-5p_5
MCRS1	1	hsa-miR-93-5p_5
MCRIP1	1	hsa-miR-106a-5p_5
MCM9	1	hsa-let-7c-5p_5
MCM8	1	hsa-let-7f-2-3p_5
MCM7	1	hsa-let-7c-5p_5
MCFD2	1	hsa-miR-93-5p_5
MCF2	1	hsa-let-7c-5p_5
MBD4	1	hsa-miR-101-2-5p_5
MATR3	1	hsa-miR-93-5p_5
MAT2B	1	hsa-let-7c-5p_5
MASTL	1	hsa-miR-1912-5p_5
MAST4	1	hsa-miR-93-5p_5
MAST2	1	hsa-let-7g-5p_5
MARK3	1	hsa-miR-93-5p_5
MARCKS	1	hsa-miR-33a-5p_5
MARCHF10	1	hsa-miR-148b-3p_5
MAPKBP1	1	hsa-let-7g-5p_5
MAPKAP1	1	hsa-let-7g-5p_5
MAPK4	1	hsa-miR-1912-5p_5
MAPK10	1	hsa-let-7c-5p_5
MAP7D3	1	hsa-miR-1912-5p_5
MAP6	1	hsa-miR-33a-5p_5
MAP2K6	1	hsa-miR-33a-5p_5
MAP2K5	1	hsa-let-7c-5p_5
MAP2K3	1	hsa-miR-106a-5p_5
MAN1B1	1	hsa-miR-1912-5p_5
MAN1A1	1	hsa-miR-1912-5p_5
MALT1	1	hsa-let-7c-5p_5
MAGEB6	1	hsa-let-7c-5p_5
MAGEB16	1	hsa-let-7c-5p_5
MAGEB1	1	hsa-let-7c-5p_5
MAGEA8	1	hsa-miR-106a-5p_5
MAD2L1BP	1	hsa-let-7c-5p_5
MACIR	1	hsa-let-7g-5p_5
MAB21L3	1	hsa-miR-93-5p_5
MAB21L1	1	hsa-miR-93-5p_5
LZTS2	1	hsa-let-7g-5p_5
LYST	1	hsa-miR-101-2-5p_5
LYSMD1	1	hsa-miR-30c-5p_5
LYRM7	1	hsa-miR-1912-5p_5
LYPLAL1	1	hsa-miR-93-5p_5
LYPD1	1	hsa-let-7g-5p_5
LY6L	1	hsa-miR-1912-5p_5
LUZP2	1	hsa-miR-93-5p_5
LURAP1L	1	hsa-miR-16-1-3p_5
LUC7L	1	hsa-let-7c-5p_5
LTB4R	1	hsa-let-7c-5p_5
LTA	1	hsa-let-7c-5p_5
LST1	1	hsa-miR-1912-5p_5
LSS	1	hsa-miR-33a-5p_5
LSP1	1	hsa-miR-106a-5p_5
LSM8	1	hsa-miR-93-5p_5
LSM6	1	hsa-miR-93-5p_5
LSM5	1	hsa-let-7c-5p_5
LSM1	1	hsa-miR-33a-5p_5
LSAMP	1	hsa-miR-93-5p_5
LRTOMT	1	hsa-miR-93-5p_5
LRRTM2	1	hsa-miR-16-1-3p_5
LRRFIP2	1	hsa-miR-30c-5p_5
LRRC8B	1	hsa-miR-93-5p_5
LRRC8A	1	hsa-miR-148b-3p_5
LRRC61	1	hsa-miR-106a-5p_5
LRRC57	1	hsa-miR-1912-5p_5
LRRC56	1	hsa-miR-93-5p_5
LRRC4C	1	hsa-let-7g-5p_5
LRP2BP	1	hsa-miR-16-1-3p_5
LRP12	1	hsa-miR-106a-5p_5
LPAR4	1	hsa-miR-93-5p_5
LOXL2	1	hsa-let-7c-5p_5
LOXHD1	1	hsa-miR-16-2-3p_5
LOC441239	1	hsa-miR-1912-5p_5
LOC124900286	1	hsa-miR-1912-5p_5
LOC112268293	1	hsa-miR-1912-5p_5
LOC107983987	1	hsa-miR-101-2-5p_5
LOC100505841	1	hsa-miR-93-5p_5
LNPK	1	hsa-let-7g-5p_5
LMO7	1	hsa-miR-1912-5p_5
LMO3	1	hsa-miR-93-5p_5
LMBRD2	1	hsa-miR-93-5p_5
LLPH	1	hsa-miR-30c-5p_5
LIPM	1	hsa-let-7f-2-3p_5
LIPI	1	hsa-miR-1912-5p_5
LIPC	1	hsa-let-7g-5p_5
LINGO2	1	hsa-miR-106a-5p_5
LIN9	1	hsa-miR-93-5p_5
LILRB1	1	hsa-miR-93-5p_5
LILRA5	1	hsa-miR-106a-5p_5
LIG4	1	hsa-let-7c-5p_5
LIG3	1	hsa-miR-1912-5p_5
LIFR	1	hsa-miR-16-1-3p_5
LHX9	1	hsa-miR-16-1-3p_5
LHX5	1	hsa-miR-148b-3p_5
LGMN	1	hsa-let-7c-5p_5
LEF1	1	hsa-miR-33a-5p_5
LDLRAD4	1	hsa-miR-144-5p_5
LDLRAD1	1	hsa-miR-1912-5p_5
LDB1	1	hsa-let-7f-2-3p_5
LBHD1	1	hsa-miR-1912-5p_5
LAT2	1	hsa-let-7c-5p_5
LARS2	1	hsa-miR-106a-5p_5
LARS1	1	hsa-miR-93-5p_5
LARGE1	1	hsa-let-7c-5p_5
LAIR1	1	hsa-miR-148b-3p_5
LACTBL1	1	hsa-miR-148b-3p_5
L3MBTL4	1	hsa-let-7c-5p_5
KYAT3	1	hsa-miR-93-5p_5
KSR2	1	hsa-let-7f-2-3p_5
KRTAP12-1	1	hsa-let-7c-5p_5
KRTAP1-3	1	hsa-let-7c-5p_5
KRT23	1	hsa-miR-1912-5p_5
KPRP	1	hsa-miR-101-2-5p_5
KPNB1	1	hsa-let-7c-5p_5
KNTC1	1	hsa-let-7f-2-3p_5
KMT2D	1	hsa-let-7g-5p_5
KLRK1	1	hsa-miR-106a-5p_5
KLLN	1	hsa-let-7c-5p_5
KLK4	1	hsa-miR-1912-5p_5
KLHL9	1	hsa-miR-101-2-5p_5
KLHL6	1	hsa-miR-1912-5p_5
KLHL33	1	hsa-miR-33a-5p_5
KLHL32	1	hsa-let-7c-5p_5
KLHL3	1	hsa-miR-16-1-3p_5
KLHL23	1	hsa-miR-93-5p_5
KLHL13	1	hsa-miR-101-2-5p_5
KLF9	1	hsa-miR-93-5p_5
KLF7	1	hsa-miR-106a-5p_5
KLF4	1	hsa-let-7c-5p_5
KLF11	1	hsa-miR-93-5p_5
KLC2	1	hsa-miR-16-1-3p_5
KIZ	1	hsa-miR-33a-5p_5
KIT	1	hsa-miR-1912-5p_5
KIR3DL2	1	hsa-miR-93-5p_5
KIR2DS4	1	hsa-miR-93-5p_5
KIR2DL3	1	hsa-miR-16-2-3p_5
KIFC3	1	hsa-miR-33a-5p_5
KIF7	1	hsa-miR-93-5p_5
KIF2A	1	hsa-miR-148b-3p_5
KIF23	1	hsa-let-7c-5p_5
KIF22	1	hsa-miR-93-5p_5
KIF21B	1	hsa-let-7c-5p_5
KIF12	1	hsa-miR-106a-5p_5
KIAA2012	1	hsa-miR-106a-5p_5
KIAA1217	1	hsa-miR-93-5p_5
KIAA0895L	1	hsa-miR-16-1-3p_5
KIAA0753	1	hsa-miR-1912-5p_5
KIAA0040	1	hsa-miR-106a-5p_5
KHK	1	hsa-let-7c-5p_5
KCTD9	1	hsa-miR-93-5p_5
KCNS3	1	hsa-let-7c-5p_5
KCNN4	1	hsa-miR-106a-5p_5
KCNK2	1	hsa-miR-93-5p_5
KCNK1	1	hsa-miR-1912-5p_5
KCNJ12	1	hsa-let-7c-5p_5
KCNIP1	1	hsa-miR-106a-5p_5
KCNF1	1	hsa-let-7g-5p_5
KCNE2	1	hsa-miR-1912-5p_5
KCND2	1	hsa-miR-33a-5p_5
KCNAB2	1	hsa-let-7g-5p_5
KCNA4	1	hsa-let-7g-5p_5
KCNA1	1	hsa-miR-93-5p_5
KBTBD11	1	hsa-miR-16-2-3p_5
KAZN	1	hsa-let-7c-5p_5
KATNAL2	1	hsa-miR-148b-3p_5
KANTR	1	hsa-miR-106a-5p_5
KANSL2	1	hsa-miR-93-5p_5
KANK2	1	hsa-let-7f-2-3p_5
JUN	1	hsa-miR-16-1-3p_5
JRKL	1	hsa-miR-1912-5p_5
JPH4	1	hsa-let-7c-5p_5
JKAMP	1	hsa-miR-1912-5p_5
JAKMIP2	1	hsa-miR-16-1-3p_5
JAKMIP1	1	hsa-miR-93-5p_5
IVNS1ABP	1	hsa-let-7c-5p_5
IVL	1	hsa-let-7c-5p_5
ITPKB	1	hsa-miR-93-5p_5
ITIH1	1	hsa-miR-545-3p_5
ITGAL	1	hsa-miR-101-2-5p_5
ISX	1	hsa-miR-148b-3p_5
IQCM	1	hsa-miR-148b-3p_5
IQCF6	1	hsa-miR-1912-5p_5
IQCF3	1	hsa-miR-30c-5p_5
IPP	1	hsa-miR-16-2-3p_5
INTS6L	1	hsa-miR-16-2-3p_5
INTS12	1	hsa-miR-1912-5p_5
INSYN2B	1	hsa-miR-1912-5p_5
INSL4	1	hsa-miR-16-1-3p_5
INPP4B	1	hsa-miR-16-1-3p_5
INPP1	1	hsa-let-7c-5p_5
INO80D	1	hsa-miR-106a-5p_5
INHBA	1	hsa-miR-106a-5p_5
INCA1	1	hsa-let-7c-5p_5
IMP4	1	hsa-miR-33a-5p_5
IMMP1L	1	hsa-miR-1912-5p_5
IL6	1	hsa-miR-1912-5p_5
IL4	1	hsa-let-7g-5p_5
IL31RA	1	hsa-miR-106a-5p_5
IL25	1	hsa-let-7c-5p_5
IL24	1	hsa-let-7c-5p_5
IL22RA2	1	hsa-miR-93-5p_5
IL22	1	hsa-miR-106a-5p_5
IL21R	1	hsa-let-7c-5p_5
IL1R1	1	hsa-let-7f-2-3p_5
IL19	1	hsa-miR-1912-5p_5
IL15	1	hsa-miR-93-5p_5
IL11	1	hsa-miR-1912-5p_5
IKZF4	1	hsa-let-7f-2-3p_5
IKZF2	1	hsa-miR-33a-5p_5
IKZF1	1	hsa-miR-101-2-5p_5
IKBKG	1	hsa-miR-148b-3p_5
IGSF11	1	hsa-miR-101-2-5p_5
IGFBP6	1	hsa-let-7g-5p_5
IFTAP	1	hsa-miR-93-5p_5
IFNAR1	1	hsa-miR-33a-5p_5
IDI1	1	hsa-miR-148b-3p_5
IDH2	1	hsa-miR-1912-5p_5
ICAM3	1	hsa-miR-1912-5p_5
HYI	1	hsa-miR-93-5p_5
HYAL1	1	hsa-miR-1912-5p_5
HTR4	1	hsa-miR-148b-3p_5
HTR3E	1	hsa-miR-106a-5p_5
HTR1D	1	hsa-miR-106a-5p_5
HTATSF1	1	hsa-miR-93-5p_5
HSPA14	1	hsa-let-7g-5p_5
HSPA13	1	hsa-miR-101-2-5p_5
HSPA12A	1	hsa-miR-1912-5p_5
HSF2	1	hsa-miR-106a-5p_5
HSD17B6	1	hsa-let-7g-5p_5
HS6ST2	1	hsa-miR-148b-3p_5
HPSE2	1	hsa-miR-101-2-5p_5
HPS5	1	hsa-miR-93-5p_5
HPCAL1	1	hsa-let-7c-5p_5
HOXB6	1	hsa-miR-30c-5p_5
HOXA2	1	hsa-miR-16-2-3p_5
HOXA13	1	hsa-miR-101-2-5p_5
HOOK1	1	hsa-let-7g-5p_5
HOMER1	1	hsa-let-7c-5p_5
HNRNPR	1	hsa-miR-93-5p_5
HNRNPC	1	hsa-miR-33a-5p_5
HNF4A	1	hsa-let-7g-5p_5
HMGN1	1	hsa-miR-1912-5p_5
HMGCS2	1	hsa-miR-93-5p_5
HMGCR	1	hsa-miR-33a-5p_5
HMGB4	1	hsa-miR-93-5p_5
HMGA1	1	hsa-let-7c-5p_5
HMBS	1	hsa-let-7c-5p_5
HLF	1	hsa-miR-93-5p_5
HLCS	1	hsa-miR-33a-5p_5
HK1	1	hsa-let-7c-5p_5
HJV	1	hsa-miR-101-2-5p_5
HIVEP3	1	hsa-miR-101-2-5p_5
HIRIP3	1	hsa-miR-1912-5p_5
HIP1R	1	hsa-miR-33a-5p_5
HILPDA	1	hsa-miR-106a-5p_5
HIF1A	1	hsa-let-7g-5p_5
HHLA2	1	hsa-miR-93-5p_5
HGD	1	hsa-miR-1912-5p_5
HEY2	1	hsa-let-7c-5p_5
HEXIM2	1	hsa-miR-1912-5p_5
HEXIM1	1	hsa-miR-106a-5p_5
HES1	1	hsa-miR-93-5p_5
HERPUD2	1	hsa-miR-1912-5p_5
HEPH	1	hsa-miR-33a-5p_5
HECW1	1	hsa-miR-16-2-3p_5
HECTD1	1	hsa-miR-16-1-3p_5
HCRTR1	1	hsa-miR-101-2-5p_5
HBP1	1	hsa-miR-93-5p_5
HAPLN3	1	hsa-let-7g-5p_5
HAO2	1	hsa-miR-106a-5p_5
HAND1	1	hsa-let-7f-2-3p_5
HAL	1	hsa-miR-30c-5p_5
HADH	1	hsa-miR-1912-5p_5
HACE1	1	hsa-miR-106a-5p_5
HACD3	1	hsa-miR-33a-5p_5
H3Y2	1	hsa-miR-30c-5p_5
H2AJ	1	hsa-miR-101-2-5p_5
H2AC8	1	hsa-let-7f-2-3p_5
GZMA	1	hsa-miR-1912-5p_5
GYS1	1	hsa-miR-93-5p_5
GYG2	1	hsa-miR-1912-5p_5
GVQW3	1	hsa-miR-148b-3p_5
GUF1	1	hsa-miR-93-5p_5
GUCY1A2	1	hsa-let-7c-5p_5
GUCY1A1	1	hsa-miR-93-5p_5
GUCA1C	1	hsa-let-7f-2-3p_5
GUCA1A	1	hsa-miR-1912-5p_5
GTF2IRD2	1	hsa-miR-1912-5p_5
GSTM4	1	hsa-miR-1912-5p_5
GSTA2	1	hsa-let-7g-5p_5
GSN	1	hsa-miR-1912-5p_5
GSDMC	1	hsa-let-7c-5p_5
GSDMB	1	hsa-miR-101-2-5p_5
GRM7	1	hsa-let-7c-5p_5
GRM4	1	hsa-miR-93-5p_5
GRK7	1	hsa-let-7c-5p_5
GRK6	1	hsa-miR-1912-5p_5
GRK5	1	hsa-miR-30c-5p_5
GRIP1	1	hsa-miR-1912-5p_5
GRIN3A	1	hsa-let-7f-2-3p_5
GRIN2B	1	hsa-miR-106a-5p_5
GRIA4	1	hsa-miR-101-2-5p_5
GRIA2	1	hsa-let-7g-5p_5
GREM1	1	hsa-miR-1912-5p_5
GREB1	1	hsa-let-7f-2-3p_5
GRAP2	1	hsa-miR-16-1-3p_5
GRAMD1C	1	hsa-miR-33a-5p_5
GPX5	1	hsa-miR-106a-5p_5
GPX4	1	hsa-miR-106a-5p_5
GPSM3	1	hsa-miR-93-5p_5
GPR61	1	hsa-let-7f-2-3p_5
GPR4	1	hsa-miR-1912-5p_5
GPR37	1	hsa-miR-93-5p_5
GPR21	1	hsa-miR-101-2-5p_5
GPR173	1	hsa-let-7c-5p_5
GPR171	1	hsa-miR-1912-5p_5
GPR161	1	hsa-miR-148b-3p_5
GPR149	1	hsa-let-7c-5p_5
GPR148	1	hsa-miR-106a-5p_5
GPR142	1	hsa-miR-93-5p_5
GPR132	1	hsa-miR-93-5p_5
GPR119	1	hsa-let-7f-2-3p_5
GPR107	1	hsa-miR-16-1-3p_5
GPR101	1	hsa-miR-93-5p_5
GPNMB	1	hsa-miR-106a-5p_5
GPBP1L1	1	hsa-miR-93-5p_5
GPATCH4	1	hsa-miR-1912-5p_5
GPATCH2L	1	hsa-miR-1912-5p_5
GP2	1	hsa-let-7c-5p_5
GOPC	1	hsa-miR-148b-3p_5
GOLGA8R	1	hsa-miR-16-1-3p_5
GOLGA5	1	hsa-let-7c-5p_5
GOLGA1	1	hsa-miR-101-2-5p_5
GNG5	1	hsa-let-7g-5p_5
GNE	1	hsa-miR-1912-5p_5
GNB4	1	hsa-miR-106a-5p_5
GNAI3	1	hsa-miR-1912-5p_5
GNA12	1	hsa-miR-106a-5p_5
GMPPA	1	hsa-miR-1912-5p_5
GMFG	1	hsa-miR-16-1-3p_5
GLYATL1	1	hsa-miR-33a-5p_5
GLUD1	1	hsa-miR-93-5p_5
GLT6D1	1	hsa-miR-1912-5p_5
GLS2	1	hsa-let-7c-5p_5
GLRA3	1	hsa-miR-106a-5p_5
GLRA2	1	hsa-let-7g-5p_5
GLRA1	1	hsa-miR-33a-5p_5
GJD3	1	hsa-miR-33a-5p_5
GJD2	1	hsa-let-7c-5p_5
GJB5	1	hsa-miR-101-2-5p_5
GINS1	1	hsa-miR-106a-5p_5
GIGYF2	1	hsa-miR-1912-5p_5
GHRL	1	hsa-miR-545-3p_5
GHR	1	hsa-miR-93-5p_5
GGTLC1	1	hsa-miR-106a-5p_5
GGT6	1	hsa-miR-1912-5p_5
GFPT2	1	hsa-miR-33a-5p_5
GFM2	1	hsa-miR-1912-5p_5
GDF9	1	hsa-miR-16-1-3p_5
GDF1	1	hsa-miR-33a-5p_5
GCNT2	1	hsa-miR-33a-5p_5
GCNT1	1	hsa-miR-93-5p_5
GCK	1	hsa-let-7c-5p_5
GAST	1	hsa-miR-148b-3p_5
GAS7	1	hsa-miR-1912-5p_5
GAS2	1	hsa-let-7g-5p_5
GARIN1B	1	hsa-let-7g-5p_5
GALP	1	hsa-miR-106a-5p_5
GALNTL6	1	hsa-miR-101-2-5p_5
GALNTL5	1	hsa-let-7g-5p_5
GALNT5	1	hsa-let-7g-5p_5
GALNT11	1	hsa-let-7c-5p_5
GALK2	1	hsa-miR-101-2-5p_5
GALC	1	hsa-miR-101-2-5p_5
GABRR2	1	hsa-let-7c-5p_5
GABRA1	1	hsa-miR-1912-5p_5
GABPB1	1	hsa-let-7c-5p_5
GABPA	1	hsa-let-7f-2-3p_5
GABARAPL1	1	hsa-miR-1912-5p_5
G3BP2	1	hsa-miR-1912-5p_5
G2E3	1	hsa-miR-101-2-5p_5
FUT6	1	hsa-let-7c-5p_5
FUT4	1	hsa-miR-93-5p_5
FUT10	1	hsa-miR-16-2-3p_5
FUS	1	hsa-miR-93-5p_5
FTO	1	hsa-miR-1912-5p_5
FTCDNL1	1	hsa-miR-93-5p_5
FSD1L	1	hsa-miR-16-2-3p_5
FRRS1	1	hsa-let-7c-5p_5
FRMPD4	1	hsa-miR-93-5p_5
FRMD7	1	hsa-miR-1912-5p_5
FREM1	1	hsa-miR-93-5p_5
FPR3	1	hsa-miR-30c-5p_5
FOXP1	1	hsa-miR-16-1-3p_5
FOXJ3	1	hsa-miR-106a-5p_5
FOXA2	1	hsa-miR-30c-5p_5
FOSB	1	hsa-miR-93-5p_5
FOLR2	1	hsa-miR-93-5p_5
FN3K	1	hsa-miR-33a-5p_5
FN1	1	hsa-let-7c-5p_5
FLAD1	1	hsa-miR-93-5p_5
FKBP5	1	hsa-let-7g-5p_5
FILIP1L	1	hsa-miR-1912-5p_5
FIBCD1	1	hsa-let-7g-5p_5
FHL5	1	hsa-miR-1912-5p_5
FHL2	1	hsa-miR-93-5p_5
FHL1	1	hsa-let-7c-5p_5
FHIP1A	1	hsa-miR-16-2-3p_5
FGGY	1	hsa-miR-16-2-3p_5
FGF9	1	hsa-miR-1912-5p_5
FGF13	1	hsa-miR-30c-5p_5
FGF12	1	hsa-let-7c-5p_5
FGD4	1	hsa-let-7c-5p_5
FGD3	1	hsa-let-7g-5p_5
FFAR3	1	hsa-miR-93-5p_5
FEZF2	1	hsa-miR-30c-5p_5
FERMT3	1	hsa-let-7f-2-3p_5
FECH	1	hsa-miR-93-5p_5
FDPS	1	hsa-miR-30c-5p_5
FCRLB	1	hsa-miR-1912-5p_5
FCAMR	1	hsa-let-7c-5p_5
FBXW2	1	hsa-let-7g-5p_5
FBXO46	1	hsa-miR-101-2-5p_5
FBXO39	1	hsa-miR-33a-5p_5
FBRSL1	1	hsa-let-7f-2-3p_5
FBLN5	1	hsa-miR-106a-5p_5
FAXDC2	1	hsa-miR-1912-5p_5
FAT4	1	hsa-miR-16-1-3p_5
FANCB	1	hsa-miR-148b-3p_5
FAM78A	1	hsa-let-7c-5p_5
FAM72C	1	hsa-miR-16-1-3p_5
FAM72B	1	hsa-miR-16-1-3p_5
FAM72A	1	hsa-miR-16-1-3p_5
FAM193A	1	hsa-miR-1912-5p_5
FAM189A2	1	hsa-miR-106a-5p_5
FAM177A1	1	hsa-miR-1912-5p_5
FAM170A	1	hsa-miR-1912-5p_5
FAM161B	1	hsa-let-7g-5p_5
FAM156B	1	hsa-miR-30c-5p_5
FAM149A	1	hsa-miR-16-1-3p_5
FAM135B	1	hsa-miR-1912-5p_5
FAM117A	1	hsa-miR-16-1-3p_5
FAM107B	1	hsa-miR-16-1-3p_5
FAHD2B	1	hsa-miR-16-1-3p_5
FAHD2A	1	hsa-miR-16-1-3p_5
FADS1	1	hsa-miR-1912-5p_5
F2RL2	1	hsa-miR-93-5p_5
EXT1	1	hsa-miR-33a-5p_5
EXOSC9	1	hsa-miR-93-5p_5
EXO5	1	hsa-miR-1912-5p_5
EXD2	1	hsa-let-7f-2-3p_5
EVA1A	1	hsa-miR-93-5p_5
ETV6	1	hsa-miR-101-2-5p_5
ESRRG	1	hsa-miR-33a-5p_5
ESR2	1	hsa-miR-1912-5p_5
ESPNL	1	hsa-let-7g-5p_5
ESM1	1	hsa-miR-93-5p_5
ESCO1	1	hsa-let-7c-5p_5
ERVW-1	1	hsa-let-7c-5p_5
ERMARD	1	hsa-let-7c-5p_5
ERGIC2	1	hsa-let-7f-2-3p_5
ERF	1	hsa-miR-1912-5p_5
ERCC2	1	hsa-let-7c-5p_5
ERCC1	1	hsa-let-7c-5p_5
EPS8L1	1	hsa-miR-16-2-3p_5
EPOR	1	hsa-let-7f-2-3p_5
EPHA5	1	hsa-let-7f-2-3p_5
EPHA10	1	hsa-let-7c-5p_5
EPB41L4A	1	hsa-miR-93-5p_5
EPB41L2	1	hsa-miR-101-2-5p_5
EPB41	1	hsa-miR-16-1-3p_5
ENTPD5	1	hsa-miR-93-5p_5
ENSA	1	hsa-let-7f-2-3p_5
ENPP5	1	hsa-miR-106a-5p_5
ENOX2	1	hsa-miR-16-1-3p_5
ENKUR	1	hsa-miR-16-1-3p_5
ENC1	1	hsa-miR-148b-3p_5
EN1	1	hsa-let-7f-2-3p_5
EML1	1	hsa-let-7g-5p_5
EMC3	1	hsa-miR-1912-5p_5
ELP1	1	hsa-miR-30c-5p_5
ELMOD3	1	hsa-miR-1912-5p_5
ELMOD2	1	hsa-miR-1912-5p_5
ELFN1	1	hsa-miR-33a-5p_5
ELF1	1	hsa-let-7g-5p_5
ELAVL4	1	hsa-miR-148b-3p_5
ELAVL2	1	hsa-let-7f-2-3p_5
EIF4E1B	1	hsa-miR-16-1-3p_5
EIF2AK2	1	hsa-miR-16-1-3p_5
EFEMP1	1	hsa-let-7c-5p_5
EFCAB7	1	hsa-miR-1912-5p_5
EFCAB5	1	hsa-miR-16-1-3p_5
EDNRB	1	hsa-miR-16-1-3p_5
EDN3	1	hsa-miR-93-5p_5
EDN1	1	hsa-miR-93-5p_5
EDEM1	1	hsa-miR-1912-5p_5
EDDM3A	1	hsa-miR-101-2-5p_5
ECT2	1	hsa-let-7c-5p_5
ECHDC1	1	hsa-miR-93-5p_5
EBAG9	1	hsa-let-7g-5p_5
EAF2	1	hsa-miR-93-5p_5
E2F6	1	hsa-miR-93-5p_5
DYNLT5	1	hsa-miR-144-5p_5
DYNC1I2	1	hsa-miR-16-1-3p_5
DYDC1	1	hsa-miR-93-5p_5
DUSP7	1	hsa-miR-1912-5p_5
DUSP26	1	hsa-miR-101-2-5p_5
DUSP19	1	hsa-miR-1912-5p_5
DUSP18	1	hsa-miR-1912-5p_5
DUSP16	1	hsa-let-7c-5p_5
DUSP11	1	hsa-miR-93-5p_5
DUOXA1	1	hsa-let-7c-5p_5
DUOX1	1	hsa-let-7f-2-3p_5
DTWD1	1	hsa-miR-33a-5p_5
DTNBP1	1	hsa-miR-101-2-5p_5
[truncated: 523 more rows]

## Sheet: CDS
Supplementary Table S3. Target genes of down-regulated miRNAs in POST vs PRE; CDS binding site.
mRNA target	No. of down-regulated miRNA hits	Downregulated miRNAs
TTN	13	hsa-let-7c-5p_CDS;hsa-let-7f-2-3p_CDS;hsa-let-7g-5p_CDS;hsa-miR-101-2-5p_CDS;hsa-miR-106a-5p_CDS;hsa-miR-144-5p_CDS;hsa-miR-16-1-3p_CDS;hsa-miR-16-2-3p_CDS;hsa-miR-1912-5p_CDS;hsa-miR-30c-5p_CDS;hsa-miR-33a-5p_CDS;hsa-miR-3613-5p_CDS;hsa-miR-93-5p_CDS
BIRC6	11	hsa-let-7c-5p_CDS;hsa-let-7g-5p_CDS;hsa-miR-101-2-5p_CDS;hsa-miR-106a-5p_CDS;hsa-miR-148b-3p_CDS;hsa-miR-16-1-3p_CDS;hsa-miR-16-2-3p_CDS;hsa-miR-1912-5p_CDS;hsa-miR-30c-5p_CDS;hsa-miR-33a-5p_CDS;hsa-miR-93-5p_CDS
TJP1	9	hsa-let-7c-5p_CDS;hsa-let-7f-2-3p_CDS;hsa-let-7g-5p_CDS;hsa-miR-101-2-5p_CDS;hsa-miR-144-5p_CDS;hsa-miR-148b-3p_CDS;hsa-miR-1912-5p_CDS;hsa-miR-33a-5p_CDS;hsa-miR-93-5p_CDS
SYNE1	9	hsa-let-7c-5p_CDS;hsa-let-7g-5p_CDS;hsa-miR-106a-5p_CDS;hsa-miR-16-1-3p_CDS;hsa-miR-16-2-3p_CDS;hsa-miR-1912-5p_CDS;hsa-miR-30c-5p_CDS;hsa-miR-33a-5p_CDS;hsa-miR-93-5p_CDS
MACF1	9	hsa-let-7c-5p_CDS;hsa-let-7f-2-3p_CDS;hsa-let-7g-5p_CDS;hsa-miR-101-2-5p_CDS;hsa-miR-144-5p_CDS;hsa-miR-16-1-3p_CDS;hsa-miR-16-2-3p_CDS;hsa-miR-33a-5p_CDS;hsa-miR-93-5p_CDS
HUWE1	9	hsa-let-7c-5p_CDS;hsa-miR-101-2-5p_CDS;hsa-miR-106a-5p_CDS;hsa-miR-144-5p_CDS;hsa-miR-148b-3p_CDS;hsa-miR-16-1-3p_CDS;hsa-miR-1912-5p_CDS;hsa-miR-33a-5p_CDS;hsa-miR-93-5p_CDS
DST	9	hsa-let-7g-5p_CDS;hsa-miR-101-2-5p_CDS;hsa-miR-106a-5p_CDS;hsa-miR-148b-3p_CDS;hsa-miR-16-1-3p_CDS;hsa-miR-16-2-3p_CDS;hsa-miR-33a-5p_CDS;hsa-miR-545-3p_CDS;hsa-miR-93-5p_CDS
ANKRD28	9	hsa-let-7c-5p_CDS;hsa-let-7f-2-3p_CDS;hsa-miR-101-2-5p_CDS;hsa-miR-148b-3p_CDS;hsa-miR-16-1-3p_CDS;hsa-miR-1912-5p_CDS;hsa-miR-30c-5p_CDS;hsa-miR-33a-5p_CDS;hsa-miR-93-5p_CDS
VPS13C	8	hsa-let-7f-2-3p_CDS;hsa-miR-148b-3p_CDS;hsa-miR-16-1-3p_CDS;hsa-miR-16-2-3p_CDS;hsa-miR-1912-5p_CDS;hsa-miR-33a-5p_CDS;hsa-miR-545-3p_CDS;hsa-miR-93-5p_CDS
TEX14	8	hsa-let-7c-5p_CDS;hsa-let-7g-5p_CDS;hsa-miR-106a-5p_CDS;hsa-miR-16-1-3p_CDS;hsa-miR-16-2-3p_CDS;hsa-miR-1912-5p_CDS;hsa-miR-33a-5p_CDS;hsa-miR-93-5p_CDS
SYNE2	8	hsa-let-7c-5p_CDS;hsa-let-7g-5p_CDS;hsa-miR-101-2-5p_CDS;hsa-miR-106a-5p_CDS;hsa-miR-16-1-3p_CDS;hsa-miR-16-2-3p_CDS;hsa-miR-1912-5p_CDS;hsa-miR-33a-5p_CDS
SEC31A	8	hsa-let-7c-5p_CDS;hsa-let-7g-5p_CDS;hsa-miR-101-2-5p_CDS;hsa-miR-16-1-3p_CDS;hsa-miR-16-2-3p_CDS;hsa-miR-33a-5p_CDS;hsa-miR-374a-5p_CDS;hsa-miR-93-5p_CDS
RYR2	8	hsa-let-7c-5p_CDS;hsa-miR-106a-5p_CDS;hsa-miR-144-5p_CDS;hsa-miR-148b-3p_CDS;hsa-miR-1912-5p_CDS;hsa-miR-30c-5p_CDS;hsa-miR-33a-5p_CDS;hsa-miR-93-5p_CDS
RALGAPA1	8	hsa-let-7c-5p_CDS;hsa-miR-106a-5p_CDS;hsa-miR-144-5p_CDS;hsa-miR-16-1-3p_CDS;hsa-miR-16-2-3p_CDS;hsa-miR-1912-5p_CDS;hsa-miR-33a-5p_CDS;hsa-miR-93-5p_CDS
PTPRD	8	hsa-let-7c-5p_CDS;hsa-let-7g-5p_CDS;hsa-miR-101-2-5p_CDS;hsa-miR-148b-3p_CDS;hsa-miR-16-2-3p_CDS;hsa-miR-1912-5p_CDS;hsa-miR-33a-5p_CDS;hsa-miR-545-3p_CDS
PPIP5K1	8	hsa-let-7c-5p_CDS;hsa-let-7g-5p_CDS;hsa-miR-101-2-5p_CDS;hsa-miR-106a-5p_CDS;hsa-miR-16-1-3p_CDS;hsa-miR-1912-5p_CDS;hsa-miR-33a-5p_CDS;hsa-miR-93-5p_CDS
OBSCN	8	hsa-let-7f-2-3p_CDS;hsa-miR-106a-5p_CDS;hsa-miR-144-5p_CDS;hsa-miR-16-1-3p_CDS;hsa-miR-1912-5p_CDS;hsa-miR-33a-5p_CDS;hsa-miR-545-3p_CDS;hsa-miR-93-5p_CDS
MYCBP2	8	hsa-let-7c-5p_CDS;hsa-miR-101-2-5p_CDS;hsa-miR-148b-3p_CDS;hsa-miR-16-2-3p_CDS;hsa-miR-1912-5p_CDS;hsa-miR-30c-5p_CDS;hsa-miR-33a-5p_CDS;hsa-miR-93-5p_CDS
MST1R	8	hsa-let-7c-5p_CDS;hsa-miR-101-2-5p_CDS;hsa-miR-106a-5p_CDS;hsa-miR-148b-3p_CDS;hsa-miR-16-1-3p_CDS;hsa-miR-1912-5p_CDS;hsa-miR-30c-5p_CDS;hsa-miR-93-5p_CDS
LAMA2	8	hsa-let-7c-5p_CDS;hsa-let-7f-2-3p_CDS;hsa-miR-106a-5p_CDS;hsa-miR-148b-3p_CDS;hsa-miR-16-1-3p_CDS;hsa-miR-1912-5p_CDS;hsa-miR-30c-5p_CDS;hsa-miR-33a-5p_CDS
HMCN1	8	hsa-miR-106a-5p_CDS;hsa-miR-148b-3p_CDS;hsa-miR-16-1-3p_CDS;hsa-miR-16-2-3p_CDS;hsa-miR-1912-5p_CDS;hsa-miR-33a-5p_CDS;hsa-miR-545-3p_CDS;hsa-miR-93-5p_CDS
FN1	8	hsa-let-7c-5p_CDS;hsa-let-7f-2-3p_CDS;hsa-let-7g-5p_CDS;hsa-miR-101-2-5p_CDS;hsa-miR-106a-5p_CDS;hsa-miR-16-1-3p_CDS;hsa-miR-16-2-3p_CDS;hsa-miR-1912-5p_CDS
DNAH8	8	hsa-let-7c-5p_CDS;hsa-let-7g-5p_CDS;hsa-miR-106a-5p_CDS;hsa-miR-148b-3p_CDS;hsa-miR-16-2-3p_CDS;hsa-miR-1912-5p_CDS;hsa-miR-30c-5p_CDS;hsa-miR-33a-5p_CDS
DNAH5	8	hsa-miR-101-2-5p_CDS;hsa-miR-148b-3p_CDS;hsa-miR-16-1-3p_CDS;hsa-miR-16-2-3p_CDS;hsa-miR-1912-5p_CDS;hsa-miR-33a-5p_CDS;hsa-miR-3613-5p_CDS;hsa-miR-93-5p_CDS
DCHS2	8	hsa-let-7c-5p_CDS;hsa-let-7g-5p_CDS;hsa-miR-101-2-5p_CDS;hsa-miR-148b-3p_CDS;hsa-miR-16-2-3p_CDS;hsa-miR-1912-5p_CDS;hsa-miR-33a-5p_CDS;hsa-miR-93-5p_CDS
CLASP2	8	hsa-miR-101-2-5p_CDS;hsa-miR-106a-5p_CDS;hsa-miR-148b-3p_CDS;hsa-miR-16-1-3p_CDS;hsa-miR-16-2-3p_CDS;hsa-miR-1912-5p_CDS;hsa-miR-545-3p_CDS;hsa-miR-93-5p_CDS
CKAP5	8	hsa-let-7c-5p_CDS;hsa-let-7f-2-3p_CDS;hsa-let-7g-5p_CDS;hsa-miR-106a-5p_CDS;hsa-miR-16-1-3p_CDS;hsa-miR-1912-5p_CDS;hsa-miR-374a-5p_CDS;hsa-miR-93-5p_CDS
CD163	8	hsa-let-7c-5p_CDS;hsa-let-7f-2-3p_CDS;hsa-miR-144-5p_CDS;hsa-miR-148b-3p_CDS;hsa-miR-16-2-3p_CDS;hsa-miR-1912-5p_CDS;hsa-miR-33a-5p_CDS;hsa-miR-93-5p_CDS
ZNF142	7	hsa-let-7g-5p_CDS;hsa-miR-101-2-5p_CDS;hsa-miR-106a-5p_CDS;hsa-miR-148b-3p_CDS;hsa-miR-1912-5p_CDS;hsa-miR-33a-5p_CDS;hsa-miR-93-5p_CDS
ZNF106	7	hsa-let-7c-5p_CDS;hsa-let-7f-2-3p_CDS;hsa-let-7g-5p_CDS;hsa-miR-106a-5p_CDS;hsa-miR-144-5p_CDS;hsa-miR-30c-5p_CDS;hsa-miR-33a-5p_CDS
ZFHX3	7	hsa-let-7c-5p_CDS;hsa-let-7f-2-3p_CDS;hsa-miR-16-1-3p_CDS;hsa-miR-1912-5p_CDS;hsa-miR-30c-5p_CDS;hsa-miR-33a-5p_CDS;hsa-miR-93-5p_CDS
YLPM1	7	hsa-let-7c-5p_CDS;hsa-let-7g-5p_CDS;hsa-miR-16-1-3p_CDS;hsa-miR-16-2-3p_CDS;hsa-miR-1912-5p_CDS;hsa-miR-33a-5p_CDS;hsa-miR-93-5p_CDS
XIRP2	7	hsa-let-7c-5p_CDS;hsa-let-7f-2-3p_CDS;hsa-let-7g-5p_CDS;hsa-miR-1912-5p_CDS;hsa-miR-3613-5p_CDS;hsa-miR-545-3p_CDS;hsa-miR-93-5p_CDS
VCAN	7	hsa-let-7c-5p_CDS;hsa-let-7g-5p_CDS;hsa-miR-101-2-5p_CDS;hsa-miR-16-1-3p_CDS;hsa-miR-16-2-3p_CDS;hsa-miR-1912-5p_CDS;hsa-miR-93-5p_CDS
USP9Y	7	hsa-let-7c-5p_CDS;hsa-miR-101-2-5p_CDS;hsa-miR-148b-3p_CDS;hsa-miR-16-1-3p_CDS;hsa-miR-16-2-3p_CDS;hsa-miR-1912-5p_CDS;hsa-miR-93-5p_CDS
TUT4	7	hsa-let-7c-5p_CDS;hsa-let-7g-5p_CDS;hsa-miR-148b-3p_CDS;hsa-miR-16-1-3p_CDS;hsa-miR-1912-5p_CDS;hsa-miR-33a-5p_CDS;hsa-miR-93-5p_CDS
TRPS1	7	hsa-miR-106a-5p_CDS;hsa-miR-16-1-3p_CDS;hsa-miR-16-2-3p_CDS;hsa-miR-1912-5p_CDS;hsa-miR-30c-5p_CDS;hsa-miR-33a-5p_CDS;hsa-miR-93-5p_CDS
SORBS2	7	hsa-let-7c-5p_CDS;hsa-let-7g-5p_CDS;hsa-miR-101-2-5p_CDS;hsa-miR-148b-3p_CDS;hsa-miR-16-1-3p_CDS;hsa-miR-1912-5p_CDS;hsa-miR-93-5p_CDS
SLC12A6	7	hsa-let-7c-5p_CDS;hsa-let-7g-5p_CDS;hsa-miR-101-2-5p_CDS;hsa-miR-144-5p_CDS;hsa-miR-1912-5p_CDS;hsa-miR-30c-5p_CDS;hsa-miR-93-5p_CDS
SIMC1	7	hsa-let-7f-2-3p_CDS;hsa-let-7g-5p_CDS;hsa-miR-101-2-5p_CDS;hsa-miR-106a-5p_CDS;hsa-miR-16-1-3p_CDS;hsa-miR-1912-5p_CDS;hsa-miR-93-5p_CDS
RNF213	7	hsa-let-7g-5p_CDS;hsa-miR-101-2-5p_CDS;hsa-miR-106a-5p_CDS;hsa-miR-148b-3p_CDS;hsa-miR-16-1-3p_CDS;hsa-miR-33a-5p_CDS;hsa-miR-93-5p_CDS
REV3L	7	hsa-let-7f-2-3p_CDS;hsa-let-7g-5p_CDS;hsa-miR-106a-5p_CDS;hsa-miR-16-1-3p_CDS;hsa-miR-16-2-3p_CDS;hsa-miR-1912-5p_CDS;hsa-miR-93-5p_CDS
PTPRB	7	hsa-let-7f-2-3p_CDS;hsa-let-7g-5p_CDS;hsa-miR-106a-5p_CDS;hsa-miR-148b-3p_CDS;hsa-miR-16-1-3p_CDS;hsa-miR-1912-5p_CDS;hsa-miR-33a-5p_CDS
PPRC1	7	hsa-let-7c-5p_CDS;hsa-let-7f-2-3p_CDS;hsa-let-7g-5p_CDS;hsa-miR-106a-5p_CDS;hsa-miR-16-1-3p_CDS;hsa-miR-33a-5p_CDS;hsa-miR-93-5p_CDS
PCDH15	7	hsa-let-7g-5p_CDS;hsa-miR-101-2-5p_CDS;hsa-miR-106a-5p_CDS;hsa-miR-144-5p_CDS;hsa-miR-16-2-3p_CDS;hsa-miR-1912-5p_CDS;hsa-miR-93-5p_CDS
NUP98	7	hsa-let-7c-5p_CDS;hsa-let-7g-5p_CDS;hsa-miR-106a-5p_CDS;hsa-miR-144-5p_CDS;hsa-miR-148b-3p_CDS;hsa-miR-33a-5p_CDS;hsa-miR-93-5p_CDS
NUP153	7	hsa-let-7c-5p_CDS;hsa-let-7g-5p_CDS;hsa-miR-106a-5p_CDS;hsa-miR-16-2-3p_CDS;hsa-miR-1912-5p_CDS;hsa-miR-33a-5p_CDS;hsa-miR-93-5p_CDS
LYST	7	hsa-let-7c-5p_CDS;hsa-miR-101-2-5p_CDS;hsa-miR-106a-5p_CDS;hsa-miR-148b-3p_CDS;hsa-miR-1912-5p_CDS;hsa-miR-374a-5p_CDS;hsa-miR-93-5p_CDS
LAMA1	7	hsa-let-7c-5p_CDS;hsa-let-7f-2-3p_CDS;hsa-miR-106a-5p_CDS;hsa-miR-148b-3p_CDS;hsa-miR-1912-5p_CDS;hsa-miR-33a-5p_CDS;hsa-miR-93-5p_CDS
KIAA0100	7	hsa-let-7c-5p_CDS;hsa-let-7g-5p_CDS;hsa-miR-101-2-5p_CDS;hsa-miR-16-2-3p_CDS;hsa-miR-1912-5p_CDS;hsa-miR-33a-5p_CDS;hsa-miR-93-5p_CDS
KALRN	7	hsa-let-7c-5p_CDS;hsa-let-7g-5p_CDS;hsa-miR-16-1-3p_CDS;hsa-miR-1912-5p_CDS;hsa-miR-30c-5p_CDS;hsa-miR-33a-5p_CDS;hsa-miR-93-5p_CDS
IGSF1	7	hsa-let-7c-5p_CDS;hsa-miR-101-2-5p_CDS;hsa-miR-106a-5p_CDS;hsa-miR-16-1-3p_CDS;hsa-miR-1912-5p_CDS;hsa-miR-30c-5p_CDS;hsa-miR-93-5p_CDS
HIPK1	7	hsa-let-7f-2-3p_CDS;hsa-miR-106a-5p_CDS;hsa-miR-148b-3p_CDS;hsa-miR-16-2-3p_CDS;hsa-miR-1912-5p_CDS;hsa-miR-33a-5p_CDS;hsa-miR-93-5p_CDS
HERC1	7	hsa-let-7c-5p_CDS;hsa-let-7f-2-3p_CDS;hsa-let-7g-5p_CDS;hsa-miR-101-2-5p_CDS;hsa-miR-148b-3p_CDS;hsa-miR-1912-5p_CDS;hsa-miR-93-5p_CDS
GON4L	7	hsa-let-7c-5p_CDS;hsa-let-7g-5p_CDS;hsa-miR-101-2-5p_CDS;hsa-miR-106a-5p_CDS;hsa-miR-1912-5p_CDS;hsa-miR-30c-5p_CDS;hsa-miR-93-5p_CDS
FSIP2	7	hsa-let-7c-5p_CDS;hsa-let-7f-2-3p_CDS;hsa-miR-16-1-3p_CDS;hsa-miR-16-2-3p_CDS;hsa-miR-33a-5p_CDS;hsa-miR-374a-5p_CDS;hsa-miR-93-5p_CDS
FRY	7	hsa-let-7c-5p_CDS;hsa-miR-101-2-5p_CDS;hsa-miR-144-5p_CDS;hsa-miR-148b-3p_CDS;hsa-miR-16-1-3p_CDS;hsa-miR-1912-5p_CDS;hsa-miR-93-5p_CDS
FIP1L1	7	hsa-let-7c-5p_CDS;hsa-let-7f-2-3p_CDS;hsa-let-7g-5p_CDS;hsa-miR-16-2-3p_CDS;hsa-miR-1912-5p_CDS;hsa-miR-33a-5p_CDS;hsa-miR-93-5p_CDS
DOCK9	7	hsa-let-7c-5p_CDS;hsa-miR-106a-5p_CDS;hsa-miR-148b-3p_CDS;hsa-miR-16-2-3p_CDS;hsa-miR-1912-5p_CDS;hsa-miR-33a-5p_CDS;hsa-miR-93-5p_CDS
DNHD1	7	hsa-let-7c-5p_CDS;hsa-let-7g-5p_CDS;hsa-miR-101-2-5p_CDS;hsa-miR-148b-3p_CDS;hsa-miR-16-1-3p_CDS;hsa-miR-33a-5p_CDS;hsa-miR-93-5p_CDS
DNAH3	7	hsa-let-7c-5p_CDS;hsa-let-7f-2-3p_CDS;hsa-let-7g-5p_CDS;hsa-miR-101-2-5p_CDS;hsa-miR-148b-3p_CDS;hsa-miR-16-1-3p_CDS;hsa-miR-93-5p_CDS
CEP350	7	hsa-let-7c-5p_CDS;hsa-let-7f-2-3p_CDS;hsa-miR-101-2-5p_CDS;hsa-miR-16-1-3p_CDS;hsa-miR-16-2-3p_CDS;hsa-miR-1912-5p_CDS;hsa-miR-93-5p_CDS
CEP290	7	hsa-let-7f-2-3p_CDS;hsa-miR-16-1-3p_CDS;hsa-miR-16-2-3p_CDS;hsa-miR-1912-5p_CDS;hsa-miR-30c-5p_CDS;hsa-miR-3613-5p_CDS;hsa-miR-545-3p_CDS
CCDC168	7	hsa-let-7c-5p_CDS;hsa-let-7g-5p_CDS;hsa-miR-106a-5p_CDS;hsa-miR-1912-5p_CDS;hsa-miR-30c-5p_CDS;hsa-miR-33a-5p_CDS;hsa-miR-93-5p_CDS
CACNB2	7	hsa-let-7c-5p_CDS;hsa-let-7g-5p_CDS;hsa-miR-106a-5p_CDS;hsa-miR-1912-5p_CDS;hsa-miR-30c-5p_CDS;hsa-miR-33a-5p_CDS;hsa-miR-93-5p_CDS
CACNA1F	7	hsa-let-7g-5p_CDS;hsa-miR-101-2-5p_CDS;hsa-miR-144-5p_CDS;hsa-miR-16-1-3p_CDS;hsa-miR-16-2-3p_CDS;hsa-miR-1912-5p_CDS;hsa-miR-93-5p_CDS
CACNA1B	7	hsa-let-7c-5p_CDS;hsa-miR-101-2-5p_CDS;hsa-miR-142-5p_CDS;hsa-miR-144-5p_CDS;hsa-miR-148b-3p_CDS;hsa-miR-1912-5p_CDS;hsa-miR-93-5p_CDS
ATP13A5	7	hsa-let-7c-5p_CDS;hsa-let-7f-2-3p_CDS;hsa-miR-101-2-5p_CDS;hsa-miR-16-1-3p_CDS;hsa-miR-16-2-3p_CDS;hsa-miR-33a-5p_CDS;hsa-miR-93-5p_CDS
ANKRD44	7	hsa-let-7c-5p_CDS;hsa-let-7f-2-3p_CDS;hsa-let-7g-5p_CDS;hsa-miR-106a-5p_CDS;hsa-miR-16-1-3p_CDS;hsa-miR-1912-5p_CDS;hsa-miR-93-5p_CDS
ANK3	7	hsa-let-7c-5p_CDS;hsa-let-7f-2-3p_CDS;hsa-let-7g-5p_CDS;hsa-miR-101-2-5p_CDS;hsa-miR-106a-5p_CDS;hsa-miR-1912-5p_CDS;hsa-miR-93-5p_CDS
ABCB9	7	hsa-let-7g-5p_CDS;hsa-miR-101-2-5p_CDS;hsa-miR-106a-5p_CDS;hsa-miR-144-5p_CDS;hsa-miR-16-1-3p_CDS;hsa-miR-1912-5p_CDS;hsa-miR-93-5p_CDS
A2M	7	hsa-let-7c-5p_CDS;hsa-let-7f-2-3p_CDS;hsa-let-7g-5p_CDS;hsa-miR-101-2-5p_CDS;hsa-miR-106a-5p_CDS;hsa-miR-33a-5p_CDS;hsa-miR-93-5p_CDS
ZNF692	6	hsa-let-7c-5p_CDS;hsa-let-7g-5p_CDS;hsa-miR-106a-5p_CDS;hsa-miR-16-2-3p_CDS;hsa-miR-1912-5p_CDS;hsa-miR-33a-5p_CDS
ZNF451	6	hsa-let-7c-5p_CDS;hsa-miR-106a-5p_CDS;hsa-miR-144-5p_CDS;hsa-miR-148b-3p_CDS;hsa-miR-33a-5p_CDS;hsa-miR-93-5p_CDS
ZNF423	6	hsa-let-7c-5p_CDS;hsa-miR-101-2-5p_CDS;hsa-miR-148b-3p_CDS;hsa-miR-1912-5p_CDS;hsa-miR-33a-5p_CDS;hsa-miR-93-5p_CDS
ZMYM3	6	hsa-let-7c-5p_CDS;hsa-let-7g-5p_CDS;hsa-miR-101-2-5p_CDS;hsa-miR-106a-5p_CDS;hsa-miR-144-5p_CDS;hsa-miR-93-5p_CDS
ZMYM2	6	hsa-let-7c-5p_CDS;hsa-let-7g-5p_CDS;hsa-miR-101-2-5p_CDS;hsa-miR-1912-5p_CDS;hsa-miR-33a-5p_CDS;hsa-miR-93-5p_CDS
WNK1	6	hsa-let-7c-5p_CDS;hsa-let-7g-5p_CDS;hsa-miR-16-1-3p_CDS;hsa-miR-16-2-3p_CDS;hsa-miR-33a-5p_CDS;hsa-miR-93-5p_CDS
WDR35	6	hsa-let-7c-5p_CDS;hsa-let-7f-2-3p_CDS;hsa-miR-101-2-5p_CDS;hsa-miR-148b-3p_CDS;hsa-miR-1912-5p_CDS;hsa-miR-93-5p_CDS
VPS13A	6	hsa-let-7c-5p_CDS;hsa-let-7f-2-3p_CDS;hsa-miR-101-2-5p_CDS;hsa-miR-144-5p_CDS;hsa-miR-16-2-3p_CDS;hsa-miR-1912-5p_CDS
USP11	6	hsa-let-7c-5p_CDS;hsa-miR-101-2-5p_CDS;hsa-miR-16-1-3p_CDS;hsa-miR-1912-5p_CDS;hsa-miR-33a-5p_CDS;hsa-miR-93-5p_CDS
USH2A	6	hsa-let-7g-5p_CDS;hsa-miR-101-2-5p_CDS;hsa-miR-106a-5p_CDS;hsa-miR-1912-5p_CDS;hsa-miR-33a-5p_CDS;hsa-miR-93-5p_CDS
UNC13B	6	hsa-let-7c-5p_CDS;hsa-miR-101-2-5p_CDS;hsa-miR-106a-5p_CDS;hsa-miR-16-1-3p_CDS;hsa-miR-16-2-3p_CDS;hsa-miR-93-5p_CDS
TTLL4	6	hsa-let-7c-5p_CDS;hsa-let-7g-5p_CDS;hsa-miR-16-1-3p_CDS;hsa-miR-16-2-3p_CDS;hsa-miR-1912-5p_CDS;hsa-miR-93-5p_CDS
TRPM3	6	hsa-let-7c-5p_CDS;hsa-miR-101-2-5p_CDS;hsa-miR-16-2-3p_CDS;hsa-miR-1912-5p_CDS;hsa-miR-33a-5p_CDS;hsa-miR-93-5p_CDS
TRIP12	6	hsa-let-7c-5p_CDS;hsa-let-7f-2-3p_CDS;hsa-let-7g-5p_CDS;hsa-miR-101-2-5p_CDS;hsa-miR-1912-5p_CDS;hsa-miR-30c-5p_CDS
TNC	6	hsa-let-7f-2-3p_CDS;hsa-let-7g-5p_CDS;hsa-miR-106a-5p_CDS;hsa-miR-144-5p_CDS;hsa-miR-1912-5p_CDS;hsa-miR-545-3p_CDS
TENM2	6	hsa-let-7c-5p_CDS;hsa-let-7f-2-3p_CDS;hsa-let-7g-5p_CDS;hsa-miR-101-2-5p_CDS;hsa-miR-16-1-3p_CDS;hsa-miR-1912-5p_CDS
TCAF2	6	hsa-let-7c-5p_CDS;hsa-let-7g-5p_CDS;hsa-miR-148b-3p_CDS;hsa-miR-16-1-3p_CDS;hsa-miR-33a-5p_CDS;hsa-miR-93-5p_CDS
SYTL2	6	hsa-let-7c-5p_CDS;hsa-let-7g-5p_CDS;hsa-miR-101-2-5p_CDS;hsa-miR-106a-5p_CDS;hsa-miR-16-1-3p_CDS;hsa-miR-16-2-3p_CDS
SSH2	6	hsa-let-7c-5p_CDS;hsa-let-7g-5p_CDS;hsa-miR-106a-5p_CDS;hsa-miR-148b-3p_CDS;hsa-miR-1912-5p_CDS;hsa-miR-33a-5p_CDS
SPG11	6	hsa-miR-101-2-5p_CDS;hsa-miR-16-1-3p_CDS;hsa-miR-1912-5p_CDS;hsa-miR-30c-5p_CDS;hsa-miR-33a-5p_CDS;hsa-miR-93-5p_CDS
SPAG9	6	hsa-let-7c-5p_CDS;hsa-let-7f-2-3p_CDS;hsa-let-7g-5p_CDS;hsa-miR-148b-3p_CDS;hsa-miR-1912-5p_CDS;hsa-miR-93-5p_CDS
SON	6	hsa-let-7c-5p_CDS;hsa-miR-101-2-5p_CDS;hsa-miR-16-1-3p_CDS;hsa-miR-16-2-3p_CDS;hsa-miR-1912-5p_CDS;hsa-miR-93-5p_CDS
SNAP91	6	hsa-let-7c-5p_CDS;hsa-let-7g-5p_CDS;hsa-miR-106a-5p_CDS;hsa-miR-148b-3p_CDS;hsa-miR-16-1-3p_CDS;hsa-miR-93-5p_CDS
SMC6	6	hsa-let-7c-5p_CDS;hsa-let-7f-2-3p_CDS;hsa-let-7g-5p_CDS;hsa-miR-148b-3p_CDS;hsa-miR-16-2-3p_CDS;hsa-miR-1912-5p_CDS
SLC5A1	6	hsa-let-7c-5p_CDS;hsa-miR-101-2-5p_CDS;hsa-miR-16-1-3p_CDS;hsa-miR-16-2-3p_CDS;hsa-miR-33a-5p_CDS;hsa-miR-93-5p_CDS
SIK3	6	hsa-let-7g-5p_CDS;hsa-miR-101-2-5p_CDS;hsa-miR-1912-5p_CDS;hsa-miR-33a-5p_CDS;hsa-miR-545-3p_CDS;hsa-miR-93-5p_CDS
SGSM1	6	hsa-miR-106a-5p_CDS;hsa-miR-16-1-3p_CDS;hsa-miR-16-2-3p_CDS;hsa-miR-1912-5p_CDS;hsa-miR-33a-5p_CDS;hsa-miR-93-5p_CDS
SETDB1	6	hsa-let-7c-5p_CDS;hsa-miR-144-5p_CDS;hsa-miR-148b-3p_CDS;hsa-miR-16-1-3p_CDS;hsa-miR-1912-5p_CDS;hsa-miR-33a-5p_CDS
SCN2A	6	hsa-let-7f-2-3p_CDS;hsa-let-7g-5p_CDS;hsa-miR-101-2-5p_CDS;hsa-miR-16-1-3p_CDS;hsa-miR-16-2-3p_CDS;hsa-miR-1912-5p_CDS
SCN1A	6	hsa-let-7c-5p_CDS;hsa-let-7f-2-3p_CDS;hsa-miR-101-2-5p_CDS;hsa-miR-1912-5p_CDS;hsa-miR-30c-5p_CDS;hsa-miR-33a-5p_CDS
RTN4	6	hsa-let-7g-5p_CDS;hsa-miR-106a-5p_CDS;hsa-miR-148b-3p_CDS;hsa-miR-16-1-3p_CDS;hsa-miR-1912-5p_CDS;hsa-miR-93-5p_CDS
RC3H1	6	hsa-let-7c-5p_CDS;hsa-miR-101-2-5p_CDS;hsa-miR-148b-3p_CDS;hsa-miR-16-2-3p_CDS;hsa-miR-30c-5p_CDS;hsa-miR-93-5p_CDS
RANBP2	6	hsa-let-7f-2-3p_CDS;hsa-miR-106a-5p_CDS;hsa-miR-144-5p_CDS;hsa-miR-16-1-3p_CDS;hsa-miR-16-2-3p_CDS;hsa-miR-33a-5p_CDS
RAD54L2	6	hsa-let-7g-5p_CDS;hsa-miR-101-2-5p_CDS;hsa-miR-16-1-3p_CDS;hsa-miR-16-2-3p_CDS;hsa-miR-1912-5p_CDS;hsa-miR-30c-5p_CDS
RAD21	6	hsa-let-7c-5p_CDS;hsa-let-7g-5p_CDS;hsa-miR-101-2-5p_CDS;hsa-miR-106a-5p_CDS;hsa-miR-16-1-3p_CDS;hsa-miR-1912-5p_CDS
RACGAP1	6	hsa-let-7f-2-3p_CDS;hsa-miR-144-5p_CDS;hsa-miR-148b-3p_CDS;hsa-miR-1912-5p_CDS;hsa-miR-33a-5p_CDS;hsa-miR-93-5p_CDS
PTPRZ1	6	hsa-let-7c-5p_CDS;hsa-let-7g-5p_CDS;hsa-miR-101-2-5p_CDS;hsa-miR-142-5p_CDS;hsa-miR-16-2-3p_CDS;hsa-miR-93-5p_CDS
PRUNE2	6	hsa-let-7c-5p_CDS;hsa-let-7f-2-3p_CDS;hsa-miR-142-5p_CDS;hsa-miR-144-5p_CDS;hsa-miR-16-1-3p_CDS;hsa-miR-1912-5p_CDS
PMPCB	6	hsa-let-7c-5p_CDS;hsa-let-7f-2-3p_CDS;hsa-let-7g-5p_CDS;hsa-miR-16-1-3p_CDS;hsa-miR-1912-5p_CDS;hsa-miR-3613-5p_CDS
PIEZO2	6	hsa-let-7c-5p_CDS;hsa-let-7f-2-3p_CDS;hsa-miR-101-2-5p_CDS;hsa-miR-106a-5p_CDS;hsa-miR-16-2-3p_CDS;hsa-miR-93-5p_CDS
PHF3	6	hsa-let-7c-5p_CDS;hsa-let-7g-5p_CDS;hsa-miR-101-2-5p_CDS;hsa-miR-106a-5p_CDS;hsa-miR-148b-3p_CDS;hsa-miR-1912-5p_CDS
PDE4DIP	6	hsa-let-7g-5p_CDS;hsa-miR-106a-5p_CDS;hsa-miR-142-5p_CDS;hsa-miR-148b-3p_CDS;hsa-miR-1912-5p_CDS;hsa-miR-93-5p_CDS
PDE11A	6	hsa-let-7c-5p_CDS;hsa-miR-101-2-5p_CDS;hsa-miR-16-1-3p_CDS;hsa-miR-16-2-3p_CDS;hsa-miR-1912-5p_CDS;hsa-miR-93-5p_CDS
PDCD11	6	hsa-let-7c-5p_CDS;hsa-miR-144-5p_CDS;hsa-miR-148b-3p_CDS;hsa-miR-16-1-3p_CDS;hsa-miR-1912-5p_CDS;hsa-miR-93-5p_CDS
PCSK5	6	hsa-let-7c-5p_CDS;hsa-miR-101-2-5p_CDS;hsa-miR-106a-5p_CDS;hsa-miR-16-2-3p_CDS;hsa-miR-33a-5p_CDS;hsa-miR-93-5p_CDS
PATJ	6	hsa-let-7c-5p_CDS;hsa-let-7g-5p_CDS;hsa-miR-106a-5p_CDS;hsa-miR-16-2-3p_CDS;hsa-miR-1912-5p_CDS;hsa-miR-93-5p_CDS
OSBPL1A	6	hsa-miR-101-2-5p_CDS;hsa-miR-148b-3p_CDS;hsa-miR-16-1-3p_CDS;hsa-miR-1912-5p_CDS;hsa-miR-33a-5p_CDS;hsa-miR-93-5p_CDS
NUP160	6	hsa-let-7c-5p_CDS;hsa-let-7f-2-3p_CDS;hsa-miR-101-2-5p_CDS;hsa-miR-106a-5p_CDS;hsa-miR-16-2-3p_CDS;hsa-miR-33a-5p_CDS
NSRP1	6	hsa-let-7f-2-3p_CDS;hsa-miR-101-2-5p_CDS;hsa-miR-106a-5p_CDS;hsa-miR-148b-3p_CDS;hsa-miR-30c-5p_CDS;hsa-miR-93-5p_CDS
NPAS4	6	hsa-let-7c-5p_CDS;hsa-let-7g-5p_CDS;hsa-miR-106a-5p_CDS;hsa-miR-1912-5p_CDS;hsa-miR-33a-5p_CDS;hsa-miR-93-5p_CDS
NLRP7	6	hsa-let-7c-5p_CDS;hsa-miR-101-2-5p_CDS;hsa-miR-106a-5p_CDS;hsa-miR-148b-3p_CDS;hsa-miR-16-1-3p_CDS;hsa-miR-1912-5p_CDS
NLGN1	6	hsa-let-7c-5p_CDS;hsa-miR-144-5p_CDS;hsa-miR-16-1-3p_CDS;hsa-miR-1912-5p_CDS;hsa-miR-30c-5p_CDS;hsa-miR-93-5p_CDS
NIN	6	hsa-let-7c-5p_CDS;hsa-miR-106a-5p_CDS;hsa-miR-16-1-3p_CDS;hsa-miR-1912-5p_CDS;hsa-miR-33a-5p_CDS;hsa-miR-93-5p_CDS
MYH7B	6	hsa-let-7c-5p_CDS;hsa-miR-101-2-5p_CDS;hsa-miR-16-2-3p_CDS;hsa-miR-1912-5p_CDS;hsa-miR-33a-5p_CDS;hsa-miR-93-5p_CDS
MTR	6	hsa-let-7c-5p_CDS;hsa-let-7g-5p_CDS;hsa-miR-144-5p_CDS;hsa-miR-16-1-3p_CDS;hsa-miR-1912-5p_CDS;hsa-miR-30c-5p_CDS
MTOR	6	hsa-let-7c-5p_CDS;hsa-let-7g-5p_CDS;hsa-miR-101-2-5p_CDS;hsa-miR-16-2-3p_CDS;hsa-miR-1912-5p_CDS;hsa-miR-93-5p_CDS
MROH1	6	hsa-let-7c-5p_CDS;hsa-let-7f-2-3p_CDS;hsa-let-7g-5p_CDS;hsa-miR-106a-5p_CDS;hsa-miR-1912-5p_CDS;hsa-miR-93-5p_CDS
MMS22L	6	hsa-let-7c-5p_CDS;hsa-let-7f-2-3p_CDS;hsa-miR-106a-5p_CDS;hsa-miR-1912-5p_CDS;hsa-miR-33a-5p_CDS;hsa-miR-93-5p_CDS
LRBA	6	hsa-let-7c-5p_CDS;hsa-miR-101-2-5p_CDS;hsa-miR-106a-5p_CDS;hsa-miR-1912-5p_CDS;hsa-miR-33a-5p_CDS;hsa-miR-93-5p_CDS
LEPR	6	hsa-let-7c-5p_CDS;hsa-miR-101-2-5p_CDS;hsa-miR-106a-5p_CDS;hsa-miR-33a-5p_CDS;hsa-miR-3613-5p_CDS;hsa-miR-93-5p_CDS
LAMA4	6	hsa-miR-106a-5p_CDS;hsa-miR-148b-3p_CDS;hsa-miR-16-2-3p_CDS;hsa-miR-1912-5p_CDS;hsa-miR-33a-5p_CDS;hsa-miR-93-5p_CDS
KMT2E	6	hsa-let-7c-5p_CDS;hsa-let-7g-5p_CDS;hsa-miR-16-1-3p_CDS;hsa-miR-1912-5p_CDS;hsa-miR-33a-5p_CDS;hsa-miR-93-5p_CDS
KIAA1109	6	hsa-let-7g-5p_CDS;hsa-miR-144-5p_CDS;hsa-miR-16-1-3p_CDS;hsa-miR-16-2-3p_CDS;hsa-miR-1912-5p_CDS;hsa-miR-93-5p_CDS
KDM6A	6	hsa-let-7c-5p_CDS;hsa-let-7g-5p_CDS;hsa-miR-101-2-5p_CDS;hsa-miR-106a-5p_CDS;hsa-miR-16-1-3p_CDS;hsa-miR-1912-5p_CDS
KCP	6	hsa-let-7c-5p_CDS;hsa-let-7g-5p_CDS;hsa-miR-101-2-5p_CDS;hsa-miR-106a-5p_CDS;hsa-miR-148b-3p_CDS;hsa-miR-1912-5p_CDS
JMJD1C	6	hsa-let-7c-5p_CDS;hsa-miR-106a-5p_CDS;hsa-miR-148b-3p_CDS;hsa-miR-16-1-3p_CDS;hsa-miR-1912-5p_CDS;hsa-miR-33a-5p_CDS
ITGA10	6	hsa-let-7c-5p_CDS;hsa-let-7g-5p_CDS;hsa-miR-106a-5p_CDS;hsa-miR-1912-5p_CDS;hsa-miR-33a-5p_CDS;hsa-miR-93-5p_CDS
INTS6	6	hsa-let-7c-5p_CDS;hsa-let-7g-5p_CDS;hsa-miR-16-1-3p_CDS;hsa-miR-16-2-3p_CDS;hsa-miR-1912-5p_CDS;hsa-miR-93-5p_CDS
IKZF2	6	hsa-miR-101-2-5p_CDS;hsa-miR-106a-5p_CDS;hsa-miR-16-1-3p_CDS;hsa-miR-16-2-3p_CDS;hsa-miR-33a-5p_CDS;hsa-miR-93-5p_CDS
IGFN1	6	hsa-let-7f-2-3p_CDS;hsa-let-7g-5p_CDS;hsa-miR-16-1-3p_CDS;hsa-miR-16-2-3p_CDS;hsa-miR-1912-5p_CDS;hsa-miR-93-5p_CDS
HECTD4	6	hsa-let-7f-2-3p_CDS;hsa-miR-101-2-5p_CDS;hsa-miR-106a-5p_CDS;hsa-miR-148b-3p_CDS;hsa-miR-16-1-3p_CDS;hsa-miR-93-5p_CDS
GRM5	6	hsa-let-7c-5p_CDS;hsa-let-7f-2-3p_CDS;hsa-miR-101-2-5p_CDS;hsa-miR-106a-5p_CDS;hsa-miR-148b-3p_CDS;hsa-miR-1912-5p_CDS
GRIA3	6	hsa-miR-101-2-5p_CDS;hsa-miR-16-1-3p_CDS;hsa-miR-1912-5p_CDS;hsa-miR-33a-5p_CDS;hsa-miR-3613-5p_CDS;hsa-miR-93-5p_CDS
GREB1	6	hsa-let-7c-5p_CDS;hsa-miR-106a-5p_CDS;hsa-miR-16-1-3p_CDS;hsa-miR-16-2-3p_CDS;hsa-miR-1912-5p_CDS;hsa-miR-93-5p_CDS
GOLGB1	6	hsa-let-7c-5p_CDS;hsa-let-7f-2-3p_CDS;hsa-miR-101-2-5p_CDS;hsa-miR-106a-5p_CDS;hsa-miR-16-1-3p_CDS;hsa-miR-33a-5p_CDS
FRYL	6	hsa-let-7f-2-3p_CDS;hsa-miR-16-1-3p_CDS;hsa-miR-1912-5p_CDS;hsa-miR-30c-5p_CDS;hsa-miR-33a-5p_CDS;hsa-miR-93-5p_CDS
FBN3	6	hsa-let-7c-5p_CDS;hsa-miR-101-2-5p_CDS;hsa-miR-106a-5p_CDS;hsa-miR-1912-5p_CDS;hsa-miR-33a-5p_CDS;hsa-miR-93-5p_CDS
FAT4	6	hsa-let-7c-5p_CDS;hsa-miR-106a-5p_CDS;hsa-miR-16-1-3p_CDS;hsa-miR-16-2-3p_CDS;hsa-miR-1912-5p_CDS;hsa-miR-33a-5p_CDS
FAT1	6	hsa-let-7g-5p_CDS;hsa-miR-142-5p_CDS;hsa-miR-148b-3p_CDS;hsa-miR-16-1-3p_CDS;hsa-miR-30c-5p_CDS;hsa-miR-93-5p_CDS
FASN	6	hsa-let-7c-5p_CDS;hsa-let-7g-5p_CDS;hsa-miR-101-2-5p_CDS;hsa-miR-16-1-3p_CDS;hsa-miR-1912-5p_CDS;hsa-miR-93-5p_CDS
FANCD2	6	hsa-let-7c-5p_CDS;hsa-miR-101-2-5p_CDS;hsa-miR-148b-3p_CDS;hsa-miR-30c-5p_CDS;hsa-miR-33a-5p_CDS;hsa-miR-93-5p_CDS
FANCA	6	hsa-let-7c-5p_CDS;hsa-let-7g-5p_CDS;hsa-miR-106a-5p_CDS;hsa-miR-148b-3p_CDS;hsa-miR-33a-5p_CDS;hsa-miR-93-5p_CDS
ERBB3	6	hsa-let-7c-5p_CDS;hsa-let-7g-5p_CDS;hsa-miR-106a-5p_CDS;hsa-miR-148b-3p_CDS;hsa-miR-16-1-3p_CDS;hsa-miR-1912-5p_CDS
EPB42	6	hsa-let-7g-5p_CDS;hsa-miR-101-2-5p_CDS;hsa-miR-16-2-3p_CDS;hsa-miR-1912-5p_CDS;hsa-miR-33a-5p_CDS;hsa-miR-93-5p_CDS
EMSY	6	hsa-let-7c-5p_CDS;hsa-let-7g-5p_CDS;hsa-miR-101-2-5p_CDS;hsa-miR-1912-5p_CDS;hsa-miR-33a-5p_CDS;hsa-miR-93-5p_CDS
DNAH17	6	hsa-let-7c-5p_CDS;hsa-miR-101-2-5p_CDS;hsa-miR-106a-5p_CDS;hsa-miR-1912-5p_CDS;hsa-miR-33a-5p_CDS;hsa-miR-93-5p_CDS
DNAH10	6	hsa-let-7f-2-3p_CDS;hsa-miR-101-2-5p_CDS;hsa-miR-106a-5p_CDS;hsa-miR-144-5p_CDS;hsa-miR-33a-5p_CDS;hsa-miR-93-5p_CDS
CSDE1	6	hsa-let-7c-5p_CDS;hsa-let-7g-5p_CDS;hsa-miR-106a-5p_CDS;hsa-miR-144-5p_CDS;hsa-miR-16-2-3p_CDS;hsa-miR-93-5p_CDS
CPLANE1	6	hsa-let-7c-5p_CDS;hsa-let-7f-2-3p_CDS;hsa-let-7g-5p_CDS;hsa-miR-16-2-3p_CDS;hsa-miR-1912-5p_CDS;hsa-miR-93-5p_CDS
COL6A5	6	hsa-let-7c-5p_CDS;hsa-miR-148b-3p_CDS;hsa-miR-16-1-3p_CDS;hsa-miR-1912-5p_CDS;hsa-miR-30c-5p_CDS;hsa-miR-93-5p_CDS
COCH	6	hsa-let-7g-5p_CDS;hsa-miR-101-2-5p_CDS;hsa-miR-144-5p_CDS;hsa-miR-16-1-3p_CDS;hsa-miR-16-2-3p_CDS;hsa-miR-33a-5p_CDS
CHD8	6	hsa-let-7c-5p_CDS;hsa-let-7g-5p_CDS;hsa-miR-106a-5p_CDS;hsa-miR-148b-3p_CDS;hsa-miR-16-1-3p_CDS;hsa-miR-16-2-3p_CDS
CEP162	6	hsa-miR-101-2-5p_CDS;hsa-miR-16-1-3p_CDS;hsa-miR-16-2-3p_CDS;hsa-miR-1912-5p_CDS;hsa-miR-33a-5p_CDS;hsa-miR-93-5p_CDS
CD163L1	6	hsa-let-7c-5p_CDS;hsa-miR-144-5p_CDS;hsa-miR-16-1-3p_CDS;hsa-miR-16-2-3p_CDS;hsa-miR-1912-5p_CDS;hsa-miR-33a-5p_CDS
CCDC88A	6	hsa-let-7c-5p_CDS;hsa-let-7f-2-3p_CDS;hsa-miR-101-2-5p_CDS;hsa-miR-16-1-3p_CDS;hsa-miR-1912-5p_CDS;hsa-miR-33a-5p_CDS
C2orf42	6	hsa-let-7c-5p_CDS;hsa-let-7g-5p_CDS;hsa-miR-16-1-3p_CDS;hsa-miR-1912-5p_CDS;hsa-miR-33a-5p_CDS;hsa-miR-93-5p_CDS
C2CD3	6	hsa-let-7c-5p_CDS;hsa-let-7g-5p_CDS;hsa-miR-101-2-5p_CDS;hsa-miR-1912-5p_CDS;hsa-miR-30c-5p_CDS;hsa-miR-33a-5p_CDS
BRDT	6	hsa-miR-101-2-5p_CDS;hsa-miR-148b-3p_CDS;hsa-miR-16-1-3p_CDS;hsa-miR-16-2-3p_CDS;hsa-miR-1912-5p_CDS;hsa-miR-93-5p_CDS
BPTF	6	hsa-let-7c-5p_CDS;hsa-miR-16-1-3p_CDS;hsa-miR-16-2-3p_CDS;hsa-miR-1912-5p_CDS;hsa-miR-33a-5p_CDS;hsa-miR-93-5p_CDS
ATP2B1	6	hsa-let-7c-5p_CDS;hsa-let-7g-5p_CDS;hsa-miR-101-2-5p_CDS;hsa-miR-106a-5p_CDS;hsa-miR-142-5p_CDS;hsa-miR-16-2-3p_CDS
ATP10D	6	hsa-let-7c-5p_CDS;hsa-miR-106a-5p_CDS;hsa-miR-142-5p_CDS;hsa-miR-16-1-3p_CDS;hsa-miR-1912-5p_CDS;hsa-miR-93-5p_CDS
ATG16L1	6	hsa-let-7c-5p_CDS;hsa-let-7g-5p_CDS;hsa-miR-106a-5p_CDS;hsa-miR-1912-5p_CDS;hsa-miR-33a-5p_CDS;hsa-miR-93-5p_CDS
ATF7IP	6	hsa-let-7c-5p_CDS;hsa-let-7g-5p_CDS;hsa-miR-16-1-3p_CDS;hsa-miR-1912-5p_CDS;hsa-miR-33a-5p_CDS;hsa-miR-93-5p_CDS
ATAD2	6	hsa-let-7c-5p_CDS;hsa-let-7g-5p_CDS;hsa-miR-101-2-5p_CDS;hsa-miR-142-5p_CDS;hsa-miR-144-5p_CDS;hsa-miR-93-5p_CDS
ASXL1	6	hsa-let-7g-5p_CDS;hsa-miR-106a-5p_CDS;hsa-miR-16-1-3p_CDS;hsa-miR-1912-5p_CDS;hsa-miR-33a-5p_CDS;hsa-miR-93-5p_CDS
ASPM	6	hsa-let-7c-5p_CDS;hsa-let-7g-5p_CDS;hsa-miR-16-1-3p_CDS;hsa-miR-16-2-3p_CDS;hsa-miR-1912-5p_CDS;hsa-miR-93-5p_CDS
ASH1L	6	hsa-let-7c-5p_CDS;hsa-let-7g-5p_CDS;hsa-miR-16-1-3p_CDS;hsa-miR-16-2-3p_CDS;hsa-miR-1912-5p_CDS;hsa-miR-93-5p_CDS
ASCC3	6	hsa-let-7c-5p_CDS;hsa-let-7g-5p_CDS;hsa-miR-16-1-3p_CDS;hsa-miR-1912-5p_CDS;hsa-miR-33a-5p_CDS;hsa-miR-93-5p_CDS
ARHGAP20	6	hsa-let-7c-5p_CDS;hsa-let-7f-2-3p_CDS;hsa-let-7g-5p_CDS;hsa-miR-1912-5p_CDS;hsa-miR-33a-5p_CDS;hsa-miR-93-5p_CDS
AP3B2	6	hsa-let-7f-2-3p_CDS;hsa-miR-101-2-5p_CDS;hsa-miR-106a-5p_CDS;hsa-miR-16-1-3p_CDS;hsa-miR-1912-5p_CDS;hsa-miR-93-5p_CDS
AKAP6	6	hsa-let-7g-5p_CDS;hsa-miR-148b-3p_CDS;hsa-miR-16-1-3p_CDS;hsa-miR-16-2-3p_CDS;hsa-miR-1912-5p_CDS;hsa-miR-33a-5p_CDS
AKAP13	6	hsa-let-7c-5p_CDS;hsa-let-7g-5p_CDS;hsa-miR-148b-3p_CDS;hsa-miR-16-1-3p_CDS;hsa-miR-1912-5p_CDS;hsa-miR-33a-5p_CDS
AFAP1L2	6	hsa-let-7c-5p_CDS;hsa-miR-101-2-5p_CDS;hsa-miR-106a-5p_CDS;hsa-miR-1912-5p_CDS;hsa-miR-33a-5p_CDS;hsa-miR-93-5p_CDS
ADGRG4	6	hsa-let-7c-5p_CDS;hsa-miR-101-2-5p_CDS;hsa-miR-16-2-3p_CDS;hsa-miR-1912-5p_CDS;hsa-miR-33a-5p_CDS;hsa-miR-93-5p_CDS
ADAMTS9	6	hsa-let-7f-2-3p_CDS;hsa-miR-101-2-5p_CDS;hsa-miR-106a-5p_CDS;hsa-miR-16-1-3p_CDS;hsa-miR-1912-5p_CDS;hsa-miR-93-5p_CDS
ADAM9	6	hsa-let-7f-2-3p_CDS;hsa-let-7g-5p_CDS;hsa-miR-148b-3p_CDS;hsa-miR-30c-5p_CDS;hsa-miR-33a-5p_CDS;hsa-miR-93-5p_CDS
ADAM12	6	hsa-let-7c-5p_CDS;hsa-let-7f-2-3p_CDS;hsa-miR-106a-5p_CDS;hsa-miR-16-2-3p_CDS;hsa-miR-1912-5p_CDS;hsa-miR-33a-5p_CDS
ZNF598	5	hsa-let-7c-5p_CDS;hsa-let-7g-5p_CDS;hsa-miR-106a-5p_CDS;hsa-miR-148b-3p_CDS;hsa-miR-93-5p_CDS
ZNF541	5	hsa-let-7f-2-3p_CDS;hsa-let-7g-5p_CDS;hsa-miR-16-1-3p_CDS;hsa-miR-1912-5p_CDS;hsa-miR-30c-5p_CDS
ZNF532	5	hsa-let-7g-5p_CDS;hsa-miR-148b-3p_CDS;hsa-miR-1912-5p_CDS;hsa-miR-30c-5p_CDS;hsa-miR-93-5p_CDS
ZNF311	5	hsa-let-7c-5p_CDS;hsa-miR-106a-5p_CDS;hsa-miR-1912-5p_CDS;hsa-miR-30c-5p_CDS;hsa-miR-93-5p_CDS
ZMYND11	5	hsa-let-7c-5p_CDS;hsa-miR-148b-3p_CDS;hsa-miR-16-2-3p_CDS;hsa-miR-1912-5p_CDS;hsa-miR-93-5p_CDS
ZHX1	5	hsa-let-7c-5p_CDS;hsa-let-7g-5p_CDS;hsa-miR-1912-5p_CDS;hsa-miR-33a-5p_CDS;hsa-miR-93-5p_CDS
ZFYVE9	5	hsa-let-7c-5p_CDS;hsa-let-7f-2-3p_CDS;hsa-miR-101-2-5p_CDS;hsa-miR-16-2-3p_CDS;hsa-miR-1912-5p_CDS
ZFY	5	hsa-let-7c-5p_CDS;hsa-let-7g-5p_CDS;hsa-miR-106a-5p_CDS;hsa-miR-1912-5p_CDS;hsa-miR-33a-5p_CDS
ZFP64	5	hsa-let-7c-5p_CDS;hsa-miR-106a-5p_CDS;hsa-miR-16-1-3p_CDS;hsa-miR-16-2-3p_CDS;hsa-miR-1912-5p_CDS
ZFAT	5	hsa-miR-106a-5p_CDS;hsa-miR-16-1-3p_CDS;hsa-miR-1912-5p_CDS;hsa-miR-545-3p_CDS;hsa-miR-93-5p_CDS
ZEB1	5	hsa-let-7c-5p_CDS;hsa-let-7f-2-3p_CDS;hsa-miR-144-5p_CDS;hsa-miR-16-2-3p_CDS;hsa-miR-1912-5p_CDS
ZAN	5	hsa-let-7c-5p_CDS;hsa-let-7f-2-3p_CDS;hsa-miR-106a-5p_CDS;hsa-miR-1912-5p_CDS;hsa-miR-93-5p_CDS
WDFY4	5	hsa-let-7c-5p_CDS;hsa-let-7g-5p_CDS;hsa-miR-1912-5p_CDS;hsa-miR-33a-5p_CDS;hsa-miR-93-5p_CDS
VWF	5	hsa-let-7c-5p_CDS;hsa-miR-106a-5p_CDS;hsa-miR-16-2-3p_CDS;hsa-miR-1912-5p_CDS;hsa-miR-93-5p_CDS
VWA3B	5	hsa-let-7g-5p_CDS;hsa-miR-106a-5p_CDS;hsa-miR-16-1-3p_CDS;hsa-miR-1912-5p_CDS;hsa-miR-33a-5p_CDS
VEZF1	5	hsa-let-7c-5p_CDS;hsa-miR-16-2-3p_CDS;hsa-miR-1912-5p_CDS;hsa-miR-33a-5p_CDS;hsa-miR-93-5p_CDS
USP54	5	hsa-let-7c-5p_CDS;hsa-miR-106a-5p_CDS;hsa-miR-148b-3p_CDS;hsa-miR-1912-5p_CDS;hsa-miR-93-5p_CDS
USP45	5	hsa-let-7c-5p_CDS;hsa-miR-16-1-3p_CDS;hsa-miR-16-2-3p_CDS;hsa-miR-1912-5p_CDS;hsa-miR-93-5p_CDS
USP21	5	hsa-let-7c-5p_CDS;hsa-miR-101-2-5p_CDS;hsa-miR-144-5p_CDS;hsa-miR-1912-5p_CDS;hsa-miR-93-5p_CDS
UNC5C	5	hsa-miR-106a-5p_CDS;hsa-miR-16-2-3p_CDS;hsa-miR-1912-5p_CDS;hsa-miR-33a-5p_CDS;hsa-miR-93-5p_CDS
UGT2B10	5	hsa-let-7c-5p_CDS;hsa-let-7g-5p_CDS;hsa-miR-148b-3p_CDS;hsa-miR-1912-5p_CDS;hsa-miR-93-5p_CDS
UBR5	5	hsa-miR-101-2-5p_CDS;hsa-miR-144-5p_CDS;hsa-miR-1912-5p_CDS;hsa-miR-33a-5p_CDS;hsa-miR-93-5p_CDS
UBR2	5	hsa-let-7g-5p_CDS;hsa-miR-101-2-5p_CDS;hsa-miR-16-1-3p_CDS;hsa-miR-1912-5p_CDS;hsa-miR-33a-5p_CDS
TUT7	5	hsa-let-7f-2-3p_CDS;hsa-miR-148b-3p_CDS;hsa-miR-16-1-3p_CDS;hsa-miR-16-2-3p_CDS;hsa-miR-1912-5p_CDS
TTC21B	5	hsa-let-7g-5p_CDS;hsa-miR-101-2-5p_CDS;hsa-miR-106a-5p_CDS;hsa-miR-16-1-3p_CDS;hsa-miR-93-5p_CDS
TTC17	5	hsa-let-7c-5p_CDS;hsa-let-7g-5p_CDS;hsa-miR-16-1-3p_CDS;hsa-miR-16-2-3p_CDS;hsa-miR-33a-5p_CDS
TSHR	5	hsa-let-7c-5p_CDS;hsa-let-7g-5p_CDS;hsa-miR-1912-5p_CDS;hsa-miR-33a-5p_CDS;hsa-miR-93-5p_CDS
TRIP11	5	hsa-let-7c-5p_CDS;hsa-miR-16-2-3p_CDS;hsa-miR-1912-5p_CDS;hsa-miR-33a-5p_CDS;hsa-miR-93-5p_CDS
TRIM42	5	hsa-let-7c-5p_CDS;hsa-let-7g-5p_CDS;hsa-miR-106a-5p_CDS;hsa-miR-1912-5p_CDS;hsa-miR-93-5p_CDS
TNK2	5	hsa-let-7c-5p_CDS;hsa-let-7g-5p_CDS;hsa-miR-101-2-5p_CDS;hsa-miR-1912-5p_CDS;hsa-miR-93-5p_CDS
TLN2	5	hsa-let-7c-5p_CDS;hsa-let-7g-5p_CDS;hsa-miR-101-2-5p_CDS;hsa-miR-144-5p_CDS;hsa-miR-33a-5p_CDS
THSD7B	5	hsa-let-7c-5p_CDS;hsa-miR-101-2-5p_CDS;hsa-miR-106a-5p_CDS;hsa-miR-16-2-3p_CDS;hsa-miR-1912-5p_CDS
THADA	5	hsa-let-7c-5p_CDS;hsa-let-7f-2-3p_CDS;hsa-let-7g-5p_CDS;hsa-miR-1912-5p_CDS;hsa-miR-93-5p_CDS
TFRC	5	hsa-miR-106a-5p_CDS;hsa-miR-148b-3p_CDS;hsa-miR-33a-5p_CDS;hsa-miR-3613-5p_CDS;hsa-miR-93-5p_CDS
TEX15	5	hsa-miR-101-2-5p_CDS;hsa-miR-106a-5p_CDS;hsa-miR-1912-5p_CDS;hsa-miR-33a-5p_CDS;hsa-miR-93-5p_CDS
TEP1	5	hsa-miR-106a-5p_CDS;hsa-miR-148b-3p_CDS;hsa-miR-16-1-3p_CDS;hsa-miR-1912-5p_CDS;hsa-miR-93-5p_CDS
TEK	5	hsa-let-7f-2-3p_CDS;hsa-miR-101-2-5p_CDS;hsa-miR-106a-5p_CDS;hsa-miR-33a-5p_CDS;hsa-miR-93-5p_CDS
TDRD9	5	hsa-miR-148b-3p_CDS;hsa-miR-16-2-3p_CDS;hsa-miR-1912-5p_CDS;hsa-miR-33a-5p_CDS;hsa-miR-374a-5p_CDS
TDRD5	5	hsa-let-7f-2-3p_CDS;hsa-let-7g-5p_CDS;hsa-miR-101-2-5p_CDS;hsa-miR-16-1-3p_CDS;hsa-miR-93-5p_CDS
TCERG1	5	hsa-let-7c-5p_CDS;hsa-let-7g-5p_CDS;hsa-miR-16-2-3p_CDS;hsa-miR-1912-5p_CDS;hsa-miR-93-5p_CDS
TBC1D2	5	hsa-let-7g-5p_CDS;hsa-miR-101-2-5p_CDS;hsa-miR-16-1-3p_CDS;hsa-miR-33a-5p_CDS;hsa-miR-93-5p_CDS
TASOR	5	hsa-let-7c-5p_CDS;hsa-miR-101-2-5p_CDS;hsa-miR-106a-5p_CDS;hsa-miR-1912-5p_CDS;hsa-miR-93-5p_CDS
TANC2	5	hsa-let-7g-5p_CDS;hsa-miR-16-1-3p_CDS;hsa-miR-30c-5p_CDS;hsa-miR-33a-5p_CDS;hsa-miR-93-5p_CDS
TACC2	5	hsa-let-7c-5p_CDS;hsa-let-7g-5p_CDS;hsa-miR-148b-3p_CDS;hsa-miR-1912-5p_CDS;hsa-miR-93-5p_CDS
SYTL4	5	hsa-let-7f-2-3p_CDS;hsa-miR-106a-5p_CDS;hsa-miR-16-1-3p_CDS;hsa-miR-1912-5p_CDS;hsa-miR-93-5p_CDS
SYNJ1	5	hsa-let-7c-5p_CDS;hsa-miR-101-2-5p_CDS;hsa-miR-106a-5p_CDS;hsa-miR-33a-5p_CDS;hsa-miR-93-5p_CDS
SYNGAP1	5	hsa-let-7c-5p_CDS;hsa-miR-101-2-5p_CDS;hsa-miR-1912-5p_CDS;hsa-miR-33a-5p_CDS;hsa-miR-93-5p_CDS
SUGP2	5	hsa-let-7g-5p_CDS;hsa-miR-101-2-5p_CDS;hsa-miR-144-5p_CDS;hsa-miR-1912-5p_CDS;hsa-miR-33a-5p_CDS
STON2	5	hsa-miR-106a-5p_CDS;hsa-miR-1912-5p_CDS;hsa-miR-30c-5p_CDS;hsa-miR-545-3p_CDS;hsa-miR-93-5p_CDS
STARD9	5	hsa-let-7c-5p_CDS;hsa-let-7g-5p_CDS;hsa-miR-148b-3p_CDS;hsa-miR-1912-5p_CDS;hsa-miR-93-5p_CDS
STAB2	5	hsa-let-7g-5p_CDS;hsa-miR-106a-5p_CDS;hsa-miR-16-1-3p_CDS;hsa-miR-1912-5p_CDS;hsa-miR-93-5p_CDS
ST7L	5	hsa-let-7c-5p_CDS;hsa-let-7g-5p_CDS;hsa-miR-16-1-3p_CDS;hsa-miR-1912-5p_CDS;hsa-miR-93-5p_CDS
SP3	5	hsa-miR-148b-3p_CDS;hsa-miR-16-2-3p_CDS;hsa-miR-1912-5p_CDS;hsa-miR-33a-5p_CDS;hsa-miR-93-5p_CDS
SOS1	5	hsa-miR-101-2-5p_CDS;hsa-miR-144-5p_CDS;hsa-miR-1912-5p_CDS;hsa-miR-33a-5p_CDS;hsa-miR-93-5p_CDS
SLC6A8	5	hsa-let-7c-5p_CDS;hsa-miR-101-2-5p_CDS;hsa-miR-106a-5p_CDS;hsa-miR-142-5p_CDS;hsa-miR-16-1-3p_CDS
SLC4A7	5	hsa-let-7c-5p_CDS;hsa-let-7f-2-3p_CDS;hsa-miR-106a-5p_CDS;hsa-miR-1912-5p_CDS;hsa-miR-93-5p_CDS
SLC36A1	5	hsa-miR-106a-5p_CDS;hsa-miR-148b-3p_CDS;hsa-miR-16-1-3p_CDS;hsa-miR-1912-5p_CDS;hsa-miR-93-5p_CDS
SLC24A1	5	hsa-let-7f-2-3p_CDS;hsa-let-7g-5p_CDS;hsa-miR-101-2-5p_CDS;hsa-miR-1912-5p_CDS;hsa-miR-93-5p_CDS
SLC12A1	5	hsa-let-7c-5p_CDS;hsa-miR-144-5p_CDS;hsa-miR-16-2-3p_CDS;hsa-miR-1912-5p_CDS;hsa-miR-545-3p_CDS
SFI1	5	hsa-let-7g-5p_CDS;hsa-miR-16-1-3p_CDS;hsa-miR-1912-5p_CDS;hsa-miR-33a-5p_CDS;hsa-miR-93-5p_CDS
SF3B1	5	hsa-let-7c-5p_CDS;hsa-miR-101-2-5p_CDS;hsa-miR-16-1-3p_CDS;hsa-miR-16-2-3p_CDS;hsa-miR-1912-5p_CDS
SEZ6	5	hsa-let-7c-5p_CDS;hsa-let-7f-2-3p_CDS;hsa-let-7g-5p_CDS;hsa-miR-101-2-5p_CDS;hsa-miR-33a-5p_CDS
SETBP1	5	hsa-let-7c-5p_CDS;hsa-miR-101-2-5p_CDS;hsa-miR-16-2-3p_CDS;hsa-miR-1912-5p_CDS;hsa-miR-93-5p_CDS
SEMA6A	5	hsa-let-7f-2-3p_CDS;hsa-miR-148b-3p_CDS;hsa-miR-16-1-3p_CDS;hsa-miR-1912-5p_CDS;hsa-miR-33a-5p_CDS
SEC16A	5	hsa-let-7c-5p_CDS;hsa-miR-101-2-5p_CDS;hsa-miR-148b-3p_CDS;hsa-miR-1912-5p_CDS;hsa-miR-93-5p_CDS
SCN11A	5	hsa-let-7c-5p_CDS;hsa-let-7g-5p_CDS;hsa-miR-101-2-5p_CDS;hsa-miR-106a-5p_CDS;hsa-miR-148b-3p_CDS
SCARA3	5	hsa-let-7c-5p_CDS;hsa-let-7f-2-3p_CDS;hsa-let-7g-5p_CDS;hsa-miR-33a-5p_CDS;hsa-miR-93-5p_CDS
SCAF11	5	hsa-let-7g-5p_CDS;hsa-miR-16-1-3p_CDS;hsa-miR-16-2-3p_CDS;hsa-miR-1912-5p_CDS;hsa-miR-33a-5p_CDS
SATB1	5	hsa-let-7c-5p_CDS;hsa-let-7g-5p_CDS;hsa-miR-106a-5p_CDS;hsa-miR-16-1-3p_CDS;hsa-miR-1912-5p_CDS
SACS	5	hsa-miR-106a-5p_CDS;hsa-miR-144-5p_CDS;hsa-miR-16-1-3p_CDS;hsa-miR-16-2-3p_CDS;hsa-miR-1912-5p_CDS
RYR3	5	hsa-let-7c-5p_CDS;hsa-let-7g-5p_CDS;hsa-miR-16-1-3p_CDS;hsa-miR-1912-5p_CDS;hsa-miR-93-5p_CDS
RYR1	5	hsa-let-7c-5p_CDS;hsa-let-7g-5p_CDS;hsa-miR-106a-5p_CDS;hsa-miR-1912-5p_CDS;hsa-miR-33a-5p_CDS
RXFP1	5	hsa-let-7c-5p_CDS;hsa-let-7g-5p_CDS;hsa-miR-101-2-5p_CDS;hsa-miR-33a-5p_CDS;hsa-miR-93-5p_CDS
RUFY2	5	hsa-let-7c-5p_CDS;hsa-let-7g-5p_CDS;hsa-miR-148b-3p_CDS;hsa-miR-16-1-3p_CDS;hsa-miR-1912-5p_CDS
RSF1	5	hsa-let-7c-5p_CDS;hsa-let-7g-5p_CDS;hsa-miR-101-2-5p_CDS;hsa-miR-148b-3p_CDS;hsa-miR-16-1-3p_CDS
RP1	5	hsa-miR-101-2-5p_CDS;hsa-miR-16-1-3p_CDS;hsa-miR-1912-5p_CDS;hsa-miR-545-3p_CDS;hsa-miR-93-5p_CDS
ROS1	5	hsa-let-7f-2-3p_CDS;hsa-miR-148b-3p_CDS;hsa-miR-16-1-3p_CDS;hsa-miR-1912-5p_CDS;hsa-miR-33a-5p_CDS
RNF38	5	hsa-let-7c-5p_CDS;hsa-let-7f-2-3p_CDS;hsa-miR-1912-5p_CDS;hsa-miR-33a-5p_CDS;hsa-miR-93-5p_CDS
RNF19A	5	hsa-let-7c-5p_CDS;hsa-let-7g-5p_CDS;hsa-miR-106a-5p_CDS;hsa-miR-148b-3p_CDS;hsa-miR-33a-5p_CDS
RNF180	5	hsa-let-7c-5p_CDS;hsa-let-7g-5p_CDS;hsa-miR-1912-5p_CDS;hsa-miR-33a-5p_CDS;hsa-miR-93-5p_CDS
RNF170	5	hsa-let-7c-5p_CDS;hsa-miR-101-2-5p_CDS;hsa-miR-106a-5p_CDS;hsa-miR-1912-5p_CDS;hsa-miR-93-5p_CDS
RNF145	5	hsa-miR-101-2-5p_CDS;hsa-miR-106a-5p_CDS;hsa-miR-16-1-3p_CDS;hsa-miR-33a-5p_CDS;hsa-miR-93-5p_CDS
RNF14	5	hsa-miR-106a-5p_CDS;hsa-miR-148b-3p_CDS;hsa-miR-16-2-3p_CDS;hsa-miR-1912-5p_CDS;hsa-miR-93-5p_CDS
RLF	5	hsa-let-7c-5p_CDS;hsa-let-7g-5p_CDS;hsa-miR-106a-5p_CDS;hsa-miR-1912-5p_CDS;hsa-miR-33a-5p_CDS
RICTOR	5	hsa-let-7f-2-3p_CDS;hsa-miR-148b-3p_CDS;hsa-miR-16-1-3p_CDS;hsa-miR-33a-5p_CDS;hsa-miR-93-5p_CDS
RHCE	5	hsa-miR-106a-5p_CDS;hsa-miR-1912-5p_CDS;hsa-miR-33a-5p_CDS;hsa-miR-545-3p_CDS;hsa-miR-93-5p_CDS
RELN	5	hsa-miR-101-2-5p_CDS;hsa-miR-106a-5p_CDS;hsa-miR-148b-3p_CDS;hsa-miR-16-1-3p_CDS;hsa-miR-33a-5p_CDS
RBSN	5	hsa-miR-101-2-5p_CDS;hsa-miR-148b-3p_CDS;hsa-miR-16-1-3p_CDS;hsa-miR-16-2-3p_CDS;hsa-miR-93-5p_CDS
RB1CC1	5	hsa-let-7c-5p_CDS;hsa-let-7f-2-3p_CDS;hsa-let-7g-5p_CDS;hsa-miR-16-2-3p_CDS;hsa-miR-1912-5p_CDS
RASAL2	5	hsa-let-7f-2-3p_CDS;hsa-let-7g-5p_CDS;hsa-miR-106a-5p_CDS;hsa-miR-16-1-3p_CDS;hsa-miR-16-2-3p_CDS
RAPGEF6	5	hsa-let-7c-5p_CDS;hsa-miR-106a-5p_CDS;hsa-miR-16-1-3p_CDS;hsa-miR-1912-5p_CDS;hsa-miR-93-5p_CDS
RAPGEF2	5	hsa-let-7c-5p_CDS;hsa-miR-101-2-5p_CDS;hsa-miR-106a-5p_CDS;hsa-miR-1912-5p_CDS;hsa-miR-93-5p_CDS
RAD51C	5	hsa-miR-106a-5p_CDS;hsa-miR-148b-3p_CDS;hsa-miR-16-1-3p_CDS;hsa-miR-1912-5p_CDS;hsa-miR-93-5p_CDS
QRICH1	5	hsa-let-7c-5p_CDS;hsa-let-7f-2-3p_CDS;hsa-miR-1912-5p_CDS;hsa-miR-33a-5p_CDS;hsa-miR-93-5p_CDS
PTPRO	5	hsa-miR-106a-5p_CDS;hsa-miR-148b-3p_CDS;hsa-miR-16-2-3p_CDS;hsa-miR-1912-5p_CDS;hsa-miR-3613-5p_CDS
PTPRC	5	hsa-let-7c-5p_CDS;hsa-let-7g-5p_CDS;hsa-miR-106a-5p_CDS;hsa-miR-33a-5p_CDS;hsa-miR-93-5p_CDS
PRDM2	5	hsa-miR-106a-5p_CDS;hsa-miR-16-1-3p_CDS;hsa-miR-16-2-3p_CDS;hsa-miR-1912-5p_CDS;hsa-miR-33a-5p_CDS
PRDM10	5	hsa-let-7c-5p_CDS;hsa-miR-106a-5p_CDS;hsa-miR-16-1-3p_CDS;hsa-miR-16-2-3p_CDS;hsa-miR-93-5p_CDS
PRDM1	5	hsa-let-7c-5p_CDS;hsa-miR-106a-5p_CDS;hsa-miR-148b-3p_CDS;hsa-miR-33a-5p_CDS;hsa-miR-93-5p_CDS
PPP1R9A	5	hsa-let-7f-2-3p_CDS;hsa-miR-148b-3p_CDS;hsa-miR-33a-5p_CDS;hsa-miR-545-3p_CDS;hsa-miR-93-5p_CDS
POTED	5	hsa-let-7c-5p_CDS;hsa-miR-101-2-5p_CDS;hsa-miR-106a-5p_CDS;hsa-miR-16-1-3p_CDS;hsa-miR-93-5p_CDS
PLXND1	5	hsa-let-7c-5p_CDS;hsa-let-7f-2-3p_CDS;hsa-miR-101-2-5p_CDS;hsa-miR-148b-3p_CDS;hsa-miR-93-5p_CDS
PLXNA2	5	hsa-miR-106a-5p_CDS;hsa-miR-1912-5p_CDS;hsa-miR-30c-5p_CDS;hsa-miR-33a-5p_CDS;hsa-miR-93-5p_CDS
PLEKHG5	5	hsa-let-7c-5p_CDS;hsa-let-7f-2-3p_CDS;hsa-miR-101-2-5p_CDS;hsa-miR-33a-5p_CDS;hsa-miR-93-5p_CDS
PLEC	5	hsa-let-7c-5p_CDS;hsa-miR-106a-5p_CDS;hsa-miR-1912-5p_CDS;hsa-miR-33a-5p_CDS;hsa-miR-93-5p_CDS
PLCL1	5	hsa-let-7g-5p_CDS;hsa-miR-101-2-5p_CDS;hsa-miR-16-1-3p_CDS;hsa-miR-1912-5p_CDS;hsa-miR-33a-5p_CDS
PLCE1	5	hsa-miR-106a-5p_CDS;hsa-miR-148b-3p_CDS;hsa-miR-30c-5p_CDS;hsa-miR-33a-5p_CDS;hsa-miR-93-5p_CDS
PLCD4	5	hsa-let-7c-5p_CDS;hsa-let-7f-2-3p_CDS;hsa-miR-101-2-5p_CDS;hsa-miR-148b-3p_CDS;hsa-miR-16-1-3p_CDS
PLCB3	5	hsa-let-7c-5p_CDS;hsa-miR-101-2-5p_CDS;hsa-miR-16-1-3p_CDS;hsa-miR-1912-5p_CDS;hsa-miR-33a-5p_CDS
PLAGL1	5	hsa-let-7c-5p_CDS;hsa-let-7g-5p_CDS;hsa-miR-106a-5p_CDS;hsa-miR-1912-5p_CDS;hsa-miR-93-5p_CDS
PKHD1	5	hsa-let-7c-5p_CDS;hsa-let-7g-5p_CDS;hsa-miR-106a-5p_CDS;hsa-miR-148b-3p_CDS;hsa-miR-33a-5p_CDS
PKD1L1	5	hsa-let-7c-5p_CDS;hsa-let-7g-5p_CDS;hsa-miR-148b-3p_CDS;hsa-miR-1912-5p_CDS;hsa-miR-33a-5p_CDS
PEG3	5	hsa-let-7c-5p_CDS;hsa-miR-1912-5p_CDS;hsa-miR-30c-5p_CDS;hsa-miR-33a-5p_CDS;hsa-miR-93-5p_CDS
PEAK1	5	hsa-let-7c-5p_CDS;hsa-let-7g-5p_CDS;hsa-miR-16-1-3p_CDS;hsa-miR-33a-5p_CDS;hsa-miR-93-5p_CDS
PCNX1	5	hsa-let-7c-5p_CDS;hsa-miR-106a-5p_CDS;hsa-miR-16-1-3p_CDS;hsa-miR-1912-5p_CDS;hsa-miR-33a-5p_CDS
PCNT	5	hsa-miR-148b-3p_CDS;hsa-miR-16-1-3p_CDS;hsa-miR-1912-5p_CDS;hsa-miR-30c-5p_CDS;hsa-miR-33a-5p_CDS
PCLO	5	hsa-let-7c-5p_CDS;hsa-let-7g-5p_CDS;hsa-miR-101-2-5p_CDS;hsa-miR-1912-5p_CDS;hsa-miR-93-5p_CDS
PCDH11Y	5	hsa-let-7c-5p_CDS;hsa-miR-101-2-5p_CDS;hsa-miR-106a-5p_CDS;hsa-miR-1912-5p_CDS;hsa-miR-93-5p_CDS
PASK	5	hsa-let-7c-5p_CDS;hsa-let-7g-5p_CDS;hsa-miR-106a-5p_CDS;hsa-miR-1912-5p_CDS;hsa-miR-93-5p_CDS
PARP9	5	hsa-let-7c-5p_CDS;hsa-let-7g-5p_CDS;hsa-miR-101-2-5p_CDS;hsa-miR-106a-5p_CDS;hsa-miR-1912-5p_CDS
PARD3B	5	hsa-let-7c-5p_CDS;hsa-miR-101-2-5p_CDS;hsa-miR-106a-5p_CDS;hsa-miR-30c-5p_CDS;hsa-miR-93-5p_CDS
PAM	5	hsa-let-7c-5p_CDS;hsa-miR-106a-5p_CDS;hsa-miR-148b-3p_CDS;hsa-miR-1912-5p_CDS;hsa-miR-93-5p_CDS
OTOGL	5	hsa-miR-148b-3p_CDS;hsa-miR-16-1-3p_CDS;hsa-miR-16-2-3p_CDS;hsa-miR-33a-5p_CDS;hsa-miR-93-5p_CDS
OTOF	5	hsa-let-7f-2-3p_CDS;hsa-miR-148b-3p_CDS;hsa-miR-16-1-3p_CDS;hsa-miR-1912-5p_CDS;hsa-miR-33a-5p_CDS
ORC1	5	hsa-let-7c-5p_CDS;hsa-miR-106a-5p_CDS;hsa-miR-148b-3p_CDS;hsa-miR-1912-5p_CDS;hsa-miR-93-5p_CDS
OLFM3	5	hsa-let-7c-5p_CDS;hsa-let-7f-2-3p_CDS;hsa-miR-148b-3p_CDS;hsa-miR-16-1-3p_CDS;hsa-miR-33a-5p_CDS
NUP214	5	hsa-let-7c-5p_CDS;hsa-let-7g-5p_CDS;hsa-miR-106a-5p_CDS;hsa-miR-148b-3p_CDS;hsa-miR-1912-5p_CDS
NTN4	5	hsa-let-7c-5p_CDS;hsa-miR-101-2-5p_CDS;hsa-miR-16-1-3p_CDS;hsa-miR-1912-5p_CDS;hsa-miR-33a-5p_CDS
NSD2	5	hsa-miR-101-2-5p_CDS;hsa-miR-106a-5p_CDS;hsa-miR-16-2-3p_CDS;hsa-miR-1912-5p_CDS;hsa-miR-33a-5p_CDS
NR3C1	5	hsa-let-7c-5p_CDS;hsa-let-7g-5p_CDS;hsa-miR-16-1-3p_CDS;hsa-miR-33a-5p_CDS;hsa-miR-93-5p_CDS
NF1	5	hsa-miR-106a-5p_CDS;hsa-miR-148b-3p_CDS;hsa-miR-16-1-3p_CDS;hsa-miR-1912-5p_CDS;hsa-miR-93-5p_CDS
NEURL4	5	hsa-let-7c-5p_CDS;hsa-miR-106a-5p_CDS;hsa-miR-144-5p_CDS;hsa-miR-1912-5p_CDS;hsa-miR-33a-5p_CDS
NEO1	5	hsa-let-7c-5p_CDS;hsa-miR-106a-5p_CDS;hsa-miR-148b-3p_CDS;hsa-miR-1912-5p_CDS;hsa-miR-33a-5p_CDS
NELL2	5	hsa-let-7c-5p_CDS;hsa-miR-106a-5p_CDS;hsa-miR-144-5p_CDS;hsa-miR-1912-5p_CDS;hsa-miR-93-5p_CDS
NEK1	5	hsa-let-7c-5p_CDS;hsa-miR-101-2-5p_CDS;hsa-miR-1912-5p_CDS;hsa-miR-3613-5p_CDS;hsa-miR-93-5p_CDS
NEB	5	hsa-miR-106a-5p_CDS;hsa-miR-16-1-3p_CDS;hsa-miR-30c-5p_CDS;hsa-miR-33a-5p_CDS;hsa-miR-93-5p_CDS
NCOR1	5	hsa-let-7g-5p_CDS;hsa-miR-101-2-5p_CDS;hsa-miR-106a-5p_CDS;hsa-miR-1912-5p_CDS;hsa-miR-93-5p_CDS
NAV3	5	hsa-let-7c-5p_CDS;hsa-miR-101-2-5p_CDS;hsa-miR-148b-3p_CDS;hsa-miR-1912-5p_CDS;hsa-miR-93-5p_CDS
NAIP	5	hsa-miR-101-2-5p_CDS;hsa-miR-148b-3p_CDS;hsa-miR-16-1-3p_CDS;hsa-miR-1912-5p_CDS;hsa-miR-30c-5p_CDS
NAA25	5	hsa-let-7c-5p_CDS;hsa-miR-101-2-5p_CDS;hsa-miR-1912-5p_CDS;hsa-miR-33a-5p_CDS;hsa-miR-93-5p_CDS
MYO7A	5	hsa-let-7c-5p_CDS;hsa-let-7g-5p_CDS;hsa-miR-101-2-5p_CDS;hsa-miR-1912-5p_CDS;hsa-miR-93-5p_CDS
MYH11	5	hsa-let-7f-2-3p_CDS;hsa-miR-101-2-5p_CDS;hsa-miR-1912-5p_CDS;hsa-miR-33a-5p_CDS;hsa-miR-93-5p_CDS
MUC19	5	hsa-let-7c-5p_CDS;hsa-let-7g-5p_CDS;hsa-miR-106a-5p_CDS;hsa-miR-16-1-3p_CDS;hsa-miR-33a-5p_CDS
MRTFA	5	hsa-let-7c-5p_CDS;hsa-miR-16-1-3p_CDS;hsa-miR-16-2-3p_CDS;hsa-miR-1912-5p_CDS;hsa-miR-93-5p_CDS
MON2	5	hsa-miR-148b-3p_CDS;hsa-miR-16-2-3p_CDS;hsa-miR-1912-5p_CDS;hsa-miR-33a-5p_CDS;hsa-miR-93-5p_CDS
MICAL2	5	hsa-let-7c-5p_CDS;hsa-miR-16-1-3p_CDS;hsa-miR-1912-5p_CDS;hsa-miR-30c-5p_CDS;hsa-miR-93-5p_CDS
MGAM	5	hsa-miR-106a-5p_CDS;hsa-miR-16-2-3p_CDS;hsa-miR-1912-5p_CDS;hsa-miR-33a-5p_CDS;hsa-miR-93-5p_CDS
MGA	5	hsa-let-7c-5p_CDS;hsa-let-7g-5p_CDS;hsa-miR-101-2-5p_CDS;hsa-miR-106a-5p_CDS;hsa-miR-93-5p_CDS
MED24	5	hsa-let-7g-5p_CDS;hsa-miR-101-2-5p_CDS;hsa-miR-1912-5p_CDS;hsa-miR-33a-5p_CDS;hsa-miR-93-5p_CDS
MED13L	5	hsa-let-7g-5p_CDS;hsa-miR-106a-5p_CDS;hsa-miR-16-1-3p_CDS;hsa-miR-16-2-3p_CDS;hsa-miR-1912-5p_CDS
MDGA2	5	hsa-miR-16-1-3p_CDS;hsa-miR-16-2-3p_CDS;hsa-miR-33a-5p_CDS;hsa-miR-3613-5p_CDS;hsa-miR-93-5p_CDS
MCM4	5	hsa-let-7c-5p_CDS;hsa-miR-1912-5p_CDS;hsa-miR-30c-5p_CDS;hsa-miR-33a-5p_CDS;hsa-miR-93-5p_CDS
MCF2	5	hsa-let-7c-5p_CDS;hsa-let-7g-5p_CDS;hsa-miR-101-2-5p_CDS;hsa-miR-106a-5p_CDS;hsa-miR-16-1-3p_CDS
MAST4	5	hsa-let-7c-5p_CDS;hsa-let-7g-5p_CDS;hsa-miR-106a-5p_CDS;hsa-miR-16-1-3p_CDS;hsa-miR-93-5p_CDS
MARCHF10	5	hsa-let-7g-5p_CDS;hsa-miR-101-2-5p_CDS;hsa-miR-148b-3p_CDS;hsa-miR-1912-5p_CDS;hsa-miR-93-5p_CDS
MAP3K6	5	hsa-let-7c-5p_CDS;hsa-miR-101-2-5p_CDS;hsa-miR-148b-3p_CDS;hsa-miR-1912-5p_CDS;hsa-miR-93-5p_CDS
MAP3K19	5	hsa-let-7c-5p_CDS;hsa-miR-106a-5p_CDS;hsa-miR-148b-3p_CDS;hsa-miR-16-1-3p_CDS;hsa-miR-1912-5p_CDS
MAP3K12	5	hsa-let-7c-5p_CDS;hsa-miR-106a-5p_CDS;hsa-miR-148b-3p_CDS;hsa-miR-33a-5p_CDS;hsa-miR-93-5p_CDS
MAP2	5	hsa-let-7c-5p_CDS;hsa-miR-101-2-5p_CDS;hsa-miR-144-5p_CDS;hsa-miR-1912-5p_CDS;hsa-miR-93-5p_CDS
MAP1A	5	hsa-let-7g-5p_CDS;hsa-miR-101-2-5p_CDS;hsa-miR-106a-5p_CDS;hsa-miR-1912-5p_CDS;hsa-miR-93-5p_CDS
MAML2	5	hsa-let-7c-5p_CDS;hsa-miR-16-1-3p_CDS;hsa-miR-1912-5p_CDS;hsa-miR-33a-5p_CDS;hsa-miR-93-5p_CDS
MALRD1	5	hsa-let-7c-5p_CDS;hsa-let-7f-2-3p_CDS;hsa-miR-1912-5p_CDS;hsa-miR-33a-5p_CDS;hsa-miR-93-5p_CDS
MADD	5	hsa-let-7c-5p_CDS;hsa-miR-142-5p_CDS;hsa-miR-16-2-3p_CDS;hsa-miR-1912-5p_CDS;hsa-miR-33a-5p_CDS
LTN1	5	hsa-let-7f-2-3p_CDS;hsa-let-7g-5p_CDS;hsa-miR-101-2-5p_CDS;hsa-miR-106a-5p_CDS;hsa-miR-1912-5p_CDS
LTBP1	5	hsa-let-7f-2-3p_CDS;hsa-let-7g-5p_CDS;hsa-miR-106a-5p_CDS;hsa-miR-33a-5p_CDS;hsa-miR-93-5p_CDS
LRP1B	5	hsa-miR-101-2-5p_CDS;hsa-miR-106a-5p_CDS;hsa-miR-16-1-3p_CDS;hsa-miR-1912-5p_CDS;hsa-miR-33a-5p_CDS
LRP1	5	hsa-let-7c-5p_CDS;hsa-miR-106a-5p_CDS;hsa-miR-148b-3p_CDS;hsa-miR-33a-5p_CDS;hsa-miR-93-5p_CDS
LIMCH1	5	hsa-let-7c-5p_CDS;hsa-let-7f-2-3p_CDS;hsa-let-7g-5p_CDS;hsa-miR-1912-5p_CDS;hsa-miR-33a-5p_CDS
LAS1L	5	hsa-let-7c-5p_CDS;hsa-let-7g-5p_CDS;hsa-miR-106a-5p_CDS;hsa-miR-1912-5p_CDS;hsa-miR-33a-5p_CDS
LAMC1	5	hsa-let-7f-2-3p_CDS;hsa-miR-106a-5p_CDS;hsa-miR-148b-3p_CDS;hsa-miR-1912-5p_CDS;hsa-miR-33a-5p_CDS
L3MBTL1	5	hsa-let-7g-5p_CDS;hsa-miR-106a-5p_CDS;hsa-miR-16-1-3p_CDS;hsa-miR-1912-5p_CDS;hsa-miR-93-5p_CDS
KMT2C	5	hsa-let-7c-5p_CDS;hsa-miR-16-1-3p_CDS;hsa-miR-1912-5p_CDS;hsa-miR-33a-5p_CDS;hsa-miR-93-5p_CDS
KMT2B	5	hsa-miR-101-2-5p_CDS;hsa-miR-106a-5p_CDS;hsa-miR-148b-3p_CDS;hsa-miR-33a-5p_CDS;hsa-miR-93-5p_CDS
KLHL3	5	hsa-let-7c-5p_CDS;hsa-miR-101-2-5p_CDS;hsa-miR-16-2-3p_CDS;hsa-miR-1912-5p_CDS;hsa-miR-93-5p_CDS
KLHL13	5	hsa-miR-106a-5p_CDS;hsa-miR-148b-3p_CDS;hsa-miR-16-1-3p_CDS;hsa-miR-1912-5p_CDS;hsa-miR-545-3p_CDS
KIDINS220	5	hsa-let-7c-5p_CDS;hsa-let-7f-2-3p_CDS;hsa-let-7g-5p_CDS;hsa-miR-106a-5p_CDS;hsa-miR-33a-5p_CDS
KIAA2026	5	hsa-let-7c-5p_CDS;hsa-miR-148b-3p_CDS;hsa-miR-16-1-3p_CDS;hsa-miR-33a-5p_CDS;hsa-miR-93-5p_CDS
KDM2A	5	hsa-let-7c-5p_CDS;hsa-let-7g-5p_CDS;hsa-miR-106a-5p_CDS;hsa-miR-1912-5p_CDS;hsa-miR-30c-5p_CDS
ITSN2	5	hsa-let-7c-5p_CDS;hsa-let-7f-2-3p_CDS;hsa-let-7g-5p_CDS;hsa-miR-148b-3p_CDS;hsa-miR-16-1-3p_CDS
ITPRID2	5	hsa-let-7c-5p_CDS;hsa-let-7g-5p_CDS;hsa-miR-148b-3p_CDS;hsa-miR-16-1-3p_CDS;hsa-miR-1912-5p_CDS
ITGAM	5	hsa-let-7f-2-3p_CDS;hsa-let-7g-5p_CDS;hsa-miR-1912-5p_CDS;hsa-miR-33a-5p_CDS;hsa-miR-93-5p_CDS
ITGAD	5	hsa-let-7c-5p_CDS;hsa-let-7g-5p_CDS;hsa-miR-101-2-5p_CDS;hsa-miR-148b-3p_CDS;hsa-miR-1912-5p_CDS
IPO5	5	hsa-let-7c-5p_CDS;hsa-let-7g-5p_CDS;hsa-miR-106a-5p_CDS;hsa-miR-1912-5p_CDS;hsa-miR-33a-5p_CDS
IL6ST	5	hsa-let-7c-5p_CDS;hsa-let-7f-2-3p_CDS;hsa-let-7g-5p_CDS;hsa-miR-101-2-5p_CDS;hsa-miR-16-2-3p_CDS
IHO1	5	hsa-let-7c-5p_CDS;hsa-let-7g-5p_CDS;hsa-miR-106a-5p_CDS;hsa-miR-144-5p_CDS;hsa-miR-16-1-3p_CDS
IFT172	5	hsa-let-7c-5p_CDS;hsa-let-7g-5p_CDS;hsa-miR-101-2-5p_CDS;hsa-miR-148b-3p_CDS;hsa-miR-16-1-3p_CDS
HYDIN	5	hsa-miR-106a-5p_CDS;hsa-miR-148b-3p_CDS;hsa-miR-30c-5p_CDS;hsa-miR-3613-5p_CDS;hsa-miR-93-5p_CDS
HMGCR	5	hsa-let-7g-5p_CDS;hsa-miR-101-2-5p_CDS;hsa-miR-16-1-3p_CDS;hsa-miR-16-2-3p_CDS;hsa-miR-1912-5p_CDS
HK1	5	hsa-let-7c-5p_CDS;hsa-let-7g-5p_CDS;hsa-miR-1912-5p_CDS;hsa-miR-30c-5p_CDS;hsa-miR-93-5p_CDS
HIVEP2	5	hsa-let-7c-5p_CDS;hsa-let-7g-5p_CDS;hsa-miR-106a-5p_CDS;hsa-miR-1912-5p_CDS;hsa-miR-30c-5p_CDS
HIPK3	5	hsa-let-7c-5p_CDS;hsa-let-7g-5p_CDS;hsa-miR-106a-5p_CDS;hsa-miR-1912-5p_CDS;hsa-miR-93-5p_CDS
HINFP	5	hsa-let-7f-2-3p_CDS;hsa-let-7g-5p_CDS;hsa-miR-148b-3p_CDS;hsa-miR-33a-5p_CDS;hsa-miR-93-5p_CDS
HERC2	5	hsa-let-7g-5p_CDS;hsa-miR-106a-5p_CDS;hsa-miR-142-5p_CDS;hsa-miR-16-1-3p_CDS;hsa-miR-1912-5p_CDS
HDAC4	5	hsa-miR-101-2-5p_CDS;hsa-miR-16-1-3p_CDS;hsa-miR-16-2-3p_CDS;hsa-miR-1912-5p_CDS;hsa-miR-93-5p_CDS
GTF2F1	5	hsa-let-7c-5p_CDS;hsa-miR-16-1-3p_CDS;hsa-miR-16-2-3p_CDS;hsa-miR-3613-5p_CDS;hsa-miR-93-5p_CDS
GRM2	5	hsa-let-7c-5p_CDS;hsa-miR-101-2-5p_CDS;hsa-miR-106a-5p_CDS;hsa-miR-1912-5p_CDS;hsa-miR-33a-5p_CDS
GRIP1	5	hsa-let-7c-5p_CDS;hsa-let-7g-5p_CDS;hsa-miR-16-1-3p_CDS;hsa-miR-1912-5p_CDS;hsa-miR-93-5p_CDS
GREB1L	5	hsa-let-7c-5p_CDS;hsa-let-7g-5p_CDS;hsa-miR-101-2-5p_CDS;hsa-miR-144-5p_CDS;hsa-miR-1912-5p_CDS
GPR143	5	hsa-let-7c-5p_CDS;hsa-let-7f-2-3p_CDS;hsa-miR-101-2-5p_CDS;hsa-miR-1912-5p_CDS;hsa-miR-30c-5p_CDS
GPAM	5	hsa-let-7c-5p_CDS;hsa-miR-144-5p_CDS;hsa-miR-148b-3p_CDS;hsa-miR-1912-5p_CDS;hsa-miR-33a-5p_CDS
GOLGA3	5	hsa-let-7c-5p_CDS;hsa-let-7g-5p_CDS;hsa-miR-1912-5p_CDS;hsa-miR-33a-5p_CDS;hsa-miR-93-5p_CDS
GLDN	5	hsa-let-7g-5p_CDS;hsa-miR-101-2-5p_CDS;hsa-miR-148b-3p_CDS;hsa-miR-1912-5p_CDS;hsa-miR-93-5p_CDS
GK3P	5	hsa-let-7c-5p_CDS;hsa-miR-106a-5p_CDS;hsa-miR-1912-5p_CDS;hsa-miR-33a-5p_CDS;hsa-miR-93-5p_CDS
GBA2	5	hsa-miR-101-2-5p_CDS;hsa-miR-106a-5p_CDS;hsa-miR-16-1-3p_CDS;hsa-miR-1912-5p_CDS;hsa-miR-30c-5p_CDS
GART	5	hsa-let-7c-5p_CDS;hsa-let-7g-5p_CDS;hsa-miR-106a-5p_CDS;hsa-miR-148b-3p_CDS;hsa-miR-16-1-3p_CDS
FRAS1	5	hsa-miR-101-2-5p_CDS;hsa-miR-1912-5p_CDS;hsa-miR-30c-5p_CDS;hsa-miR-3613-5p_CDS;hsa-miR-93-5p_CDS
FOXP4	5	hsa-let-7c-5p_CDS;hsa-miR-16-1-3p_CDS;hsa-miR-1912-5p_CDS;hsa-miR-33a-5p_CDS;hsa-miR-93-5p_CDS
FOXP1	5	hsa-let-7f-2-3p_CDS;hsa-miR-101-2-5p_CDS;hsa-miR-16-1-3p_CDS;hsa-miR-545-3p_CDS;hsa-miR-93-5p_CDS
FOCAD	5	hsa-let-7c-5p_CDS;hsa-miR-1912-5p_CDS;hsa-miR-30c-5p_CDS;hsa-miR-33a-5p_CDS;hsa-miR-93-5p_CDS
FNIP1	5	hsa-let-7c-5p_CDS;hsa-miR-1912-5p_CDS;hsa-miR-30c-5p_CDS;hsa-miR-3613-5p_CDS;hsa-miR-93-5p_CDS
FNDC3B	5	hsa-let-7c-5p_CDS;hsa-miR-101-2-5p_CDS;hsa-miR-106a-5p_CDS;hsa-miR-1912-5p_CDS;hsa-miR-93-5p_CDS
FIGNL1	5	hsa-let-7c-5p_CDS;hsa-miR-101-2-5p_CDS;hsa-miR-148b-3p_CDS;hsa-miR-1912-5p_CDS;hsa-miR-93-5p_CDS
FHL2	5	hsa-let-7c-5p_CDS;hsa-let-7g-5p_CDS;hsa-miR-1912-5p_CDS;hsa-miR-33a-5p_CDS;hsa-miR-93-5p_CDS
FBXW10	5	hsa-miR-101-2-5p_CDS;hsa-miR-106a-5p_CDS;hsa-miR-16-1-3p_CDS;hsa-miR-3613-5p_CDS;hsa-miR-93-5p_CDS
FBXO38	5	hsa-let-7c-5p_CDS;hsa-miR-101-2-5p_CDS;hsa-miR-148b-3p_CDS;hsa-miR-1912-5p_CDS;hsa-miR-33a-5p_CDS
FANCI	5	hsa-let-7c-5p_CDS;hsa-let-7g-5p_CDS;hsa-miR-16-2-3p_CDS;hsa-miR-1912-5p_CDS;hsa-miR-93-5p_CDS
FAM135B	5	hsa-let-7c-5p_CDS;hsa-let-7f-2-3p_CDS;hsa-miR-148b-3p_CDS;hsa-miR-16-1-3p_CDS;hsa-miR-30c-5p_CDS
FAM135A	5	hsa-let-7g-5p_CDS;hsa-miR-101-2-5p_CDS;hsa-miR-106a-5p_CDS;hsa-miR-1912-5p_CDS;hsa-miR-33a-5p_CDS
FAM111A	5	hsa-let-7c-5p_CDS;hsa-miR-101-2-5p_CDS;hsa-miR-148b-3p_CDS;hsa-miR-33a-5p_CDS;hsa-miR-93-5p_CDS
F8	5	hsa-let-7c-5p_CDS;hsa-let-7f-2-3p_CDS;hsa-let-7g-5p_CDS;hsa-miR-101-2-5p_CDS;hsa-miR-33a-5p_CDS
F13A1	5	hsa-let-7c-5p_CDS;hsa-miR-101-2-5p_CDS;hsa-miR-16-1-3p_CDS;hsa-miR-1912-5p_CDS;hsa-miR-93-5p_CDS
EYS	5	hsa-miR-106a-5p_CDS;hsa-miR-144-5p_CDS;hsa-miR-16-1-3p_CDS;hsa-miR-545-3p_CDS;hsa-miR-93-5p_CDS
ESR2	5	hsa-let-7c-5p_CDS;hsa-miR-101-2-5p_CDS;hsa-miR-106a-5p_CDS;hsa-miR-144-5p_CDS;hsa-miR-1912-5p_CDS
ERBIN	5	hsa-let-7c-5p_CDS;hsa-let-7f-2-3p_CDS;hsa-miR-106a-5p_CDS;hsa-miR-1912-5p_CDS;hsa-miR-30c-5p_CDS
ERBB4	5	hsa-let-7c-5p_CDS;hsa-miR-106a-5p_CDS;hsa-miR-148b-3p_CDS;hsa-miR-16-1-3p_CDS;hsa-miR-93-5p_CDS
EPHA4	5	hsa-let-7c-5p_CDS;hsa-miR-148b-3p_CDS;hsa-miR-16-1-3p_CDS;hsa-miR-1912-5p_CDS;hsa-miR-93-5p_CDS
EPG5	5	hsa-miR-101-2-5p_CDS;hsa-miR-106a-5p_CDS;hsa-miR-144-5p_CDS;hsa-miR-1912-5p_CDS;hsa-miR-93-5p_CDS
ENC1	5	hsa-miR-101-2-5p_CDS;hsa-miR-106a-5p_CDS;hsa-miR-16-1-3p_CDS;hsa-miR-33a-5p_CDS;hsa-miR-93-5p_CDS
ELP1	5	hsa-miR-106a-5p_CDS;hsa-miR-144-5p_CDS;hsa-miR-148b-3p_CDS;hsa-miR-30c-5p_CDS;hsa-miR-93-5p_CDS
EIF4G3	5	hsa-miR-106a-5p_CDS;hsa-miR-16-1-3p_CDS;hsa-miR-1912-5p_CDS;hsa-miR-33a-5p_CDS;hsa-miR-93-5p_CDS
EIF4G1	5	hsa-let-7c-5p_CDS;hsa-miR-16-1-3p_CDS;hsa-miR-30c-5p_CDS;hsa-miR-33a-5p_CDS;hsa-miR-93-5p_CDS
EHF	5	hsa-let-7g-5p_CDS;hsa-miR-16-1-3p_CDS;hsa-miR-16-2-3p_CDS;hsa-miR-1912-5p_CDS;hsa-miR-93-5p_CDS
DSC2	5	hsa-miR-106a-5p_CDS;hsa-miR-16-1-3p_CDS;hsa-miR-16-2-3p_CDS;hsa-miR-1912-5p_CDS;hsa-miR-30c-5p_CDS
DOCK8	5	hsa-let-7c-5p_CDS;hsa-miR-101-2-5p_CDS;hsa-miR-106a-5p_CDS;hsa-miR-16-2-3p_CDS;hsa-miR-93-5p_CDS
DOCK10	5	hsa-let-7c-5p_CDS;hsa-miR-148b-3p_CDS;hsa-miR-16-1-3p_CDS;hsa-miR-16-2-3p_CDS;hsa-miR-1912-5p_CDS
DNMT3B	5	hsa-let-7g-5p_CDS;hsa-miR-106a-5p_CDS;hsa-miR-148b-3p_CDS;hsa-miR-1912-5p_CDS;hsa-miR-93-5p_CDS
DNAI4	5	hsa-miR-106a-5p_CDS;hsa-miR-148b-3p_CDS;hsa-miR-16-2-3p_CDS;hsa-miR-33a-5p_CDS;hsa-miR-93-5p_CDS
DNAH14	5	hsa-let-7g-5p_CDS;hsa-miR-101-2-5p_CDS;hsa-miR-16-1-3p_CDS;hsa-miR-1912-5p_CDS;hsa-miR-30c-5p_CDS
DNAH11	5	hsa-let-7c-5p_CDS;hsa-miR-101-2-5p_CDS;hsa-miR-106a-5p_CDS;hsa-miR-144-5p_CDS;hsa-miR-148b-3p_CDS
DLG2	5	hsa-let-7c-5p_CDS;hsa-let-7f-2-3p_CDS;hsa-let-7g-5p_CDS;hsa-miR-101-2-5p_CDS;hsa-miR-33a-5p_CDS
DISP1	5	hsa-let-7c-5p_CDS;hsa-let-7g-5p_CDS;hsa-miR-101-2-5p_CDS;hsa-miR-148b-3p_CDS;hsa-miR-1912-5p_CDS
DIP2A	5	hsa-let-7c-5p_CDS;hsa-miR-106a-5p_CDS;hsa-miR-1912-5p_CDS;hsa-miR-33a-5p_CDS;hsa-miR-93-5p_CDS
DICER1	5	hsa-let-7c-5p_CDS;hsa-let-7g-5p_CDS;hsa-miR-16-1-3p_CDS;hsa-miR-1912-5p_CDS;hsa-miR-93-5p_CDS
DIAPH3	5	hsa-let-7g-5p_CDS;hsa-miR-16-1-3p_CDS;hsa-miR-1912-5p_CDS;hsa-miR-33a-5p_CDS;hsa-miR-93-5p_CDS
DGKI	5	hsa-let-7g-5p_CDS;hsa-miR-101-2-5p_CDS;hsa-miR-106a-5p_CDS;hsa-miR-144-5p_CDS;hsa-miR-16-2-3p_CDS
DCBLD2	5	hsa-let-7f-2-3p_CDS;hsa-let-7g-5p_CDS;hsa-miR-101-2-5p_CDS;hsa-miR-1912-5p_CDS;hsa-miR-33a-5p_CDS
DCAF5	5	hsa-let-7c-5p_CDS;hsa-miR-106a-5p_CDS;hsa-miR-16-1-3p_CDS;hsa-miR-1912-5p_CDS;hsa-miR-93-5p_CDS
DACH1	5	hsa-let-7c-5p_CDS;hsa-let-7f-2-3p_CDS;hsa-miR-106a-5p_CDS;hsa-miR-148b-3p_CDS;hsa-miR-16-1-3p_CDS
CUL7	5	hsa-let-7c-5p_CDS;hsa-miR-106a-5p_CDS;hsa-miR-1912-5p_CDS;hsa-miR-33a-5p_CDS;hsa-miR-93-5p_CDS
CUBN	5	hsa-let-7c-5p_CDS;hsa-let-7g-5p_CDS;hsa-miR-101-2-5p_CDS;hsa-miR-16-2-3p_CDS;hsa-miR-33a-5p_CDS
CTNNA1	5	hsa-let-7c-5p_CDS;hsa-let-7g-5p_CDS;hsa-miR-101-2-5p_CDS;hsa-miR-144-5p_CDS;hsa-miR-148b-3p_CDS
CTCFL	5	hsa-let-7c-5p_CDS;hsa-let-7g-5p_CDS;hsa-miR-148b-3p_CDS;hsa-miR-1912-5p_CDS;hsa-miR-93-5p_CDS
CPS1	5	hsa-miR-106a-5p_CDS;hsa-miR-148b-3p_CDS;hsa-miR-16-1-3p_CDS;hsa-miR-1912-5p_CDS;hsa-miR-93-5p_CDS
COL6A3	5	hsa-miR-101-2-5p_CDS;hsa-miR-148b-3p_CDS;hsa-miR-16-1-3p_CDS;hsa-miR-33a-5p_CDS;hsa-miR-93-5p_CDS
CNTN1	5	hsa-let-7c-5p_CDS;hsa-let-7f-2-3p_CDS;hsa-let-7g-5p_CDS;hsa-miR-16-2-3p_CDS;hsa-miR-1912-5p_CDS
CNKSR2	5	hsa-let-7c-5p_CDS;hsa-miR-148b-3p_CDS;hsa-miR-16-2-3p_CDS;hsa-miR-30c-5p_CDS;hsa-miR-93-5p_CDS
CLTCL1	5	hsa-let-7c-5p_CDS;hsa-miR-101-2-5p_CDS;hsa-miR-16-1-3p_CDS;hsa-miR-33a-5p_CDS;hsa-miR-93-5p_CDS
CLINT1	5	hsa-let-7c-5p_CDS;hsa-let-7g-5p_CDS;hsa-miR-16-1-3p_CDS;hsa-miR-1912-5p_CDS;hsa-miR-93-5p_CDS
CFTR	5	hsa-let-7c-5p_CDS;hsa-let-7f-2-3p_CDS;hsa-miR-106a-5p_CDS;hsa-miR-16-2-3p_CDS;hsa-miR-1912-5p_CDS
CFH	5	hsa-miR-101-2-5p_CDS;hsa-miR-148b-3p_CDS;hsa-miR-16-1-3p_CDS;hsa-miR-1912-5p_CDS;hsa-miR-93-5p_CDS
CFAP57	5	hsa-let-7c-5p_CDS;hsa-let-7g-5p_CDS;hsa-miR-16-1-3p_CDS;hsa-miR-1912-5p_CDS;hsa-miR-93-5p_CDS
CFAP47	5	hsa-let-7c-5p_CDS;hsa-miR-16-1-3p_CDS;hsa-miR-16-2-3p_CDS;hsa-miR-33a-5p_CDS;hsa-miR-93-5p_CDS
CFAP46	5	hsa-let-7c-5p_CDS;hsa-miR-106a-5p_CDS;hsa-miR-16-1-3p_CDS;hsa-miR-1912-5p_CDS;hsa-miR-93-5p_CDS
CEP192	5	hsa-let-7c-5p_CDS;hsa-let-7f-2-3p_CDS;hsa-miR-16-1-3p_CDS;hsa-miR-16-2-3p_CDS;hsa-miR-1912-5p_CDS
CEP170	5	hsa-let-7c-5p_CDS;hsa-let-7g-5p_CDS;hsa-miR-1912-5p_CDS;hsa-miR-33a-5p_CDS;hsa-miR-93-5p_CDS
CELSR1	5	hsa-miR-101-2-5p_CDS;hsa-miR-106a-5p_CDS;hsa-miR-1912-5p_CDS;hsa-miR-33a-5p_CDS;hsa-miR-93-5p_CDS
CDK5RAP2	5	hsa-miR-106a-5p_CDS;hsa-miR-16-2-3p_CDS;hsa-miR-1912-5p_CDS;hsa-miR-33a-5p_CDS;hsa-miR-3613-5p_CDS
CDK12	5	hsa-let-7c-5p_CDS;hsa-miR-101-2-5p_CDS;hsa-miR-148b-3p_CDS;hsa-miR-16-1-3p_CDS;hsa-miR-1912-5p_CDS
CCDC18	5	hsa-let-7c-5p_CDS;hsa-miR-16-1-3p_CDS;hsa-miR-16-2-3p_CDS;hsa-miR-30c-5p_CDS;hsa-miR-93-5p_CDS
CAPRIN2	5	hsa-let-7c-5p_CDS;hsa-let-7g-5p_CDS;hsa-miR-106a-5p_CDS;hsa-miR-16-1-3p_CDS;hsa-miR-1912-5p_CDS
CALCR	5	hsa-miR-106a-5p_CDS;hsa-miR-148b-3p_CDS;hsa-miR-1912-5p_CDS;hsa-miR-33a-5p_CDS;hsa-miR-93-5p_CDS
CADPS	5	hsa-let-7c-5p_CDS;hsa-let-7g-5p_CDS;hsa-miR-148b-3p_CDS;hsa-miR-1912-5p_CDS;hsa-miR-33a-5p_CDS
CACNA2D2	5	hsa-let-7c-5p_CDS;hsa-miR-148b-3p_CDS;hsa-miR-1912-5p_CDS;hsa-miR-33a-5p_CDS;hsa-miR-93-5p_CDS
CACNA1C	5	hsa-let-7g-5p_CDS;hsa-miR-106a-5p_CDS;hsa-miR-148b-3p_CDS;hsa-miR-1912-5p_CDS;hsa-miR-93-5p_CDS
CABIN1	5	hsa-miR-101-2-5p_CDS;hsa-miR-148b-3p_CDS;hsa-miR-16-1-3p_CDS;hsa-miR-1912-5p_CDS;hsa-miR-33a-5p_CDS
C2orf16	5	hsa-miR-144-5p_CDS;hsa-miR-16-1-3p_CDS;hsa-miR-16-2-3p_CDS;hsa-miR-33a-5p_CDS;hsa-miR-93-5p_CDS
C1orf112	5	hsa-let-7g-5p_CDS;hsa-miR-148b-3p_CDS;hsa-miR-16-1-3p_CDS;hsa-miR-30c-5p_CDS;hsa-miR-93-5p_CDS
BRWD1	5	hsa-let-7g-5p_CDS;hsa-miR-106a-5p_CDS;hsa-miR-16-1-3p_CDS;hsa-miR-33a-5p_CDS;hsa-miR-93-5p_CDS
BRPF1	5	hsa-let-7f-2-3p_CDS;hsa-miR-101-2-5p_CDS;hsa-miR-148b-3p_CDS;hsa-miR-16-2-3p_CDS;hsa-miR-1912-5p_CDS
BRCA1	5	hsa-let-7c-5p_CDS;hsa-miR-101-2-5p_CDS;hsa-miR-16-1-3p_CDS;hsa-miR-1912-5p_CDS;hsa-miR-3613-5p_CDS
BOD1L1	5	hsa-let-7g-5p_CDS;hsa-miR-101-2-5p_CDS;hsa-miR-16-1-3p_CDS;hsa-miR-1912-5p_CDS;hsa-miR-33a-5p_CDS
BCOR	5	hsa-let-7c-5p_CDS;hsa-let-7g-5p_CDS;hsa-miR-101-2-5p_CDS;hsa-miR-16-2-3p_CDS;hsa-miR-93-5p_CDS
BAZ2A	5	hsa-let-7c-5p_CDS;hsa-let-7g-5p_CDS;hsa-miR-106a-5p_CDS;hsa-miR-1912-5p_CDS;hsa-miR-93-5p_CDS
ATRX	5	hsa-let-7g-5p_CDS;hsa-miR-16-1-3p_CDS;hsa-miR-1912-5p_CDS;hsa-miR-3613-5p_CDS;hsa-miR-93-5p_CDS
ATP9B	5	hsa-let-7c-5p_CDS;hsa-let-7f-2-3p_CDS;hsa-miR-106a-5p_CDS;hsa-miR-148b-3p_CDS;hsa-miR-16-2-3p_CDS
ATP8B3	5	hsa-let-7c-5p_CDS;hsa-let-7g-5p_CDS;hsa-miR-106a-5p_CDS;hsa-miR-1912-5p_CDS;hsa-miR-93-5p_CDS
ATM	5	hsa-let-7c-5p_CDS;hsa-let-7g-5p_CDS;hsa-miR-101-2-5p_CDS;hsa-miR-106a-5p_CDS;hsa-miR-33a-5p_CDS
ASCC2	5	hsa-miR-101-2-5p_CDS;hsa-miR-106a-5p_CDS;hsa-miR-1912-5p_CDS;hsa-miR-33a-5p_CDS;hsa-miR-93-5p_CDS
ARNTL2	5	hsa-let-7c-5p_CDS;hsa-miR-106a-5p_CDS;hsa-miR-16-1-3p_CDS;hsa-miR-1912-5p_CDS;hsa-miR-93-5p_CDS
ARHGEF25	5	hsa-let-7c-5p_CDS;hsa-miR-148b-3p_CDS;hsa-miR-16-2-3p_CDS;hsa-miR-30c-5p_CDS;hsa-miR-93-5p_CDS
ARHGEF18	5	hsa-let-7c-5p_CDS;hsa-let-7g-5p_CDS;hsa-miR-16-1-3p_CDS;hsa-miR-1912-5p_CDS;hsa-miR-93-5p_CDS
ARHGEF11	5	hsa-let-7c-5p_CDS;hsa-miR-101-2-5p_CDS;hsa-miR-106a-5p_CDS;hsa-miR-16-2-3p_CDS;hsa-miR-93-5p_CDS
ARHGAP32	5	hsa-let-7c-5p_CDS;hsa-miR-101-2-5p_CDS;hsa-miR-144-5p_CDS;hsa-miR-1912-5p_CDS;hsa-miR-93-5p_CDS
ANKRD17	5	hsa-let-7c-5p_CDS;hsa-let-7f-2-3p_CDS;hsa-let-7g-5p_CDS;hsa-miR-16-1-3p_CDS;hsa-miR-33a-5p_CDS
ANK2	5	hsa-miR-101-2-5p_CDS;hsa-miR-106a-5p_CDS;hsa-miR-16-1-3p_CDS;hsa-miR-1912-5p_CDS;hsa-miR-93-5p_CDS
AMPD3	5	hsa-let-7c-5p_CDS;hsa-let-7g-5p_CDS;hsa-miR-106a-5p_CDS;hsa-miR-148b-3p_CDS;hsa-miR-93-5p_CDS
ALK	5	hsa-let-7c-5p_CDS;hsa-let-7g-5p_CDS;hsa-miR-101-2-5p_CDS;hsa-miR-106a-5p_CDS;hsa-miR-1912-5p_CDS
AKAP9	5	hsa-let-7c-5p_CDS;hsa-let-7f-2-3p_CDS;hsa-miR-1912-5p_CDS;hsa-miR-33a-5p_CDS;hsa-miR-93-5p_CDS
AHNAK	5	hsa-let-7c-5p_CDS;hsa-miR-106a-5p_CDS;hsa-miR-1912-5p_CDS;hsa-miR-30c-5p_CDS;hsa-miR-93-5p_CDS
AHI1	5	hsa-let-7c-5p_CDS;hsa-miR-101-2-5p_CDS;hsa-miR-16-1-3p_CDS;hsa-miR-1912-5p_CDS;hsa-miR-93-5p_CDS
AHCTF1	5	hsa-let-7c-5p_CDS;hsa-miR-101-2-5p_CDS;hsa-miR-106a-5p_CDS;hsa-miR-148b-3p_CDS;hsa-miR-93-5p_CDS
ADGRV1	5	hsa-miR-101-2-5p_CDS;hsa-miR-148b-3p_CDS;hsa-miR-16-1-3p_CDS;hsa-miR-1912-5p_CDS;hsa-miR-93-5p_CDS
ADGRL1	5	hsa-let-7c-5p_CDS;hsa-let-7f-2-3p_CDS;hsa-miR-1912-5p_CDS;hsa-miR-33a-5p_CDS;hsa-miR-93-5p_CDS
ADAMTSL3	5	hsa-let-7c-5p_CDS;hsa-let-7f-2-3p_CDS;hsa-miR-101-2-5p_CDS;hsa-miR-106a-5p_CDS;hsa-miR-1912-5p_CDS
ACSL4	5	hsa-let-7g-5p_CDS;hsa-miR-148b-3p_CDS;hsa-miR-16-1-3p_CDS;hsa-miR-16-2-3p_CDS;hsa-miR-30c-5p_CDS
ACACA	5	hsa-let-7g-5p_CDS;hsa-miR-148b-3p_CDS;hsa-miR-1912-5p_CDS;hsa-miR-545-3p_CDS;hsa-miR-93-5p_CDS
ABCB1	5	hsa-let-7c-5p_CDS;hsa-miR-101-2-5p_CDS;hsa-miR-106a-5p_CDS;hsa-miR-3613-5p_CDS;hsa-miR-93-5p_CDS
ABCA4	5	hsa-let-7c-5p_CDS;hsa-let-7g-5p_CDS;hsa-miR-16-1-3p_CDS;hsa-miR-1912-5p_CDS;hsa-miR-33a-5p_CDS
AASDH	5	hsa-let-7g-5p_CDS;hsa-miR-101-2-5p_CDS;hsa-miR-142-5p_CDS;hsa-miR-148b-3p_CDS;hsa-miR-93-5p_CDS
ZYG11A	4	hsa-let-7c-5p_CDS;hsa-miR-106a-5p_CDS;hsa-miR-33a-5p_CDS;hsa-miR-93-5p_CDS
ZXDC	4	hsa-let-7c-5p_CDS;hsa-miR-106a-5p_CDS;hsa-miR-33a-5p_CDS;hsa-miR-93-5p_CDS
ZSWIM3	4	hsa-let-7c-5p_CDS;hsa-miR-148b-3p_CDS;hsa-miR-1912-5p_CDS;hsa-miR-93-5p_CDS
ZNF76	4	hsa-miR-101-2-5p_CDS;hsa-miR-106a-5p_CDS;hsa-miR-148b-3p_CDS;hsa-miR-1912-5p_CDS
ZNF521	4	hsa-let-7f-2-3p_CDS;hsa-let-7g-5p_CDS;hsa-miR-33a-5p_CDS;hsa-miR-93-5p_CDS
ZNF518A	4	hsa-miR-106a-5p_CDS;hsa-miR-16-1-3p_CDS;hsa-miR-33a-5p_CDS;hsa-miR-93-5p_CDS
ZNF507	4	hsa-miR-16-1-3p_CDS;hsa-miR-1912-5p_CDS;hsa-miR-3613-5p_CDS;hsa-miR-93-5p_CDS
ZNF414	4	hsa-let-7c-5p_CDS;hsa-let-7g-5p_CDS;hsa-miR-1912-5p_CDS;hsa-miR-33a-5p_CDS
ZNF407	4	hsa-let-7f-2-3p_CDS;hsa-miR-106a-5p_CDS;hsa-miR-33a-5p_CDS;hsa-miR-545-3p_CDS
ZNF384	4	hsa-let-7c-5p_CDS;hsa-miR-101-2-5p_CDS;hsa-miR-16-1-3p_CDS;hsa-miR-1912-5p_CDS
ZNF292	4	hsa-let-7c-5p_CDS;hsa-let-7g-5p_CDS;hsa-miR-1912-5p_CDS;hsa-miR-33a-5p_CDS
ZNF281	4	hsa-miR-106a-5p_CDS;hsa-miR-16-2-3p_CDS;hsa-miR-1912-5p_CDS;hsa-miR-93-5p_CDS
ZNF143	4	hsa-miR-16-1-3p_CDS;hsa-miR-1912-5p_CDS;hsa-miR-30c-5p_CDS;hsa-miR-93-5p_CDS
ZMIZ2	4	hsa-let-7c-5p_CDS;hsa-miR-106a-5p_CDS;hsa-miR-30c-5p_CDS;hsa-miR-93-5p_CDS
ZFYVE26	4	hsa-let-7c-5p_CDS;hsa-let-7g-5p_CDS;hsa-miR-1912-5p_CDS;hsa-miR-93-5p_CDS
ZFYVE19	4	hsa-let-7c-5p_CDS;hsa-let-7g-5p_CDS;hsa-miR-1912-5p_CDS;hsa-miR-3613-5p_CDS
ZFX	4	hsa-let-7g-5p_CDS;hsa-miR-106a-5p_CDS;hsa-miR-1912-5p_CDS;hsa-miR-93-5p_CDS
ZFPM2	4	hsa-let-7c-5p_CDS;hsa-miR-144-5p_CDS;hsa-miR-148b-3p_CDS;hsa-miR-1912-5p_CDS
ZFHX2	4	hsa-miR-101-2-5p_CDS;hsa-miR-106a-5p_CDS;hsa-miR-16-2-3p_CDS;hsa-miR-33a-5p_CDS
ZDHHC24	4	hsa-let-7c-5p_CDS;hsa-let-7g-5p_CDS;hsa-miR-106a-5p_CDS;hsa-miR-1912-5p_CDS
ZCCHC14	4	hsa-miR-101-2-5p_CDS;hsa-miR-148b-3p_CDS;hsa-miR-16-2-3p_CDS;hsa-miR-1912-5p_CDS
ZC3H11A	4	hsa-let-7c-5p_CDS;hsa-miR-1912-5p_CDS;hsa-miR-33a-5p_CDS;hsa-miR-93-5p_CDS
ZBTB38	4	hsa-let-7c-5p_CDS;hsa-let-7g-5p_CDS;hsa-miR-1912-5p_CDS;hsa-miR-93-5p_CDS
ZBTB3	4	hsa-let-7c-5p_CDS;hsa-let-7g-5p_CDS;hsa-miR-101-2-5p_CDS;hsa-miR-93-5p_CDS
ZBTB20	4	hsa-let-7c-5p_CDS;hsa-let-7g-5p_CDS;hsa-miR-1912-5p_CDS;hsa-miR-93-5p_CDS
ZBTB11	4	hsa-miR-101-2-5p_CDS;hsa-miR-148b-3p_CDS;hsa-miR-16-2-3p_CDS;hsa-miR-93-5p_CDS
ZBTB1	4	hsa-miR-106a-5p_CDS;hsa-miR-16-1-3p_CDS;hsa-miR-16-2-3p_CDS;hsa-miR-30c-5p_CDS
ZBED8	4	hsa-let-7c-5p_CDS;hsa-miR-144-5p_CDS;hsa-miR-16-1-3p_CDS;hsa-miR-33a-5p_CDS
ZBBX	4	hsa-let-7c-5p_CDS;hsa-miR-106a-5p_CDS;hsa-miR-16-1-3p_CDS;hsa-miR-16-2-3p_CDS
XRCC4	4	hsa-let-7c-5p_CDS;hsa-let-7g-5p_CDS;hsa-miR-16-1-3p_CDS;hsa-miR-1912-5p_CDS
WIF1	4	hsa-let-7g-5p_CDS;hsa-miR-106a-5p_CDS;hsa-miR-148b-3p_CDS;hsa-miR-93-5p_CDS
WDR91	4	hsa-let-7c-5p_CDS;hsa-let-7g-5p_CDS;hsa-miR-16-1-3p_CDS;hsa-miR-33a-5p_CDS
WDR87	4	hsa-let-7c-5p_CDS;hsa-let-7g-5p_CDS;hsa-miR-106a-5p_CDS;hsa-miR-16-1-3p_CDS
WDR81	4	hsa-let-7c-5p_CDS;hsa-miR-1912-5p_CDS;hsa-miR-33a-5p_CDS;hsa-miR-93-5p_CDS
WDR49	4	hsa-miR-16-1-3p_CDS;hsa-miR-1912-5p_CDS;hsa-miR-33a-5p_CDS;hsa-miR-93-5p_CDS
WDR44	4	hsa-let-7c-5p_CDS;hsa-let-7g-5p_CDS;hsa-miR-101-2-5p_CDS;hsa-miR-1912-5p_CDS
WDR17	4	hsa-miR-106a-5p_CDS;hsa-miR-16-1-3p_CDS;hsa-miR-1912-5p_CDS;hsa-miR-30c-5p_CDS
WASHC2A	4	hsa-let-7g-5p_CDS;hsa-miR-1912-5p_CDS;hsa-miR-30c-5p_CDS;hsa-miR-93-5p_CDS
VWA5B2	4	hsa-let-7c-5p_CDS;hsa-let-7g-5p_CDS;hsa-miR-1912-5p_CDS;hsa-miR-93-5p_CDS
VPS11	4	hsa-miR-106a-5p_CDS;hsa-miR-148b-3p_CDS;hsa-miR-16-1-3p_CDS;hsa-miR-33a-5p_CDS
VAV2	4	hsa-let-7g-5p_CDS;hsa-miR-101-2-5p_CDS;hsa-miR-106a-5p_CDS;hsa-miR-33a-5p_CDS
UTY	4	hsa-let-7f-2-3p_CDS;hsa-let-7g-5p_CDS;hsa-miR-16-1-3p_CDS;hsa-miR-93-5p_CDS
UTRN	4	hsa-miR-16-2-3p_CDS;hsa-miR-30c-5p_CDS;hsa-miR-545-3p_CDS;hsa-miR-93-5p_CDS
USP7	4	hsa-let-7c-5p_CDS;hsa-miR-106a-5p_CDS;hsa-miR-1912-5p_CDS;hsa-miR-93-5p_CDS
USP6	4	hsa-miR-101-2-5p_CDS;hsa-miR-148b-3p_CDS;hsa-miR-1912-5p_CDS;hsa-miR-30c-5p_CDS
USP44	4	hsa-let-7c-5p_CDS;hsa-let-7g-5p_CDS;hsa-miR-106a-5p_CDS;hsa-miR-93-5p_CDS
USP40	4	hsa-let-7c-5p_CDS;hsa-let-7f-2-3p_CDS;hsa-miR-101-2-5p_CDS;hsa-miR-93-5p_CDS
USP4	4	hsa-let-7c-5p_CDS;hsa-let-7g-5p_CDS;hsa-miR-106a-5p_CDS;hsa-miR-93-5p_CDS
USP31	4	hsa-miR-106a-5p_CDS;hsa-miR-1912-5p_CDS;hsa-miR-33a-5p_CDS;hsa-miR-93-5p_CDS
USP19	4	hsa-miR-148b-3p_CDS;hsa-miR-1912-5p_CDS;hsa-miR-33a-5p_CDS;hsa-miR-93-5p_CDS
URGCP	4	hsa-miR-106a-5p_CDS;hsa-miR-16-1-3p_CDS;hsa-miR-1912-5p_CDS;hsa-miR-33a-5p_CDS
UNC80	4	hsa-miR-106a-5p_CDS;hsa-miR-148b-3p_CDS;hsa-miR-1912-5p_CDS;hsa-miR-93-5p_CDS
UGT8	4	hsa-let-7f-2-3p_CDS;hsa-let-7g-5p_CDS;hsa-miR-16-1-3p_CDS;hsa-miR-93-5p_CDS
UGGT2	4	hsa-let-7g-5p_CDS;hsa-miR-148b-3p_CDS;hsa-miR-16-1-3p_CDS;hsa-miR-16-2-3p_CDS
UBE3B	4	hsa-let-7c-5p_CDS;hsa-let-7f-2-3p_CDS;hsa-miR-148b-3p_CDS;hsa-miR-93-5p_CDS
UAP1	4	hsa-let-7c-5p_CDS;hsa-miR-16-2-3p_CDS;hsa-miR-1912-5p_CDS;hsa-miR-93-5p_CDS
TULP4	4	hsa-miR-101-2-5p_CDS;hsa-miR-1912-5p_CDS;hsa-miR-30c-5p_CDS;hsa-miR-33a-5p_CDS
TTK	4	hsa-miR-106a-5p_CDS;hsa-miR-16-1-3p_CDS;hsa-miR-1912-5p_CDS;hsa-miR-93-5p_CDS
TTC39A	4	hsa-let-7c-5p_CDS;hsa-let-7g-5p_CDS;hsa-miR-101-2-5p_CDS;hsa-miR-93-5p_CDS
TTC30A	4	hsa-let-7g-5p_CDS;hsa-miR-106a-5p_CDS;hsa-miR-1912-5p_CDS;hsa-miR-93-5p_CDS
TTC3	4	hsa-let-7f-2-3p_CDS;hsa-miR-16-1-3p_CDS;hsa-miR-16-2-3p_CDS;hsa-miR-1912-5p_CDS
TTC21A	4	hsa-let-7c-5p_CDS;hsa-let-7f-2-3p_CDS;hsa-miR-16-2-3p_CDS;hsa-miR-93-5p_CDS
TSNAXIP1	4	hsa-let-7c-5p_CDS;hsa-let-7g-5p_CDS;hsa-miR-106a-5p_CDS;hsa-miR-33a-5p_CDS
TSC22D1	4	hsa-miR-106a-5p_CDS;hsa-miR-16-1-3p_CDS;hsa-miR-30c-5p_CDS;hsa-miR-33a-5p_CDS
TRRAP	4	hsa-let-7c-5p_CDS;hsa-let-7g-5p_CDS;hsa-miR-16-1-3p_CDS;hsa-miR-1912-5p_CDS
TRPM6	4	hsa-let-7g-5p_CDS;hsa-miR-16-1-3p_CDS;hsa-miR-16-2-3p_CDS;hsa-miR-1912-5p_CDS
TRMO	4	hsa-miR-106a-5p_CDS;hsa-miR-16-1-3p_CDS;hsa-miR-1912-5p_CDS;hsa-miR-93-5p_CDS
TRIM36	4	hsa-let-7f-2-3p_CDS;hsa-miR-106a-5p_CDS;hsa-miR-33a-5p_CDS;hsa-miR-93-5p_CDS
TRIM21	4	hsa-let-7c-5p_CDS;hsa-miR-16-1-3p_CDS;hsa-miR-30c-5p_CDS;hsa-miR-93-5p_CDS
TRAPPC10	4	hsa-let-7c-5p_CDS;hsa-let-7g-5p_CDS;hsa-miR-101-2-5p_CDS;hsa-miR-93-5p_CDS
TRANK1	4	hsa-let-7c-5p_CDS;hsa-miR-101-2-5p_CDS;hsa-miR-106a-5p_CDS;hsa-miR-33a-5p_CDS
TRAF5	4	hsa-let-7f-2-3p_CDS;hsa-miR-16-1-3p_CDS;hsa-miR-16-2-3p_CDS;hsa-miR-93-5p_CDS
TP53BP1	4	hsa-let-7c-5p_CDS;hsa-let-7g-5p_CDS;hsa-miR-1912-5p_CDS;hsa-miR-93-5p_CDS
TOP2B	4	hsa-miR-101-2-5p_CDS;hsa-miR-16-1-3p_CDS;hsa-miR-1912-5p_CDS;hsa-miR-33a-5p_CDS
TNS3	4	hsa-let-7c-5p_CDS;hsa-miR-106a-5p_CDS;hsa-miR-16-1-3p_CDS;hsa-miR-33a-5p_CDS
TNRC6C	4	hsa-let-7c-5p_CDS;hsa-let-7g-5p_CDS;hsa-miR-30c-5p_CDS;hsa-miR-33a-5p_CDS
TNPO3	4	hsa-let-7c-5p_CDS;hsa-miR-106a-5p_CDS;hsa-miR-1912-5p_CDS;hsa-miR-93-5p_CDS
TMPRSS2	4	hsa-let-7c-5p_CDS;hsa-miR-144-5p_CDS;hsa-miR-1912-5p_CDS;hsa-miR-93-5p_CDS
TMEM94	4	hsa-miR-148b-3p_CDS;hsa-miR-16-1-3p_CDS;hsa-miR-1912-5p_CDS;hsa-miR-93-5p_CDS
TMEM71	4	hsa-let-7c-5p_CDS;hsa-miR-106a-5p_CDS;hsa-miR-148b-3p_CDS;hsa-miR-1912-5p_CDS
TMEM247	4	hsa-let-7c-5p_CDS;hsa-let-7g-5p_CDS;hsa-miR-101-2-5p_CDS;hsa-miR-93-5p_CDS
TMC6	4	hsa-miR-101-2-5p_CDS;hsa-miR-106a-5p_CDS;hsa-miR-33a-5p_CDS;hsa-miR-93-5p_CDS
TIMELESS	4	hsa-miR-101-2-5p_CDS;hsa-miR-144-5p_CDS;hsa-miR-33a-5p_CDS;hsa-miR-93-5p_CDS
TIAM1	4	hsa-miR-106a-5p_CDS;hsa-miR-148b-3p_CDS;hsa-miR-16-1-3p_CDS;hsa-miR-93-5p_CDS
THNSL1	4	hsa-let-7c-5p_CDS;hsa-miR-148b-3p_CDS;hsa-miR-16-2-3p_CDS;hsa-miR-1912-5p_CDS
TGFBR3	4	hsa-let-7c-5p_CDS;hsa-miR-106a-5p_CDS;hsa-miR-1912-5p_CDS;hsa-miR-93-5p_CDS
TG	4	hsa-let-7c-5p_CDS;hsa-miR-101-2-5p_CDS;hsa-miR-1912-5p_CDS;hsa-miR-33a-5p_CDS
TEX10	4	hsa-let-7c-5p_CDS;hsa-let-7g-5p_CDS;hsa-miR-33a-5p_CDS;hsa-miR-93-5p_CDS
TET2	4	hsa-miR-148b-3p_CDS;hsa-miR-1912-5p_CDS;hsa-miR-3613-5p_CDS;hsa-miR-93-5p_CDS
TENT2	4	hsa-let-7g-5p_CDS;hsa-miR-1912-5p_CDS;hsa-miR-33a-5p_CDS;hsa-miR-93-5p_CDS
TENM1	4	hsa-let-7c-5p_CDS;hsa-miR-16-1-3p_CDS;hsa-miR-33a-5p_CDS;hsa-miR-93-5p_CDS
TDRD15	4	hsa-let-7c-5p_CDS;hsa-miR-106a-5p_CDS;hsa-miR-1912-5p_CDS;hsa-miR-3613-5p_CDS
TDRD12	4	hsa-miR-101-2-5p_CDS;hsa-miR-1912-5p_CDS;hsa-miR-33a-5p_CDS;hsa-miR-93-5p_CDS
TCTN3	4	hsa-let-7c-5p_CDS;hsa-let-7g-5p_CDS;hsa-miR-106a-5p_CDS;hsa-miR-1912-5p_CDS
TCF4	4	hsa-let-7c-5p_CDS;hsa-miR-142-5p_CDS;hsa-miR-1912-5p_CDS;hsa-miR-93-5p_CDS
TCF25	4	hsa-miR-106a-5p_CDS;hsa-miR-16-1-3p_CDS;hsa-miR-1912-5p_CDS;hsa-miR-93-5p_CDS
TBX15	4	hsa-miR-106a-5p_CDS;hsa-miR-16-2-3p_CDS;hsa-miR-1912-5p_CDS;hsa-miR-33a-5p_CDS
TBC1D8	4	hsa-let-7c-5p_CDS;hsa-let-7g-5p_CDS;hsa-miR-1912-5p_CDS;hsa-miR-93-5p_CDS
TAP1	4	hsa-let-7g-5p_CDS;hsa-miR-106a-5p_CDS;hsa-miR-1912-5p_CDS;hsa-miR-33a-5p_CDS
TAOK3	4	hsa-let-7f-2-3p_CDS;hsa-miR-1912-5p_CDS;hsa-miR-33a-5p_CDS;hsa-miR-93-5p_CDS
TAF7	4	hsa-let-7f-2-3p_CDS;hsa-miR-16-1-3p_CDS;hsa-miR-1912-5p_CDS;hsa-miR-93-5p_CDS
TAF6	4	hsa-let-7f-2-3p_CDS;hsa-let-7g-5p_CDS;hsa-miR-101-2-5p_CDS;hsa-miR-93-5p_CDS
TAF1L	4	hsa-miR-106a-5p_CDS;hsa-miR-148b-3p_CDS;hsa-miR-16-1-3p_CDS;hsa-miR-33a-5p_CDS
TAB3	4	hsa-let-7g-5p_CDS;hsa-miR-1912-5p_CDS;hsa-miR-33a-5p_CDS;hsa-miR-3613-5p_CDS
SYCP2	4	hsa-miR-148b-3p_CDS;hsa-miR-16-1-3p_CDS;hsa-miR-1912-5p_CDS;hsa-miR-93-5p_CDS
SVEP1	4	hsa-let-7c-5p_CDS;hsa-miR-106a-5p_CDS;hsa-miR-1912-5p_CDS;hsa-miR-93-5p_CDS
SUSD1	4	hsa-miR-101-2-5p_CDS;hsa-miR-106a-5p_CDS;hsa-miR-1912-5p_CDS;hsa-miR-93-5p_CDS
SUPT20HL2	4	hsa-miR-106a-5p_CDS;hsa-miR-144-5p_CDS;hsa-miR-16-1-3p_CDS;hsa-miR-16-2-3p_CDS
SUPT20HL1	4	hsa-miR-106a-5p_CDS;hsa-miR-144-5p_CDS;hsa-miR-16-1-3p_CDS;hsa-miR-16-2-3p_CDS
SUPT20H	4	hsa-let-7f-2-3p_CDS;hsa-miR-106a-5p_CDS;hsa-miR-148b-3p_CDS;hsa-miR-16-1-3p_CDS
STON1-GTF2A1L	4	hsa-let-7c-5p_CDS;hsa-miR-101-2-5p_CDS;hsa-miR-1912-5p_CDS;hsa-miR-93-5p_CDS
STK36	4	hsa-let-7c-5p_CDS;hsa-miR-1912-5p_CDS;hsa-miR-33a-5p_CDS;hsa-miR-93-5p_CDS
STIL	4	hsa-miR-106a-5p_CDS;hsa-miR-144-5p_CDS;hsa-miR-1912-5p_CDS;hsa-miR-93-5p_CDS
STARD13	4	hsa-let-7c-5p_CDS;hsa-miR-106a-5p_CDS;hsa-miR-1912-5p_CDS;hsa-miR-93-5p_CDS
ST6GAL2	4	hsa-let-7f-2-3p_CDS;hsa-miR-106a-5p_CDS;hsa-miR-33a-5p_CDS;hsa-miR-93-5p_CDS
ST3GAL6	4	hsa-let-7c-5p_CDS;hsa-miR-144-5p_CDS;hsa-miR-148b-3p_CDS;hsa-miR-93-5p_CDS
ST3GAL3	4	hsa-let-7g-5p_CDS;hsa-miR-106a-5p_CDS;hsa-miR-1912-5p_CDS;hsa-miR-93-5p_CDS
SSTR4	4	hsa-let-7c-5p_CDS;hsa-let-7g-5p_CDS;hsa-miR-16-1-3p_CDS;hsa-miR-33a-5p_CDS
SRP54	4	hsa-let-7c-5p_CDS;hsa-miR-148b-3p_CDS;hsa-miR-1912-5p_CDS;hsa-miR-93-5p_CDS
SRCAP	4	hsa-let-7g-5p_CDS;hsa-miR-16-1-3p_CDS;hsa-miR-1912-5p_CDS;hsa-miR-30c-5p_CDS
SPTBN2	4	hsa-let-7f-2-3p_CDS;hsa-miR-106a-5p_CDS;hsa-miR-1912-5p_CDS;hsa-miR-33a-5p_CDS
SPTB	4	hsa-let-7f-2-3p_CDS;hsa-miR-106a-5p_CDS;hsa-miR-144-5p_CDS;hsa-miR-1912-5p_CDS
SPPL2A	4	hsa-let-7c-5p_CDS;hsa-let-7g-5p_CDS;hsa-miR-16-1-3p_CDS;hsa-miR-1912-5p_CDS
SPICE1	4	hsa-miR-16-1-3p_CDS;hsa-miR-16-2-3p_CDS;hsa-miR-1912-5p_CDS;hsa-miR-3613-5p_CDS
SPAG17	4	hsa-let-7g-5p_CDS;hsa-miR-16-1-3p_CDS;hsa-miR-16-2-3p_CDS;hsa-miR-93-5p_CDS
SPAG16	4	hsa-let-7c-5p_CDS;hsa-let-7g-5p_CDS;hsa-miR-148b-3p_CDS;hsa-miR-1912-5p_CDS
SP4	4	hsa-let-7c-5p_CDS;hsa-miR-106a-5p_CDS;hsa-miR-16-1-3p_CDS;hsa-miR-33a-5p_CDS
SP1	4	hsa-let-7c-5p_CDS;hsa-miR-106a-5p_CDS;hsa-miR-16-2-3p_CDS;hsa-miR-1912-5p_CDS
SOX6	4	hsa-let-7c-5p_CDS;hsa-miR-106a-5p_CDS;hsa-miR-16-1-3p_CDS;hsa-miR-16-2-3p_CDS
SOX5	4	hsa-let-7c-5p_CDS;hsa-miR-101-2-5p_CDS;hsa-miR-1912-5p_CDS;hsa-miR-93-5p_CDS
SORCS1	4	hsa-let-7c-5p_CDS;hsa-miR-148b-3p_CDS;hsa-miR-33a-5p_CDS;hsa-miR-93-5p_CDS
SNX25	4	hsa-let-7c-5p_CDS;hsa-let-7f-2-3p_CDS;hsa-miR-148b-3p_CDS;hsa-miR-1912-5p_CDS
SMTN	4	hsa-let-7c-5p_CDS;hsa-let-7f-2-3p_CDS;hsa-miR-106a-5p_CDS;hsa-miR-33a-5p_CDS
SMARCAL1	4	hsa-miR-16-1-3p_CDS;hsa-miR-16-2-3p_CDS;hsa-miR-1912-5p_CDS;hsa-miR-93-5p_CDS
SMARCA2	4	hsa-let-7c-5p_CDS;hsa-let-7f-2-3p_CDS;hsa-miR-1912-5p_CDS;hsa-miR-30c-5p_CDS
SLTM	4	hsa-let-7c-5p_CDS;hsa-miR-16-1-3p_CDS;hsa-miR-1912-5p_CDS;hsa-miR-93-5p_CDS
SLIT2	4	hsa-let-7g-5p_CDS;hsa-miR-148b-3p_CDS;hsa-miR-16-1-3p_CDS;hsa-miR-1912-5p_CDS
SLCO1C1	4	hsa-let-7f-2-3p_CDS;hsa-miR-101-2-5p_CDS;hsa-miR-148b-3p_CDS;hsa-miR-1912-5p_CDS
SLC8A1	4	hsa-let-7c-5p_CDS;hsa-let-7g-5p_CDS;hsa-miR-144-5p_CDS;hsa-miR-148b-3p_CDS
SLC5A8	4	hsa-miR-101-2-5p_CDS;hsa-miR-106a-5p_CDS;hsa-miR-16-2-3p_CDS;hsa-miR-93-5p_CDS
SLC36A3	4	hsa-miR-101-2-5p_CDS;hsa-miR-106a-5p_CDS;hsa-miR-1912-5p_CDS;hsa-miR-33a-5p_CDS
SLC2A2	4	hsa-let-7c-5p_CDS;hsa-let-7f-2-3p_CDS;hsa-miR-101-2-5p_CDS;hsa-miR-144-5p_CDS
SLC26A5	4	hsa-let-7c-5p_CDS;hsa-miR-16-2-3p_CDS;hsa-miR-33a-5p_CDS;hsa-miR-93-5p_CDS
SLC26A3	4	hsa-miR-16-1-3p_CDS;hsa-miR-16-2-3p_CDS;hsa-miR-1912-5p_CDS;hsa-miR-33a-5p_CDS
SLC22A17	4	hsa-let-7c-5p_CDS;hsa-miR-106a-5p_CDS;hsa-miR-16-1-3p_CDS;hsa-miR-1912-5p_CDS
SLC10A3	4	hsa-let-7c-5p_CDS;hsa-miR-106a-5p_CDS;hsa-miR-1912-5p_CDS;hsa-miR-93-5p_CDS
SKAP1	4	hsa-let-7f-2-3p_CDS;hsa-miR-101-2-5p_CDS;hsa-miR-1912-5p_CDS;hsa-miR-33a-5p_CDS
SIPA1L2	4	hsa-let-7c-5p_CDS;hsa-miR-16-1-3p_CDS;hsa-miR-1912-5p_CDS;hsa-miR-30c-5p_CDS
SIPA1L1	4	hsa-let-7c-5p_CDS;hsa-let-7g-5p_CDS;hsa-miR-148b-3p_CDS;hsa-miR-1912-5p_CDS
SIGLEC1	4	hsa-let-7c-5p_CDS;hsa-miR-101-2-5p_CDS;hsa-miR-1912-5p_CDS;hsa-miR-93-5p_CDS
SI	4	hsa-let-7c-5p_CDS;hsa-let-7f-2-3p_CDS;hsa-miR-1912-5p_CDS;hsa-miR-93-5p_CDS
SHROOM1	4	hsa-let-7g-5p_CDS;hsa-miR-106a-5p_CDS;hsa-miR-1912-5p_CDS;hsa-miR-93-5p_CDS
SHPRH	4	hsa-let-7f-2-3p_CDS;hsa-miR-101-2-5p_CDS;hsa-miR-16-1-3p_CDS;hsa-miR-33a-5p_CDS
SHOC1	4	hsa-let-7f-2-3p_CDS;hsa-let-7g-5p_CDS;hsa-miR-16-2-3p_CDS;hsa-miR-1912-5p_CDS
SHCBP1L	4	hsa-miR-101-2-5p_CDS;hsa-miR-148b-3p_CDS;hsa-miR-16-1-3p_CDS;hsa-miR-16-2-3p_CDS
SH3KBP1	4	hsa-let-7f-2-3p_CDS;hsa-miR-101-2-5p_CDS;hsa-miR-1912-5p_CDS;hsa-miR-93-5p_CDS
SH2D3C	4	hsa-let-7c-5p_CDS;hsa-miR-1912-5p_CDS;hsa-miR-33a-5p_CDS;hsa-miR-93-5p_CDS
SGK1	4	hsa-let-7c-5p_CDS;hsa-let-7f-2-3p_CDS;hsa-miR-106a-5p_CDS;hsa-miR-93-5p_CDS
SGCA	4	hsa-let-7c-5p_CDS;hsa-miR-101-2-5p_CDS;hsa-miR-1912-5p_CDS;hsa-miR-93-5p_CDS
SETD5	4	hsa-let-7f-2-3p_CDS;hsa-miR-106a-5p_CDS;hsa-miR-16-1-3p_CDS;hsa-miR-30c-5p_CDS
SETD2	4	hsa-miR-148b-3p_CDS;hsa-miR-16-1-3p_CDS;hsa-miR-1912-5p_CDS;hsa-miR-93-5p_CDS
SEPTIN1	4	hsa-let-7c-5p_CDS;hsa-let-7f-2-3p_CDS;hsa-let-7g-5p_CDS;hsa-miR-101-2-5p_CDS
SEMA4D	4	hsa-miR-16-1-3p_CDS;hsa-miR-16-2-3p_CDS;hsa-miR-1912-5p_CDS;hsa-miR-93-5p_CDS
SCN3A	4	hsa-miR-106a-5p_CDS;hsa-miR-148b-3p_CDS;hsa-miR-16-1-3p_CDS;hsa-miR-1912-5p_CDS
SCN10A	4	hsa-let-7c-5p_CDS;hsa-let-7g-5p_CDS;hsa-miR-148b-3p_CDS;hsa-miR-16-1-3p_CDS
SCML4	4	hsa-miR-1912-5p_CDS;hsa-miR-33a-5p_CDS;hsa-miR-3613-5p_CDS;hsa-miR-93-5p_CDS
SCLT1	4	hsa-let-7g-5p_CDS;hsa-miR-1912-5p_CDS;hsa-miR-33a-5p_CDS;hsa-miR-93-5p_CDS
SCFD1	4	hsa-miR-16-1-3p_CDS;hsa-miR-16-2-3p_CDS;hsa-miR-1912-5p_CDS;hsa-miR-33a-5p_CDS
SBF2	4	hsa-let-7c-5p_CDS;hsa-let-7g-5p_CDS;hsa-miR-1912-5p_CDS;hsa-miR-93-5p_CDS
SAMD9L	4	hsa-let-7f-2-3p_CDS;hsa-miR-101-2-5p_CDS;hsa-miR-16-1-3p_CDS;hsa-miR-1912-5p_CDS
SALL4	4	hsa-let-7c-5p_CDS;hsa-let-7g-5p_CDS;hsa-miR-106a-5p_CDS;hsa-miR-148b-3p_CDS
SALL2	4	hsa-let-7c-5p_CDS;hsa-miR-142-5p_CDS;hsa-miR-16-1-3p_CDS;hsa-miR-93-5p_CDS
SALL1	4	hsa-let-7c-5p_CDS;hsa-let-7g-5p_CDS;hsa-miR-1912-5p_CDS;hsa-miR-33a-5p_CDS
RUBCNL	4	hsa-let-7c-5p_CDS;hsa-let-7g-5p_CDS;hsa-miR-16-1-3p_CDS;hsa-miR-93-5p_CDS
RUBCN	4	hsa-let-7c-5p_CDS;hsa-miR-106a-5p_CDS;hsa-miR-1912-5p_CDS;hsa-miR-93-5p_CDS
RRP12	4	hsa-let-7c-5p_CDS;hsa-let-7f-2-3p_CDS;hsa-miR-1912-5p_CDS;hsa-miR-33a-5p_CDS
RORC	4	hsa-let-7f-2-3p_CDS;hsa-miR-16-1-3p_CDS;hsa-miR-1912-5p_CDS;hsa-miR-93-5p_CDS
ROBO1	4	hsa-let-7c-5p_CDS;hsa-miR-101-2-5p_CDS;hsa-miR-1912-5p_CDS;hsa-miR-3613-5p_CDS
RNPC3	4	hsa-miR-106a-5p_CDS;hsa-miR-16-2-3p_CDS;hsa-miR-1912-5p_CDS;hsa-miR-33a-5p_CDS
RNF31	4	hsa-let-7c-5p_CDS;hsa-miR-148b-3p_CDS;hsa-miR-1912-5p_CDS;hsa-miR-33a-5p_CDS
RNF169	4	hsa-let-7c-5p_CDS;hsa-let-7f-2-3p_CDS;hsa-miR-1912-5p_CDS;hsa-miR-33a-5p_CDS
RMDN2	4	hsa-let-7g-5p_CDS;hsa-miR-101-2-5p_CDS;hsa-miR-106a-5p_CDS;hsa-miR-30c-5p_CDS
RIMS2	4	hsa-miR-106a-5p_CDS;hsa-miR-16-1-3p_CDS;hsa-miR-1912-5p_CDS;hsa-miR-93-5p_CDS
RIMBP3C	4	hsa-let-7c-5p_CDS;hsa-miR-101-2-5p_CDS;hsa-miR-30c-5p_CDS;hsa-miR-93-5p_CDS
RIMBP3B	4	hsa-let-7c-5p_CDS;hsa-miR-101-2-5p_CDS;hsa-miR-30c-5p_CDS;hsa-miR-93-5p_CDS
RBL2	4	hsa-let-7g-5p_CDS;hsa-miR-106a-5p_CDS;hsa-miR-1912-5p_CDS;hsa-miR-93-5p_CDS
RBL1	4	hsa-let-7c-5p_CDS;hsa-miR-106a-5p_CDS;hsa-miR-16-1-3p_CDS;hsa-miR-16-2-3p_CDS
RBFOX2	4	hsa-let-7c-5p_CDS;hsa-miR-144-5p_CDS;hsa-miR-1912-5p_CDS;hsa-miR-33a-5p_CDS
RBFOX1	4	hsa-let-7c-5p_CDS;hsa-let-7g-5p_CDS;hsa-miR-101-2-5p_CDS;hsa-miR-1912-5p_CDS
RASA1	4	hsa-let-7g-5p_CDS;hsa-miR-106a-5p_CDS;hsa-miR-16-2-3p_CDS;hsa-miR-93-5p_CDS
RARS2	4	hsa-miR-101-2-5p_CDS;hsa-miR-106a-5p_CDS;hsa-miR-30c-5p_CDS;hsa-miR-93-5p_CDS
RAE1	4	hsa-let-7c-5p_CDS;hsa-let-7f-2-3p_CDS;hsa-miR-1912-5p_CDS;hsa-miR-33a-5p_CDS
RABGGTA	4	hsa-let-7c-5p_CDS;hsa-let-7g-5p_CDS;hsa-miR-106a-5p_CDS;hsa-miR-33a-5p_CDS
RABGAP1L	4	hsa-miR-101-2-5p_CDS;hsa-miR-16-2-3p_CDS;hsa-miR-30c-5p_CDS;hsa-miR-33a-5p_CDS
R3HDM1	4	hsa-miR-16-1-3p_CDS;hsa-miR-1912-5p_CDS;hsa-miR-33a-5p_CDS;hsa-miR-93-5p_CDS
PYGO1	4	hsa-let-7c-5p_CDS;hsa-let-7f-2-3p_CDS;hsa-miR-101-2-5p_CDS;hsa-miR-1912-5p_CDS
PTPN3	4	hsa-let-7g-5p_CDS;hsa-miR-16-1-3p_CDS;hsa-miR-16-2-3p_CDS;hsa-miR-33a-5p_CDS
PTPN21	4	hsa-let-7c-5p_CDS;hsa-miR-101-2-5p_CDS;hsa-miR-16-1-3p_CDS;hsa-miR-33a-5p_CDS
PTBP2	4	hsa-let-7f-2-3p_CDS;hsa-miR-106a-5p_CDS;hsa-miR-16-1-3p_CDS;hsa-miR-16-2-3p_CDS
PRRC2C	4	hsa-let-7c-5p_CDS;hsa-let-7g-5p_CDS;hsa-miR-148b-3p_CDS;hsa-miR-16-2-3p_CDS
PRMT2	4	hsa-let-7f-2-3p_CDS;hsa-miR-106a-5p_CDS;hsa-miR-1912-5p_CDS;hsa-miR-93-5p_CDS
PRKD1	4	hsa-let-7c-5p_CDS;hsa-let-7g-5p_CDS;hsa-miR-148b-3p_CDS;hsa-miR-93-5p_CDS
PRKAG2	4	hsa-let-7c-5p_CDS;hsa-miR-106a-5p_CDS;hsa-miR-16-1-3p_CDS;hsa-miR-16-2-3p_CDS
PREX2	4	hsa-let-7c-5p_CDS;hsa-let-7g-5p_CDS;hsa-miR-16-1-3p_CDS;hsa-miR-1912-5p_CDS
PPP4R1	4	hsa-miR-148b-3p_CDS;hsa-miR-16-2-3p_CDS;hsa-miR-1912-5p_CDS;hsa-miR-33a-5p_CDS
PPP2R1B	4	hsa-let-7c-5p_CDS;hsa-let-7f-2-3p_CDS;hsa-let-7g-5p_CDS;hsa-miR-93-5p_CDS
PPFIBP1	4	hsa-let-7g-5p_CDS;hsa-miR-101-2-5p_CDS;hsa-miR-144-5p_CDS;hsa-miR-16-1-3p_CDS
PPFIA2	4	hsa-let-7g-5p_CDS;hsa-miR-142-5p_CDS;hsa-miR-148b-3p_CDS;hsa-miR-93-5p_CDS
PPFIA1	4	hsa-let-7c-5p_CDS;hsa-let-7g-5p_CDS;hsa-miR-1912-5p_CDS;hsa-miR-93-5p_CDS
POMT1	4	hsa-let-7f-2-3p_CDS;hsa-miR-106a-5p_CDS;hsa-miR-1912-5p_CDS;hsa-miR-93-5p_CDS
POMK	4	hsa-let-7g-5p_CDS;hsa-miR-16-1-3p_CDS;hsa-miR-16-2-3p_CDS;hsa-miR-93-5p_CDS
POGZ	4	hsa-miR-101-2-5p_CDS;hsa-miR-106a-5p_CDS;hsa-miR-144-5p_CDS;hsa-miR-93-5p_CDS
PNPLA1	4	hsa-let-7c-5p_CDS;hsa-miR-101-2-5p_CDS;hsa-miR-1912-5p_CDS;hsa-miR-93-5p_CDS
PLK4	4	hsa-let-7c-5p_CDS;hsa-miR-1912-5p_CDS;hsa-miR-33a-5p_CDS;hsa-miR-93-5p_CDS
PLCG1	4	hsa-miR-106a-5p_CDS;hsa-miR-16-1-3p_CDS;hsa-miR-33a-5p_CDS;hsa-miR-93-5p_CDS
PLCB4	4	hsa-let-7f-2-3p_CDS;hsa-miR-16-1-3p_CDS;hsa-miR-33a-5p_CDS;hsa-miR-93-5p_CDS
PKP2	4	hsa-miR-106a-5p_CDS;hsa-miR-148b-3p_CDS;hsa-miR-16-1-3p_CDS;hsa-miR-93-5p_CDS
PKDREJ	4	hsa-let-7f-2-3p_CDS;hsa-miR-106a-5p_CDS;hsa-miR-30c-5p_CDS;hsa-miR-93-5p_CDS
PKD1L2	4	hsa-miR-101-2-5p_CDS;hsa-miR-106a-5p_CDS;hsa-miR-1912-5p_CDS;hsa-miR-33a-5p_CDS
PKD1	4	hsa-miR-101-2-5p_CDS;hsa-miR-1912-5p_CDS;hsa-miR-33a-5p_CDS;hsa-miR-93-5p_CDS
PIP5K1B	4	hsa-let-7g-5p_CDS;hsa-miR-106a-5p_CDS;hsa-miR-16-1-3p_CDS;hsa-miR-93-5p_CDS
PIKFYVE	4	hsa-let-7g-5p_CDS;hsa-miR-101-2-5p_CDS;hsa-miR-106a-5p_CDS;hsa-miR-148b-3p_CDS
PIK3R1	4	hsa-let-7c-5p_CDS;hsa-miR-16-1-3p_CDS;hsa-miR-1912-5p_CDS;hsa-miR-93-5p_CDS
PIK3CB	4	hsa-let-7c-5p_CDS;hsa-miR-148b-3p_CDS;hsa-miR-16-2-3p_CDS;hsa-miR-33a-5p_CDS
PIK3C2B	4	hsa-miR-101-2-5p_CDS;hsa-miR-144-5p_CDS;hsa-miR-33a-5p_CDS;hsa-miR-93-5p_CDS
PIGV	4	hsa-let-7c-5p_CDS;hsa-miR-106a-5p_CDS;hsa-miR-16-1-3p_CDS;hsa-miR-93-5p_CDS
PIGO	4	hsa-let-7c-5p_CDS;hsa-miR-101-2-5p_CDS;hsa-miR-1912-5p_CDS;hsa-miR-374a-5p_CDS
PICALM	4	hsa-miR-101-2-5p_CDS;hsa-miR-16-1-3p_CDS;hsa-miR-1912-5p_CDS;hsa-miR-545-3p_CDS
PHC1	4	hsa-miR-16-2-3p_CDS;hsa-miR-1912-5p_CDS;hsa-miR-33a-5p_CDS;hsa-miR-93-5p_CDS
PGM3	4	hsa-let-7c-5p_CDS;hsa-miR-101-2-5p_CDS;hsa-miR-106a-5p_CDS;hsa-miR-1912-5p_CDS
PFKL	4	hsa-let-7c-5p_CDS;hsa-miR-101-2-5p_CDS;hsa-miR-33a-5p_CDS;hsa-miR-93-5p_CDS
PFKFB1	4	hsa-let-7c-5p_CDS;hsa-let-7f-2-3p_CDS;hsa-let-7g-5p_CDS;hsa-miR-16-2-3p_CDS
PER3	4	hsa-let-7c-5p_CDS;hsa-miR-144-5p_CDS;hsa-miR-148b-3p_CDS;hsa-miR-16-2-3p_CDS
PDSS2	4	hsa-miR-106a-5p_CDS;hsa-miR-1912-5p_CDS;hsa-miR-33a-5p_CDS;hsa-miR-93-5p_CDS
PDPR	4	hsa-let-7g-5p_CDS;hsa-miR-106a-5p_CDS;hsa-miR-16-2-3p_CDS;hsa-miR-93-5p_CDS
PDLIM5	4	hsa-let-7c-5p_CDS;hsa-miR-16-1-3p_CDS;hsa-miR-1912-5p_CDS;hsa-miR-33a-5p_CDS
PDGFRA	4	hsa-let-7c-5p_CDS;hsa-miR-101-2-5p_CDS;hsa-miR-1912-5p_CDS;hsa-miR-93-5p_CDS
PDE1A	4	hsa-miR-101-2-5p_CDS;hsa-miR-106a-5p_CDS;hsa-miR-16-1-3p_CDS;hsa-miR-33a-5p_CDS
PCDHGC4	4	hsa-let-7c-5p_CDS;hsa-let-7g-5p_CDS;hsa-miR-16-1-3p_CDS;hsa-miR-1912-5p_CDS
PCDHAC2	4	hsa-let-7g-5p_CDS;hsa-miR-101-2-5p_CDS;hsa-miR-1912-5p_CDS;hsa-miR-93-5p_CDS
PCDH11X	4	hsa-miR-101-2-5p_CDS;hsa-miR-106a-5p_CDS;hsa-miR-1912-5p_CDS;hsa-miR-93-5p_CDS
PBRM1	4	hsa-let-7g-5p_CDS;hsa-miR-16-1-3p_CDS;hsa-miR-33a-5p_CDS;hsa-miR-93-5p_CDS
PAXIP1	4	hsa-miR-16-1-3p_CDS;hsa-miR-1912-5p_CDS;hsa-miR-33a-5p_CDS;hsa-miR-93-5p_CDS
PATL2	4	hsa-let-7c-5p_CDS;hsa-miR-101-2-5p_CDS;hsa-miR-33a-5p_CDS;hsa-miR-93-5p_CDS
PAK1	4	hsa-let-7c-5p_CDS;hsa-miR-16-2-3p_CDS;hsa-miR-1912-5p_CDS;hsa-miR-545-3p_CDS
OXGR1	4	hsa-let-7g-5p_CDS;hsa-miR-106a-5p_CDS;hsa-miR-144-5p_CDS;hsa-miR-93-5p_CDS
OSBPL11	4	hsa-let-7f-2-3p_CDS;hsa-miR-16-2-3p_CDS;hsa-miR-1912-5p_CDS;hsa-miR-33a-5p_CDS
OR51S1	4	hsa-let-7c-5p_CDS;hsa-miR-1912-5p_CDS;hsa-miR-33a-5p_CDS;hsa-miR-93-5p_CDS
OR11L1	4	hsa-let-7c-5p_CDS;hsa-let-7g-5p_CDS;hsa-miR-101-2-5p_CDS;hsa-miR-93-5p_CDS
ODF2	4	hsa-miR-101-2-5p_CDS;hsa-miR-16-2-3p_CDS;hsa-miR-33a-5p_CDS;hsa-miR-93-5p_CDS
ODAM	4	hsa-let-7c-5p_CDS;hsa-let-7f-2-3p_CDS;hsa-miR-1912-5p_CDS;hsa-miR-93-5p_CDS
NYNRIN	4	hsa-let-7c-5p_CDS;hsa-miR-101-2-5p_CDS;hsa-miR-106a-5p_CDS;hsa-miR-1912-5p_CDS
NWD2	4	hsa-let-7g-5p_CDS;hsa-miR-106a-5p_CDS;hsa-miR-1912-5p_CDS;hsa-miR-93-5p_CDS
NUP210L	4	hsa-let-7c-5p_CDS;hsa-miR-16-1-3p_CDS;hsa-miR-1912-5p_CDS;hsa-miR-93-5p_CDS
NTRK2	4	hsa-let-7g-5p_CDS;hsa-miR-16-2-3p_CDS;hsa-miR-1912-5p_CDS;hsa-miR-93-5p_CDS
NSUN7	4	hsa-let-7c-5p_CDS;hsa-let-7g-5p_CDS;hsa-miR-106a-5p_CDS;hsa-miR-1912-5p_CDS
NSD1	4	hsa-let-7c-5p_CDS;hsa-miR-106a-5p_CDS;hsa-miR-16-1-3p_CDS;hsa-miR-93-5p_CDS
NRG1	4	hsa-let-7c-5p_CDS;hsa-let-7g-5p_CDS;hsa-miR-16-1-3p_CDS;hsa-miR-33a-5p_CDS
NRDC	4	hsa-miR-106a-5p_CDS;hsa-miR-148b-3p_CDS;hsa-miR-16-1-3p_CDS;hsa-miR-93-5p_CDS
NOP2	4	hsa-let-7c-5p_CDS;hsa-miR-106a-5p_CDS;hsa-miR-1912-5p_CDS;hsa-miR-93-5p_CDS
NLRP2	4	hsa-let-7f-2-3p_CDS;hsa-miR-142-5p_CDS;hsa-miR-16-1-3p_CDS;hsa-miR-1912-5p_CDS
NLRP13	4	hsa-miR-106a-5p_CDS;hsa-miR-148b-3p_CDS;hsa-miR-374a-5p_CDS;hsa-miR-93-5p_CDS
NLRC5	4	hsa-let-7c-5p_CDS;hsa-let-7g-5p_CDS;hsa-miR-1912-5p_CDS;hsa-miR-93-5p_CDS
NINL	4	hsa-let-7c-5p_CDS;hsa-miR-16-1-3p_CDS;hsa-miR-1912-5p_CDS;hsa-miR-33a-5p_CDS
NHSL1	4	hsa-let-7c-5p_CDS;hsa-miR-16-1-3p_CDS;hsa-miR-1912-5p_CDS;hsa-miR-93-5p_CDS
NFXL1	4	hsa-let-7c-5p_CDS;hsa-miR-106a-5p_CDS;hsa-miR-148b-3p_CDS;hsa-miR-33a-5p_CDS
NFRKB	4	hsa-let-7c-5p_CDS;hsa-let-7f-2-3p_CDS;hsa-let-7g-5p_CDS;hsa-miR-1912-5p_CDS
NFE2L2	4	hsa-let-7c-5p_CDS;hsa-let-7g-5p_CDS;hsa-miR-33a-5p_CDS;hsa-miR-93-5p_CDS
NFATC3	4	hsa-miR-101-2-5p_CDS;hsa-miR-106a-5p_CDS;hsa-miR-33a-5p_CDS;hsa-miR-93-5p_CDS
NFAT5	4	hsa-let-7c-5p_CDS;hsa-let-7f-2-3p_CDS;hsa-miR-1912-5p_CDS;hsa-miR-33a-5p_CDS
NEMF	4	hsa-let-7g-5p_CDS;hsa-miR-101-2-5p_CDS;hsa-miR-33a-5p_CDS;hsa-miR-93-5p_CDS
NDC1	4	hsa-miR-101-2-5p_CDS;hsa-miR-106a-5p_CDS;hsa-miR-33a-5p_CDS;hsa-miR-93-5p_CDS
NCOA4	4	hsa-miR-16-1-3p_CDS;hsa-miR-1912-5p_CDS;hsa-miR-30c-5p_CDS;hsa-miR-93-5p_CDS
NCOA3	4	hsa-miR-106a-5p_CDS;hsa-miR-148b-3p_CDS;hsa-miR-1912-5p_CDS;hsa-miR-93-5p_CDS
NCOA2	4	hsa-let-7c-5p_CDS;hsa-miR-16-1-3p_CDS;hsa-miR-16-2-3p_CDS;hsa-miR-30c-5p_CDS
NCDN	4	hsa-let-7c-5p_CDS;hsa-let-7g-5p_CDS;hsa-miR-106a-5p_CDS;hsa-miR-93-5p_CDS
NCAPG2	4	hsa-miR-101-2-5p_CDS;hsa-miR-106a-5p_CDS;hsa-miR-16-1-3p_CDS;hsa-miR-1912-5p_CDS
NBEAL1	4	hsa-let-7c-5p_CDS;hsa-let-7g-5p_CDS;hsa-miR-101-2-5p_CDS;hsa-miR-1912-5p_CDS
NBAS	4	hsa-miR-101-2-5p_CDS;hsa-miR-1912-5p_CDS;hsa-miR-33a-5p_CDS;hsa-miR-93-5p_CDS
NAV1	4	hsa-miR-106a-5p_CDS;hsa-miR-16-1-3p_CDS;hsa-miR-1912-5p_CDS;hsa-miR-93-5p_CDS
NASP	4	hsa-let-7f-2-3p_CDS;hsa-miR-16-1-3p_CDS;hsa-miR-1912-5p_CDS;hsa-miR-33a-5p_CDS
NALCN	4	hsa-let-7c-5p_CDS;hsa-miR-101-2-5p_CDS;hsa-miR-1912-5p_CDS;hsa-miR-93-5p_CDS
MYRF	4	hsa-let-7c-5p_CDS;hsa-miR-16-1-3p_CDS;hsa-miR-1912-5p_CDS;hsa-miR-33a-5p_CDS
MYPN	4	hsa-let-7g-5p_CDS;hsa-miR-101-2-5p_CDS;hsa-miR-1912-5p_CDS;hsa-miR-93-5p_CDS
MYOM1	4	hsa-let-7f-2-3p_CDS;hsa-miR-1912-5p_CDS;hsa-miR-33a-5p_CDS;hsa-miR-545-3p_CDS
MYOF	4	hsa-let-7c-5p_CDS;hsa-let-7f-2-3p_CDS;hsa-let-7g-5p_CDS;hsa-miR-93-5p_CDS
MYO9A	4	hsa-let-7c-5p_CDS;hsa-let-7f-2-3p_CDS;hsa-miR-101-2-5p_CDS;hsa-miR-1912-5p_CDS
MYLK	4	hsa-let-7c-5p_CDS;hsa-let-7f-2-3p_CDS;hsa-miR-1912-5p_CDS;hsa-miR-93-5p_CDS
MYD88	4	hsa-let-7g-5p_CDS;hsa-miR-101-2-5p_CDS;hsa-miR-148b-3p_CDS;hsa-miR-16-2-3p_CDS
MTTP	4	hsa-let-7c-5p_CDS;hsa-let-7g-5p_CDS;hsa-miR-144-5p_CDS;hsa-miR-16-1-3p_CDS
MTMR12	4	hsa-let-7c-5p_CDS;hsa-miR-16-1-3p_CDS;hsa-miR-16-2-3p_CDS;hsa-miR-33a-5p_CDS
MTMR11	4	hsa-let-7c-5p_CDS;hsa-let-7g-5p_CDS;hsa-miR-16-1-3p_CDS;hsa-miR-1912-5p_CDS
MTHFD1L	4	hsa-let-7g-5p_CDS;hsa-miR-16-1-3p_CDS;hsa-miR-16-2-3p_CDS;hsa-miR-1912-5p_CDS
MTHFD1	4	hsa-let-7c-5p_CDS;hsa-miR-148b-3p_CDS;hsa-miR-1912-5p_CDS;hsa-miR-33a-5p_CDS
MTF1	4	hsa-let-7c-5p_CDS;hsa-let-7g-5p_CDS;hsa-miR-148b-3p_CDS;hsa-miR-16-1-3p_CDS
MSH5	4	hsa-miR-106a-5p_CDS;hsa-miR-148b-3p_CDS;hsa-miR-33a-5p_CDS;hsa-miR-93-5p_CDS
MRTFB	4	hsa-let-7c-5p_CDS;hsa-let-7g-5p_CDS;hsa-miR-106a-5p_CDS;hsa-miR-16-1-3p_CDS
MRC1	4	hsa-let-7f-2-3p_CDS;hsa-miR-148b-3p_CDS;hsa-miR-16-1-3p_CDS;hsa-miR-1912-5p_CDS
MOV10L1	4	hsa-let-7g-5p_CDS;hsa-miR-16-1-3p_CDS;hsa-miR-1912-5p_CDS;hsa-miR-93-5p_CDS
MKI67	4	hsa-miR-106a-5p_CDS;hsa-miR-16-1-3p_CDS;hsa-miR-1912-5p_CDS;hsa-miR-93-5p_CDS
MIS18BP1	4	hsa-let-7c-5p_CDS;hsa-let-7g-5p_CDS;hsa-miR-1912-5p_CDS;hsa-miR-33a-5p_CDS
MINDY4	4	hsa-let-7c-5p_CDS;hsa-miR-16-2-3p_CDS;hsa-miR-1912-5p_CDS;hsa-miR-545-3p_CDS
MGST1	4	hsa-let-7c-5p_CDS;hsa-miR-1912-5p_CDS;hsa-miR-33a-5p_CDS;hsa-miR-374a-5p_CDS
MFRP	4	hsa-let-7c-5p_CDS;hsa-miR-1912-5p_CDS;hsa-miR-33a-5p_CDS;hsa-miR-93-5p_CDS
MEPE	4	hsa-let-7f-2-3p_CDS;hsa-miR-148b-3p_CDS;hsa-miR-33a-5p_CDS;hsa-miR-93-5p_CDS
MEIS2	4	hsa-let-7g-5p_CDS;hsa-miR-1912-5p_CDS;hsa-miR-33a-5p_CDS;hsa-miR-93-5p_CDS
MED1	4	hsa-miR-144-5p_CDS;hsa-miR-148b-3p_CDS;hsa-miR-1912-5p_CDS;hsa-miR-93-5p_CDS
MDN1	4	hsa-miR-148b-3p_CDS;hsa-miR-16-1-3p_CDS;hsa-miR-1912-5p_CDS;hsa-miR-93-5p_CDS
MCM10	4	hsa-let-7f-2-3p_CDS;hsa-miR-106a-5p_CDS;hsa-miR-148b-3p_CDS;hsa-miR-93-5p_CDS
MBD5	4	hsa-let-7c-5p_CDS;hsa-let-7g-5p_CDS;hsa-miR-148b-3p_CDS;hsa-miR-93-5p_CDS
MBD1	4	hsa-let-7c-5p_CDS;hsa-let-7f-2-3p_CDS;hsa-miR-101-2-5p_CDS;hsa-miR-93-5p_CDS
MATN2	4	hsa-let-7g-5p_CDS;hsa-miR-1912-5p_CDS;hsa-miR-33a-5p_CDS;hsa-miR-93-5p_CDS
MAST2	4	hsa-miR-101-2-5p_CDS;hsa-miR-148b-3p_CDS;hsa-miR-1912-5p_CDS;hsa-miR-93-5p_CDS
MAST1	4	hsa-let-7c-5p_CDS;hsa-let-7f-2-3p_CDS;hsa-miR-1912-5p_CDS;hsa-miR-33a-5p_CDS
MARS1	4	hsa-let-7g-5p_CDS;hsa-miR-106a-5p_CDS;hsa-miR-148b-3p_CDS;hsa-miR-33a-5p_CDS
MARF1	4	hsa-miR-101-2-5p_CDS;hsa-miR-148b-3p_CDS;hsa-miR-1912-5p_CDS;hsa-miR-93-5p_CDS
MAP4K3	4	hsa-let-7c-5p_CDS;hsa-miR-1912-5p_CDS;hsa-miR-30c-5p_CDS;hsa-miR-93-5p_CDS
MAP3K5	4	hsa-let-7c-5p_CDS;hsa-let-7g-5p_CDS;hsa-miR-1912-5p_CDS;hsa-miR-93-5p_CDS
MAP3K4	4	hsa-miR-101-2-5p_CDS;hsa-miR-16-1-3p_CDS;hsa-miR-1912-5p_CDS;hsa-miR-93-5p_CDS
MAP3K2	4	hsa-let-7g-5p_CDS;hsa-miR-101-2-5p_CDS;hsa-miR-16-1-3p_CDS;hsa-miR-16-2-3p_CDS
MAP3K15	4	hsa-let-7f-2-3p_CDS;hsa-miR-101-2-5p_CDS;hsa-miR-16-1-3p_CDS;hsa-miR-16-2-3p_CDS
MAP2K5	4	hsa-miR-16-1-3p_CDS;hsa-miR-1912-5p_CDS;hsa-miR-33a-5p_CDS;hsa-miR-93-5p_CDS
MAMLD1	4	hsa-let-7c-5p_CDS;hsa-miR-106a-5p_CDS;hsa-miR-1912-5p_CDS;hsa-miR-93-5p_CDS
MAGI3	4	hsa-let-7c-5p_CDS;hsa-miR-101-2-5p_CDS;hsa-miR-106a-5p_CDS;hsa-miR-93-5p_CDS
LY75	4	hsa-miR-106a-5p_CDS;hsa-miR-148b-3p_CDS;hsa-miR-16-1-3p_CDS;hsa-miR-1912-5p_CDS
LRRIQ1	4	hsa-let-7c-5p_CDS;hsa-miR-1912-5p_CDS;hsa-miR-33a-5p_CDS;hsa-miR-93-5p_CDS
LRRFIP2	4	hsa-miR-148b-3p_CDS;hsa-miR-1912-5p_CDS;hsa-miR-30c-5p_CDS;hsa-miR-93-5p_CDS
LRRC14	4	hsa-let-7c-5p_CDS;hsa-let-7g-5p_CDS;hsa-miR-16-1-3p_CDS;hsa-miR-93-5p_CDS
LRP8	4	hsa-let-7c-5p_CDS;hsa-let-7g-5p_CDS;hsa-miR-106a-5p_CDS;hsa-miR-93-5p_CDS
LOXL2	4	hsa-let-7c-5p_CDS;hsa-miR-101-2-5p_CDS;hsa-miR-1912-5p_CDS;hsa-miR-93-5p_CDS
LOXHD1	4	hsa-let-7g-5p_CDS;hsa-miR-101-2-5p_CDS;hsa-miR-148b-3p_CDS;hsa-miR-16-1-3p_CDS
LCORL	4	hsa-miR-106a-5p_CDS;hsa-miR-144-5p_CDS;hsa-miR-16-2-3p_CDS;hsa-miR-1912-5p_CDS
LARS1	4	hsa-let-7g-5p_CDS;hsa-miR-16-2-3p_CDS;hsa-miR-1912-5p_CDS;hsa-miR-93-5p_CDS
LAMA3	4	hsa-miR-106a-5p_CDS;hsa-miR-148b-3p_CDS;hsa-miR-33a-5p_CDS;hsa-miR-93-5p_CDS
KRTAP16-1	4	hsa-let-7c-5p_CDS;hsa-miR-106a-5p_CDS;hsa-miR-1912-5p_CDS;hsa-miR-93-5p_CDS
KPNA5	4	hsa-miR-106a-5p_CDS;hsa-miR-16-1-3p_CDS;hsa-miR-16-2-3p_CDS;hsa-miR-93-5p_CDS
KIFAP3	4	hsa-miR-101-2-5p_CDS;hsa-miR-1912-5p_CDS;hsa-miR-33a-5p_CDS;hsa-miR-93-5p_CDS
KIF4B	4	hsa-let-7c-5p_CDS;hsa-miR-106a-5p_CDS;hsa-miR-16-1-3p_CDS;hsa-miR-1912-5p_CDS
KIF3B	4	hsa-let-7c-5p_CDS;hsa-miR-101-2-5p_CDS;hsa-miR-1912-5p_CDS;hsa-miR-93-5p_CDS
KIF22	4	hsa-let-7c-5p_CDS;hsa-miR-101-2-5p_CDS;hsa-miR-148b-3p_CDS;hsa-miR-93-5p_CDS
KIF21A	4	hsa-let-7f-2-3p_CDS;hsa-miR-106a-5p_CDS;hsa-miR-33a-5p_CDS;hsa-miR-93-5p_CDS
KIF16B	4	hsa-let-7f-2-3p_CDS;hsa-let-7g-5p_CDS;hsa-miR-106a-5p_CDS;hsa-miR-33a-5p_CDS
KIAA1549L	4	hsa-let-7g-5p_CDS;hsa-miR-101-2-5p_CDS;hsa-miR-106a-5p_CDS;hsa-miR-1912-5p_CDS
KIAA1328	4	hsa-let-7c-5p_CDS;hsa-let-7f-2-3p_CDS;hsa-miR-101-2-5p_CDS;hsa-miR-93-5p_CDS
KIAA1210	4	hsa-miR-148b-3p_CDS;hsa-miR-16-1-3p_CDS;hsa-miR-1912-5p_CDS;hsa-miR-93-5p_CDS
KIAA0319	4	hsa-let-7g-5p_CDS;hsa-miR-148b-3p_CDS;hsa-miR-16-1-3p_CDS;hsa-miR-1912-5p_CDS
KDM2B	4	hsa-let-7c-5p_CDS;hsa-miR-101-2-5p_CDS;hsa-miR-1912-5p_CDS;hsa-miR-93-5p_CDS
KCNT2	4	hsa-let-7c-5p_CDS;hsa-miR-101-2-5p_CDS;hsa-miR-1912-5p_CDS;hsa-miR-374a-5p_CDS
KCNC2	4	hsa-let-7c-5p_CDS;hsa-let-7g-5p_CDS;hsa-miR-101-2-5p_CDS;hsa-miR-545-3p_CDS
KBTBD6	4	hsa-miR-106a-5p_CDS;hsa-miR-16-1-3p_CDS;hsa-miR-1912-5p_CDS;hsa-miR-33a-5p_CDS
KAT6B	4	hsa-let-7c-5p_CDS;hsa-miR-101-2-5p_CDS;hsa-miR-16-2-3p_CDS;hsa-miR-33a-5p_CDS
KANK2	4	hsa-let-7c-5p_CDS;hsa-miR-101-2-5p_CDS;hsa-miR-1912-5p_CDS;hsa-miR-33a-5p_CDS
KANK1	4	hsa-let-7c-5p_CDS;hsa-miR-106a-5p_CDS;hsa-miR-1912-5p_CDS;hsa-miR-93-5p_CDS
IZUMO2	4	hsa-let-7c-5p_CDS;hsa-miR-16-2-3p_CDS;hsa-miR-30c-5p_CDS;hsa-miR-33a-5p_CDS
ITPR1	4	hsa-let-7c-5p_CDS;hsa-miR-106a-5p_CDS;hsa-miR-1912-5p_CDS;hsa-miR-33a-5p_CDS
ITIH4	4	hsa-let-7c-5p_CDS;hsa-let-7g-5p_CDS;hsa-miR-1912-5p_CDS;hsa-miR-93-5p_CDS
ITGAX	4	hsa-let-7c-5p_CDS;hsa-let-7f-2-3p_CDS;hsa-miR-106a-5p_CDS;hsa-miR-1912-5p_CDS
ITGAV	4	hsa-let-7c-5p_CDS;hsa-miR-1912-5p_CDS;hsa-miR-3613-5p_CDS;hsa-miR-93-5p_CDS
ITGA8	4	hsa-miR-106a-5p_CDS;hsa-miR-16-1-3p_CDS;hsa-miR-16-2-3p_CDS;hsa-miR-1912-5p_CDS
ITGA7	4	hsa-let-7c-5p_CDS;hsa-miR-101-2-5p_CDS;hsa-miR-1912-5p_CDS;hsa-miR-93-5p_CDS
IRAG1	4	hsa-miR-106a-5p_CDS;hsa-miR-16-1-3p_CDS;hsa-miR-1912-5p_CDS;hsa-miR-93-5p_CDS
IQSEC2	4	hsa-let-7c-5p_CDS;hsa-let-7f-2-3p_CDS;hsa-miR-1912-5p_CDS;hsa-miR-93-5p_CDS
IPO4	4	hsa-let-7c-5p_CDS;hsa-let-7g-5p_CDS;hsa-miR-16-1-3p_CDS;hsa-miR-1912-5p_CDS
INPP5F	4	hsa-miR-144-5p_CDS;hsa-miR-16-1-3p_CDS;hsa-miR-16-2-3p_CDS;hsa-miR-30c-5p_CDS
INPP4B	4	hsa-let-7c-5p_CDS;hsa-let-7f-2-3p_CDS;hsa-miR-16-1-3p_CDS;hsa-miR-1912-5p_CDS
INO80D	4	hsa-let-7c-5p_CDS;hsa-miR-1912-5p_CDS;hsa-miR-30c-5p_CDS;hsa-miR-93-5p_CDS
IMMT	4	hsa-let-7c-5p_CDS;hsa-let-7f-2-3p_CDS;hsa-miR-101-2-5p_CDS;hsa-miR-16-1-3p_CDS
IL1RAP	4	hsa-miR-101-2-5p_CDS;hsa-miR-106a-5p_CDS;hsa-miR-1912-5p_CDS;hsa-miR-93-5p_CDS
IL1R1	4	hsa-let-7c-5p_CDS;hsa-miR-106a-5p_CDS;hsa-miR-16-1-3p_CDS;hsa-miR-1912-5p_CDS
IKZF5	4	hsa-let-7c-5p_CDS;hsa-miR-106a-5p_CDS;hsa-miR-1912-5p_CDS;hsa-miR-93-5p_CDS
IGSF10	4	hsa-miR-106a-5p_CDS;hsa-miR-16-1-3p_CDS;hsa-miR-1912-5p_CDS;hsa-miR-93-5p_CDS
IFT122	4	hsa-let-7g-5p_CDS;hsa-miR-106a-5p_CDS;hsa-miR-1912-5p_CDS;hsa-miR-93-5p_CDS
HTT	4	hsa-let-7g-5p_CDS;hsa-miR-16-1-3p_CDS;hsa-miR-33a-5p_CDS;hsa-miR-93-5p_CDS
HTR4	4	hsa-let-7f-2-3p_CDS;hsa-miR-101-2-5p_CDS;hsa-miR-545-3p_CDS;hsa-miR-93-5p_CDS
HPSE2	4	hsa-let-7g-5p_CDS;hsa-miR-101-2-5p_CDS;hsa-miR-16-1-3p_CDS;hsa-miR-1912-5p_CDS
HMCN2	4	hsa-let-7c-5p_CDS;hsa-let-7f-2-3p_CDS;hsa-miR-16-2-3p_CDS;hsa-miR-545-3p_CDS
HK2	4	hsa-miR-101-2-5p_CDS;hsa-miR-106a-5p_CDS;hsa-miR-1912-5p_CDS;hsa-miR-93-5p_CDS
HIP1	4	hsa-let-7c-5p_CDS;hsa-miR-1912-5p_CDS;hsa-miR-30c-5p_CDS;hsa-miR-3613-5p_CDS
HECTD1	4	hsa-let-7g-5p_CDS;hsa-miR-1912-5p_CDS;hsa-miR-33a-5p_CDS;hsa-miR-93-5p_CDS
HEATR5A	4	hsa-let-7c-5p_CDS;hsa-let-7g-5p_CDS;hsa-miR-545-3p_CDS;hsa-miR-93-5p_CDS
HDAC9	4	hsa-let-7c-5p_CDS;hsa-miR-148b-3p_CDS;hsa-miR-16-2-3p_CDS;hsa-miR-93-5p_CDS
HDAC5	4	hsa-miR-106a-5p_CDS;hsa-miR-148b-3p_CDS;hsa-miR-16-1-3p_CDS;hsa-miR-1912-5p_CDS
HAUS6	4	hsa-let-7c-5p_CDS;hsa-miR-101-2-5p_CDS;hsa-miR-1912-5p_CDS;hsa-miR-545-3p_CDS
HARS2	4	hsa-let-7c-5p_CDS;hsa-miR-148b-3p_CDS;hsa-miR-30c-5p_CDS;hsa-miR-545-3p_CDS
GZF1	4	hsa-let-7c-5p_CDS;hsa-miR-16-1-3p_CDS;hsa-miR-16-2-3p_CDS;hsa-miR-30c-5p_CDS
GRM7	4	hsa-let-7c-5p_CDS;hsa-miR-101-2-5p_CDS;hsa-miR-16-1-3p_CDS;hsa-miR-1912-5p_CDS
GRID2	4	hsa-let-7c-5p_CDS;hsa-miR-106a-5p_CDS;hsa-miR-142-5p_CDS;hsa-miR-1912-5p_CDS
GPR85	4	hsa-let-7c-5p_CDS;hsa-miR-106a-5p_CDS;hsa-miR-1912-5p_CDS;hsa-miR-33a-5p_CDS
GPNMB	4	hsa-miR-101-2-5p_CDS;hsa-miR-106a-5p_CDS;hsa-miR-16-1-3p_CDS;hsa-miR-1912-5p_CDS
GOLGA4	4	hsa-let-7c-5p_CDS;hsa-miR-148b-3p_CDS;hsa-miR-16-1-3p_CDS;hsa-miR-3613-5p_CDS
GNAS	4	hsa-let-7c-5p_CDS;hsa-miR-106a-5p_CDS;hsa-miR-1912-5p_CDS;hsa-miR-33a-5p_CDS
GMPR2	4	hsa-let-7f-2-3p_CDS;hsa-miR-106a-5p_CDS;hsa-miR-148b-3p_CDS;hsa-miR-30c-5p_CDS
GLI3	4	hsa-let-7c-5p_CDS;hsa-miR-101-2-5p_CDS;hsa-miR-1912-5p_CDS;hsa-miR-93-5p_CDS
GIPR	4	hsa-let-7c-5p_CDS;hsa-let-7g-5p_CDS;hsa-miR-33a-5p_CDS;hsa-miR-93-5p_CDS
GFRA3	4	hsa-let-7c-5p_CDS;hsa-let-7g-5p_CDS;hsa-miR-106a-5p_CDS;hsa-miR-33a-5p_CDS
GCNT2	4	hsa-let-7c-5p_CDS;hsa-let-7g-5p_CDS;hsa-miR-106a-5p_CDS;hsa-miR-148b-3p_CDS
GCC2	4	hsa-let-7c-5p_CDS;hsa-let-7f-2-3p_CDS;hsa-miR-30c-5p_CDS;hsa-miR-93-5p_CDS
GATA2	4	hsa-let-7c-5p_CDS;hsa-let-7g-5p_CDS;hsa-miR-101-2-5p_CDS;hsa-miR-1912-5p_CDS
GABRB3	4	hsa-let-7c-5p_CDS;hsa-let-7f-2-3p_CDS;hsa-miR-148b-3p_CDS;hsa-miR-93-5p_CDS
G2E3	4	hsa-let-7c-5p_CDS;hsa-miR-101-2-5p_CDS;hsa-miR-30c-5p_CDS;hsa-miR-33a-5p_CDS
FRMPD1	4	hsa-miR-106a-5p_CDS;hsa-miR-148b-3p_CDS;hsa-miR-1912-5p_CDS;hsa-miR-33a-5p_CDS
FRMD4B	4	hsa-let-7c-5p_CDS;hsa-miR-16-1-3p_CDS;hsa-miR-16-2-3p_CDS;hsa-miR-33a-5p_CDS
FREM3	4	hsa-let-7c-5p_CDS;hsa-let-7g-5p_CDS;hsa-miR-101-2-5p_CDS;hsa-miR-1912-5p_CDS
FNDC7	4	hsa-let-7f-2-3p_CDS;hsa-miR-148b-3p_CDS;hsa-miR-16-1-3p_CDS;hsa-miR-1912-5p_CDS
FMNL3	4	hsa-let-7c-5p_CDS;hsa-miR-148b-3p_CDS;hsa-miR-33a-5p_CDS;hsa-miR-93-5p_CDS
FILIP1L	4	hsa-let-7c-5p_CDS;hsa-let-7g-5p_CDS;hsa-miR-16-2-3p_CDS;hsa-miR-1912-5p_CDS
FGFR1	4	hsa-let-7c-5p_CDS;hsa-miR-148b-3p_CDS;hsa-miR-1912-5p_CDS;hsa-miR-93-5p_CDS
FER1L5	4	hsa-let-7c-5p_CDS;hsa-miR-101-2-5p_CDS;hsa-miR-1912-5p_CDS;hsa-miR-33a-5p_CDS
FCRL5	4	hsa-let-7g-5p_CDS;hsa-miR-101-2-5p_CDS;hsa-miR-1912-5p_CDS;hsa-miR-33a-5p_CDS
FCHSD2	4	hsa-miR-101-2-5p_CDS;hsa-miR-148b-3p_CDS;hsa-miR-1912-5p_CDS;hsa-miR-93-5p_CDS
FBXW7	4	hsa-miR-101-2-5p_CDS;hsa-miR-144-5p_CDS;hsa-miR-16-1-3p_CDS;hsa-miR-1912-5p_CDS
FBXO34	4	hsa-let-7c-5p_CDS;hsa-let-7g-5p_CDS;hsa-miR-101-2-5p_CDS;hsa-miR-1912-5p_CDS
FBXO11	4	hsa-let-7c-5p_CDS;hsa-let-7f-2-3p_CDS;hsa-miR-33a-5p_CDS;hsa-miR-93-5p_CDS
FBN2	4	hsa-let-7g-5p_CDS;hsa-miR-148b-3p_CDS;hsa-miR-1912-5p_CDS;hsa-miR-33a-5p_CDS
FANCM	4	hsa-let-7c-5p_CDS;hsa-let-7g-5p_CDS;hsa-miR-1912-5p_CDS;hsa-miR-30c-5p_CDS
FAM193A	4	hsa-let-7c-5p_CDS;hsa-miR-106a-5p_CDS;hsa-miR-16-1-3p_CDS;hsa-miR-1912-5p_CDS
FAM13A	4	hsa-let-7f-2-3p_CDS;hsa-let-7g-5p_CDS;hsa-miR-16-1-3p_CDS;hsa-miR-3613-5p_CDS
EYA4	4	hsa-let-7c-5p_CDS;hsa-let-7g-5p_CDS;hsa-miR-16-1-3p_CDS;hsa-miR-16-2-3p_CDS
EXTL3	4	hsa-miR-101-2-5p_CDS;hsa-miR-106a-5p_CDS;hsa-miR-16-2-3p_CDS;hsa-miR-93-5p_CDS
EXPH5	4	hsa-miR-16-1-3p_CDS;hsa-miR-1912-5p_CDS;hsa-miR-545-3p_CDS;hsa-miR-93-5p_CDS
ETV1	4	hsa-miR-106a-5p_CDS;hsa-miR-1912-5p_CDS;hsa-miR-33a-5p_CDS;hsa-miR-93-5p_CDS
ESRP1	4	hsa-let-7c-5p_CDS;hsa-miR-16-1-3p_CDS;hsa-miR-1912-5p_CDS;hsa-miR-93-5p_CDS
ESPNL	4	hsa-let-7c-5p_CDS;hsa-miR-148b-3p_CDS;hsa-miR-1912-5p_CDS;hsa-miR-93-5p_CDS
ERBB2	4	hsa-let-7f-2-3p_CDS;hsa-miR-101-2-5p_CDS;hsa-miR-148b-3p_CDS;hsa-miR-1912-5p_CDS
ERAP1	4	hsa-let-7g-5p_CDS;hsa-miR-106a-5p_CDS;hsa-miR-1912-5p_CDS;hsa-miR-93-5p_CDS
EPS15	4	hsa-let-7g-5p_CDS;hsa-miR-16-1-3p_CDS;hsa-miR-33a-5p_CDS;hsa-miR-93-5p_CDS
EPRS1	4	hsa-miR-101-2-5p_CDS;hsa-miR-148b-3p_CDS;hsa-miR-16-1-3p_CDS;hsa-miR-30c-5p_CDS
EPHA6	4	hsa-miR-101-2-5p_CDS;hsa-miR-106a-5p_CDS;hsa-miR-148b-3p_CDS;hsa-miR-33a-5p_CDS
EPHA5	4	hsa-let-7c-5p_CDS;hsa-miR-16-1-3p_CDS;hsa-miR-1912-5p_CDS;hsa-miR-33a-5p_CDS
EPB41L5	4	hsa-let-7c-5p_CDS;hsa-miR-106a-5p_CDS;hsa-miR-148b-3p_CDS;hsa-miR-16-1-3p_CDS
EPB41L2	4	hsa-let-7c-5p_CDS;hsa-miR-106a-5p_CDS;hsa-miR-1912-5p_CDS;hsa-miR-30c-5p_CDS
ENPP2	4	hsa-let-7c-5p_CDS;hsa-miR-101-2-5p_CDS;hsa-miR-30c-5p_CDS;hsa-miR-33a-5p_CDS
ENOX2	4	hsa-let-7c-5p_CDS;hsa-let-7f-2-3p_CDS;hsa-let-7g-5p_CDS;hsa-miR-1912-5p_CDS
ENAH	4	hsa-let-7c-5p_CDS;hsa-miR-101-2-5p_CDS;hsa-miR-1912-5p_CDS;hsa-miR-33a-5p_CDS
EML6	4	hsa-miR-101-2-5p_CDS;hsa-miR-16-1-3p_CDS;hsa-miR-1912-5p_CDS;hsa-miR-33a-5p_CDS
EML4	4	hsa-miR-106a-5p_CDS;hsa-miR-148b-3p_CDS;hsa-miR-16-2-3p_CDS;hsa-miR-1912-5p_CDS
EML1	4	hsa-let-7c-5p_CDS;hsa-miR-1912-5p_CDS;hsa-miR-33a-5p_CDS;hsa-miR-93-5p_CDS
ELF2	4	hsa-let-7f-2-3p_CDS;hsa-miR-16-1-3p_CDS;hsa-miR-1912-5p_CDS;hsa-miR-33a-5p_CDS
ELAPOR2	4	hsa-let-7c-5p_CDS;hsa-let-7f-2-3p_CDS;hsa-miR-16-1-3p_CDS;hsa-miR-1912-5p_CDS
ELAPOR1	4	hsa-let-7c-5p_CDS;hsa-let-7g-5p_CDS;hsa-miR-148b-3p_CDS;hsa-miR-1912-5p_CDS
EIF4ENIF1	4	hsa-let-7c-5p_CDS;hsa-let-7f-2-3p_CDS;hsa-miR-101-2-5p_CDS;hsa-miR-1912-5p_CDS
EEA1	4	hsa-miR-148b-3p_CDS;hsa-miR-16-1-3p_CDS;hsa-miR-1912-5p_CDS;hsa-miR-33a-5p_CDS
ECPAS	4	hsa-let-7f-2-3p_CDS;hsa-let-7g-5p_CDS;hsa-miR-16-1-3p_CDS;hsa-miR-93-5p_CDS
DUOXA1	4	hsa-let-7c-5p_CDS;hsa-miR-106a-5p_CDS;hsa-miR-1912-5p_CDS;hsa-miR-93-5p_CDS
DTNA	4	hsa-let-7c-5p_CDS;hsa-miR-106a-5p_CDS;hsa-miR-374a-5p_CDS;hsa-miR-93-5p_CDS
DSPP	4	hsa-miR-16-1-3p_CDS;hsa-miR-16-2-3p_CDS;hsa-miR-1912-5p_CDS;hsa-miR-33a-5p_CDS
DSP	4	hsa-let-7c-5p_CDS;hsa-miR-16-1-3p_CDS;hsa-miR-1912-5p_CDS;hsa-miR-33a-5p_CDS
DSG4	4	hsa-let-7c-5p_CDS;hsa-let-7g-5p_CDS;hsa-miR-33a-5p_CDS;hsa-miR-93-5p_CDS
DSE	4	hsa-let-7c-5p_CDS;hsa-miR-1912-5p_CDS;hsa-miR-33a-5p_CDS;hsa-miR-93-5p_CDS
DSCAM	4	hsa-let-7g-5p_CDS;hsa-miR-101-2-5p_CDS;hsa-miR-16-2-3p_CDS;hsa-miR-1912-5p_CDS
DOCK7	4	hsa-let-7c-5p_CDS;hsa-miR-148b-3p_CDS;hsa-miR-1912-5p_CDS;hsa-miR-30c-5p_CDS
DOCK4	4	hsa-let-7c-5p_CDS;hsa-miR-106a-5p_CDS;hsa-miR-1912-5p_CDS;hsa-miR-33a-5p_CDS
DNAH2	4	hsa-let-7g-5p_CDS;hsa-miR-16-1-3p_CDS;hsa-miR-33a-5p_CDS;hsa-miR-93-5p_CDS
DNAH1	4	hsa-let-7c-5p_CDS;hsa-let-7f-2-3p_CDS;hsa-let-7g-5p_CDS;hsa-miR-16-1-3p_CDS
DMXL2	4	hsa-let-7g-5p_CDS;hsa-miR-16-1-3p_CDS;hsa-miR-1912-5p_CDS;hsa-miR-33a-5p_CDS
DIP2C	4	hsa-miR-101-2-5p_CDS;hsa-miR-1912-5p_CDS;hsa-miR-33a-5p_CDS;hsa-miR-93-5p_CDS
DHX9	4	hsa-let-7c-5p_CDS;hsa-let-7f-2-3p_CDS;hsa-miR-101-2-5p_CDS;hsa-miR-93-5p_CDS
DHRS12	4	hsa-miR-16-1-3p_CDS;hsa-miR-1912-5p_CDS;hsa-miR-33a-5p_CDS;hsa-miR-93-5p_CDS
DGKZ	4	hsa-let-7c-5p_CDS;hsa-let-7f-2-3p_CDS;hsa-miR-148b-3p_CDS;hsa-miR-93-5p_CDS
DDX60L	4	hsa-let-7c-5p_CDS;hsa-let-7g-5p_CDS;hsa-miR-33a-5p_CDS;hsa-miR-93-5p_CDS
DDX4	4	hsa-miR-148b-3p_CDS;hsa-miR-16-1-3p_CDS;hsa-miR-16-2-3p_CDS;hsa-miR-1912-5p_CDS
DCLRE1A	4	hsa-let-7c-5p_CDS;hsa-miR-148b-3p_CDS;hsa-miR-16-1-3p_CDS;hsa-miR-1912-5p_CDS
DCHS1	4	hsa-let-7c-5p_CDS;hsa-miR-101-2-5p_CDS;hsa-miR-1912-5p_CDS;hsa-miR-93-5p_CDS
DCAF10	4	hsa-let-7c-5p_CDS;hsa-miR-106a-5p_CDS;hsa-miR-33a-5p_CDS;hsa-miR-93-5p_CDS
DCAF1	4	hsa-let-7g-5p_CDS;hsa-miR-101-2-5p_CDS;hsa-miR-148b-3p_CDS;hsa-miR-16-2-3p_CDS
CYP4B1	4	hsa-miR-106a-5p_CDS;hsa-miR-148b-3p_CDS;hsa-miR-1912-5p_CDS;hsa-miR-93-5p_CDS
CYP2R1	4	hsa-let-7c-5p_CDS;hsa-miR-106a-5p_CDS;hsa-miR-16-1-3p_CDS;hsa-miR-93-5p_CDS
CYP2C18	4	hsa-let-7c-5p_CDS;hsa-let-7g-5p_CDS;hsa-miR-148b-3p_CDS;hsa-miR-1912-5p_CDS
CUX1	4	hsa-let-7c-5p_CDS;hsa-miR-148b-3p_CDS;hsa-miR-33a-5p_CDS;hsa-miR-93-5p_CDS
CUL4B	4	hsa-let-7c-5p_CDS;hsa-let-7g-5p_CDS;hsa-miR-16-2-3p_CDS;hsa-miR-93-5p_CDS
CTTNBP2	4	hsa-let-7c-5p_CDS;hsa-let-7g-5p_CDS;hsa-miR-106a-5p_CDS;hsa-miR-1912-5p_CDS
CTBP2	4	hsa-let-7c-5p_CDS;hsa-miR-101-2-5p_CDS;hsa-miR-148b-3p_CDS;hsa-miR-1912-5p_CDS
CSPP1	4	hsa-let-7c-5p_CDS;hsa-miR-106a-5p_CDS;hsa-miR-1912-5p_CDS;hsa-miR-93-5p_CDS
CSMD2	4	hsa-let-7c-5p_CDS;hsa-miR-1912-5p_CDS;hsa-miR-33a-5p_CDS;hsa-miR-93-5p_CDS
CSMD1	4	hsa-let-7c-5p_CDS;hsa-miR-106a-5p_CDS;hsa-miR-1912-5p_CDS;hsa-miR-93-5p_CDS
CRYBG2	4	hsa-let-7c-5p_CDS;hsa-let-7g-5p_CDS;hsa-miR-1912-5p_CDS;hsa-miR-93-5p_CDS
CRACR2A	4	hsa-miR-106a-5p_CDS;hsa-miR-1912-5p_CDS;hsa-miR-33a-5p_CDS;hsa-miR-93-5p_CDS
CPED1	4	hsa-let-7c-5p_CDS;hsa-let-7g-5p_CDS;hsa-miR-1912-5p_CDS;hsa-miR-30c-5p_CDS
CORO1C	4	hsa-let-7c-5p_CDS;hsa-miR-101-2-5p_CDS;hsa-miR-144-5p_CDS;hsa-miR-1912-5p_CDS
CORIN	4	hsa-miR-106a-5p_CDS;hsa-miR-16-1-3p_CDS;hsa-miR-1912-5p_CDS;hsa-miR-93-5p_CDS
COPS7B	4	hsa-miR-101-2-5p_CDS;hsa-miR-106a-5p_CDS;hsa-miR-1912-5p_CDS;hsa-miR-93-5p_CDS
COPS4	4	hsa-let-7c-5p_CDS;hsa-miR-106a-5p_CDS;hsa-miR-1912-5p_CDS;hsa-miR-93-5p_CDS
COG1	4	hsa-let-7c-5p_CDS;hsa-miR-16-2-3p_CDS;hsa-miR-1912-5p_CDS;hsa-miR-93-5p_CDS
CNTRL	4	hsa-let-7f-2-3p_CDS;hsa-miR-16-2-3p_CDS;hsa-miR-1912-5p_CDS;hsa-miR-30c-5p_CDS
CNTNAP5	4	hsa-let-7g-5p_CDS;hsa-miR-101-2-5p_CDS;hsa-miR-33a-5p_CDS;hsa-miR-93-5p_CDS
CNTN4	4	hsa-let-7f-2-3p_CDS;hsa-let-7g-5p_CDS;hsa-miR-16-1-3p_CDS;hsa-miR-1912-5p_CDS
CNR1	4	hsa-let-7c-5p_CDS;hsa-miR-106a-5p_CDS;hsa-miR-1912-5p_CDS;hsa-miR-93-5p_CDS
CMTR2	4	hsa-miR-106a-5p_CDS;hsa-miR-16-1-3p_CDS;hsa-miR-1912-5p_CDS;hsa-miR-93-5p_CDS
CLCN2	4	hsa-miR-148b-3p_CDS;hsa-miR-1912-5p_CDS;hsa-miR-30c-5p_CDS;hsa-miR-93-5p_CDS
CHRNA7	4	hsa-miR-101-2-5p_CDS;hsa-miR-106a-5p_CDS;hsa-miR-1912-5p_CDS;hsa-miR-93-5p_CDS
CHPF2	4	hsa-let-7c-5p_CDS;hsa-miR-106a-5p_CDS;hsa-miR-30c-5p_CDS;hsa-miR-93-5p_CDS
CHD6	4	hsa-let-7c-5p_CDS;hsa-miR-101-2-5p_CDS;hsa-miR-16-1-3p_CDS;hsa-miR-93-5p_CDS
CHD3	4	hsa-let-7c-5p_CDS;hsa-let-7f-2-3p_CDS;hsa-miR-101-2-5p_CDS;hsa-miR-148b-3p_CDS
CHD1	4	hsa-let-7c-5p_CDS;hsa-miR-101-2-5p_CDS;hsa-miR-1912-5p_CDS;hsa-miR-30c-5p_CDS
CFAP92	4	hsa-let-7c-5p_CDS;hsa-miR-106a-5p_CDS;hsa-miR-1912-5p_CDS;hsa-miR-93-5p_CDS
CFAP69	4	hsa-miR-101-2-5p_CDS;hsa-miR-16-1-3p_CDS;hsa-miR-16-2-3p_CDS;hsa-miR-1912-5p_CDS
CFAP65	4	hsa-let-7c-5p_CDS;hsa-let-7g-5p_CDS;hsa-miR-106a-5p_CDS;hsa-miR-93-5p_CDS
CFAP54	4	hsa-let-7c-5p_CDS;hsa-miR-148b-3p_CDS;hsa-miR-1912-5p_CDS;hsa-miR-33a-5p_CDS
CFAP44	4	hsa-let-7c-5p_CDS;hsa-miR-101-2-5p_CDS;hsa-miR-106a-5p_CDS;hsa-miR-93-5p_CDS
CES5A	4	hsa-let-7c-5p_CDS;hsa-miR-106a-5p_CDS;hsa-miR-1912-5p_CDS;hsa-miR-93-5p_CDS
CERT1	4	hsa-miR-106a-5p_CDS;hsa-miR-148b-3p_CDS;hsa-miR-1912-5p_CDS;hsa-miR-33a-5p_CDS
CEPT1	4	hsa-let-7g-5p_CDS;hsa-miR-106a-5p_CDS;hsa-miR-33a-5p_CDS;hsa-miR-93-5p_CDS
CEP250	4	hsa-let-7f-2-3p_CDS;hsa-let-7g-5p_CDS;hsa-miR-1912-5p_CDS;hsa-miR-30c-5p_CDS
CEP152	4	hsa-miR-16-1-3p_CDS;hsa-miR-1912-5p_CDS;hsa-miR-33a-5p_CDS;hsa-miR-93-5p_CDS
CENPF	4	hsa-miR-148b-3p_CDS;hsa-miR-1912-5p_CDS;hsa-miR-33a-5p_CDS;hsa-miR-93-5p_CDS
CECR2	4	hsa-let-7c-5p_CDS;hsa-let-7g-5p_CDS;hsa-miR-106a-5p_CDS;hsa-miR-148b-3p_CDS
CDHR4	4	hsa-let-7c-5p_CDS;hsa-let-7g-5p_CDS;hsa-miR-1912-5p_CDS;hsa-miR-93-5p_CDS
CDHR2	4	hsa-let-7c-5p_CDS;hsa-miR-101-2-5p_CDS;hsa-miR-16-1-3p_CDS;hsa-miR-93-5p_CDS
CDH18	4	hsa-let-7c-5p_CDS;hsa-miR-144-5p_CDS;hsa-miR-16-2-3p_CDS;hsa-miR-1912-5p_CDS
CDAN1	4	hsa-let-7g-5p_CDS;hsa-miR-16-2-3p_CDS;hsa-miR-1912-5p_CDS;hsa-miR-93-5p_CDS
CD96	4	hsa-let-7f-2-3p_CDS;hsa-miR-16-1-3p_CDS;hsa-miR-16-2-3p_CDS;hsa-miR-1912-5p_CDS
CD244	4	hsa-let-7c-5p_CDS;hsa-miR-106a-5p_CDS;hsa-miR-30c-5p_CDS;hsa-miR-93-5p_CDS
CD109	4	hsa-let-7c-5p_CDS;hsa-miR-16-1-3p_CDS;hsa-miR-545-3p_CDS;hsa-miR-93-5p_CDS
CD101	4	hsa-miR-148b-3p_CDS;hsa-miR-16-1-3p_CDS;hsa-miR-1912-5p_CDS;hsa-miR-93-5p_CDS
CCR3	4	hsa-let-7c-5p_CDS;hsa-miR-101-2-5p_CDS;hsa-miR-106a-5p_CDS;hsa-miR-93-5p_CDS
CCNB3	4	hsa-let-7c-5p_CDS;hsa-let-7f-2-3p_CDS;hsa-let-7g-5p_CDS;hsa-miR-144-5p_CDS
CCDC180	4	hsa-let-7c-5p_CDS;hsa-let-7f-2-3p_CDS;hsa-let-7g-5p_CDS;hsa-miR-1912-5p_CDS
CCDC146	4	hsa-let-7f-2-3p_CDS;hsa-miR-16-1-3p_CDS;hsa-miR-33a-5p_CDS;hsa-miR-93-5p_CDS
CCDC138	4	hsa-miR-148b-3p_CDS;hsa-miR-16-1-3p_CDS;hsa-miR-33a-5p_CDS;hsa-miR-545-3p_CDS
CCDC136	4	hsa-miR-16-1-3p_CDS;hsa-miR-1912-5p_CDS;hsa-miR-33a-5p_CDS;hsa-miR-93-5p_CDS
CC2D2B	4	hsa-let-7c-5p_CDS;hsa-miR-16-1-3p_CDS;hsa-miR-30c-5p_CDS;hsa-miR-33a-5p_CDS
CARS2	4	hsa-miR-106a-5p_CDS;hsa-miR-16-1-3p_CDS;hsa-miR-16-2-3p_CDS;hsa-miR-1912-5p_CDS
CAMTA2	4	hsa-let-7c-5p_CDS;hsa-let-7g-5p_CDS;hsa-miR-16-1-3p_CDS;hsa-miR-1912-5p_CDS
CAGE1	4	hsa-let-7c-5p_CDS;hsa-miR-101-2-5p_CDS;hsa-miR-106a-5p_CDS;hsa-miR-93-5p_CDS
CAAP1	4	hsa-let-7c-5p_CDS;hsa-let-7g-5p_CDS;hsa-miR-148b-3p_CDS;hsa-miR-1912-5p_CDS
C4orf54	4	hsa-let-7c-5p_CDS;hsa-miR-144-5p_CDS;hsa-miR-1912-5p_CDS;hsa-miR-93-5p_CDS
C16orf89	4	hsa-let-7c-5p_CDS;hsa-let-7g-5p_CDS;hsa-miR-101-2-5p_CDS;hsa-miR-93-5p_CDS
BTBD8	4	hsa-miR-16-1-3p_CDS;hsa-miR-1912-5p_CDS;hsa-miR-33a-5p_CDS;hsa-miR-93-5p_CDS
BTBD7	4	hsa-let-7c-5p_CDS;hsa-miR-142-5p_CDS;hsa-miR-148b-3p_CDS;hsa-miR-1912-5p_CDS
BTBD18	4	hsa-let-7c-5p_CDS;hsa-miR-148b-3p_CDS;hsa-miR-1912-5p_CDS;hsa-miR-93-5p_CDS
BTAF1	4	hsa-miR-106a-5p_CDS;hsa-miR-16-1-3p_CDS;hsa-miR-16-2-3p_CDS;hsa-miR-1912-5p_CDS
BNC1	4	hsa-let-7c-5p_CDS;hsa-miR-101-2-5p_CDS;hsa-miR-106a-5p_CDS;hsa-miR-93-5p_CDS
BMPER	4	hsa-miR-106a-5p_CDS;hsa-miR-148b-3p_CDS;hsa-miR-33a-5p_CDS;hsa-miR-93-5p_CDS
BEND2	4	hsa-let-7c-5p_CDS;hsa-miR-101-2-5p_CDS;hsa-miR-1912-5p_CDS;hsa-miR-93-5p_CDS
BCORL1	4	hsa-let-7c-5p_CDS;hsa-miR-16-1-3p_CDS;hsa-miR-1912-5p_CDS;hsa-miR-33a-5p_CDS
BCAS3	4	hsa-let-7c-5p_CDS;hsa-let-7g-5p_CDS;hsa-miR-16-2-3p_CDS;hsa-miR-1912-5p_CDS
BBS12	4	hsa-let-7f-2-3p_CDS;hsa-miR-148b-3p_CDS;hsa-miR-33a-5p_CDS;hsa-miR-93-5p_CDS
B3GNT8	4	hsa-let-7c-5p_CDS;hsa-miR-106a-5p_CDS;hsa-miR-16-1-3p_CDS;hsa-miR-1912-5p_CDS
ATXN7	4	hsa-miR-106a-5p_CDS;hsa-miR-1912-5p_CDS;hsa-miR-33a-5p_CDS;hsa-miR-93-5p_CDS
ATXN2	4	hsa-let-7c-5p_CDS;hsa-miR-101-2-5p_CDS;hsa-miR-16-1-3p_CDS;hsa-miR-1912-5p_CDS
ATRIP	4	hsa-miR-148b-3p_CDS;hsa-miR-16-2-3p_CDS;hsa-miR-1912-5p_CDS;hsa-miR-93-5p_CDS
ATP7A	4	hsa-miR-106a-5p_CDS;hsa-miR-148b-3p_CDS;hsa-miR-16-2-3p_CDS;hsa-miR-545-3p_CDS
ATP2B2	4	hsa-miR-101-2-5p_CDS;hsa-miR-1912-5p_CDS;hsa-miR-33a-5p_CDS;hsa-miR-93-5p_CDS
ATP13A3	4	hsa-miR-101-2-5p_CDS;hsa-miR-106a-5p_CDS;hsa-miR-1912-5p_CDS;hsa-miR-93-5p_CDS
ATAD5	4	hsa-let-7f-2-3p_CDS;hsa-miR-148b-3p_CDS;hsa-miR-16-1-3p_CDS;hsa-miR-1912-5p_CDS
ARPP21	4	hsa-let-7c-5p_CDS;hsa-miR-101-2-5p_CDS;hsa-miR-545-3p_CDS;hsa-miR-93-5p_CDS
ARHGEF38	4	hsa-let-7c-5p_CDS;hsa-let-7g-5p_CDS;hsa-miR-16-1-3p_CDS;hsa-miR-16-2-3p_CDS
ARHGEF19	4	hsa-miR-101-2-5p_CDS;hsa-miR-1912-5p_CDS;hsa-miR-33a-5p_CDS;hsa-miR-93-5p_CDS
ARHGEF10	4	hsa-let-7c-5p_CDS;hsa-miR-16-1-3p_CDS;hsa-miR-1912-5p_CDS;hsa-miR-30c-5p_CDS
ARHGAP12	4	hsa-miR-16-1-3p_CDS;hsa-miR-16-2-3p_CDS;hsa-miR-1912-5p_CDS;hsa-miR-33a-5p_CDS
ARAP1	4	hsa-let-7c-5p_CDS;hsa-let-7f-2-3p_CDS;hsa-let-7g-5p_CDS;hsa-miR-33a-5p_CDS
APP	4	hsa-miR-148b-3p_CDS;hsa-miR-1912-5p_CDS;hsa-miR-30c-5p_CDS;hsa-miR-93-5p_CDS
APAF1	4	hsa-let-7f-2-3p_CDS;hsa-let-7g-5p_CDS;hsa-miR-148b-3p_CDS;hsa-miR-1912-5p_CDS
AP1G1	4	hsa-let-7c-5p_CDS;hsa-miR-16-1-3p_CDS;hsa-miR-16-2-3p_CDS;hsa-miR-33a-5p_CDS
AOAH	4	hsa-let-7c-5p_CDS;hsa-let-7g-5p_CDS;hsa-miR-106a-5p_CDS;hsa-miR-30c-5p_CDS
ANPEP	4	hsa-let-7c-5p_CDS;hsa-miR-101-2-5p_CDS;hsa-miR-1912-5p_CDS;hsa-miR-93-5p_CDS
ANO9	4	hsa-let-7f-2-3p_CDS;hsa-miR-16-1-3p_CDS;hsa-miR-1912-5p_CDS;hsa-miR-93-5p_CDS
ANKRD52	4	hsa-let-7c-5p_CDS;hsa-let-7f-2-3p_CDS;hsa-let-7g-5p_CDS;hsa-miR-1912-5p_CDS
ANKRD42	4	hsa-miR-16-2-3p_CDS;hsa-miR-33a-5p_CDS;hsa-miR-545-3p_CDS;hsa-miR-93-5p_CDS
ANKHD1-EIF4EBP3	4	hsa-let-7c-5p_CDS;hsa-miR-106a-5p_CDS;hsa-miR-1912-5p_CDS;hsa-miR-33a-5p_CDS
ANKFN1	4	hsa-let-7c-5p_CDS;hsa-miR-101-2-5p_CDS;hsa-miR-1912-5p_CDS;hsa-miR-93-5p_CDS
ALMS1	4	hsa-let-7c-5p_CDS;hsa-miR-101-2-5p_CDS;hsa-miR-16-1-3p_CDS;hsa-miR-16-2-3p_CDS
ALKBH8	4	hsa-miR-101-2-5p_CDS;hsa-miR-148b-3p_CDS;hsa-miR-16-2-3p_CDS;hsa-miR-1912-5p_CDS
ALG13	4	hsa-let-7c-5p_CDS;hsa-miR-16-1-3p_CDS;hsa-miR-30c-5p_CDS;hsa-miR-93-5p_CDS
ALAS2	4	hsa-let-7c-5p_CDS;hsa-miR-106a-5p_CDS;hsa-miR-33a-5p_CDS;hsa-miR-93-5p_CDS
AGPAT2	4	hsa-let-7c-5p_CDS;hsa-miR-101-2-5p_CDS;hsa-miR-16-1-3p_CDS;hsa-miR-93-5p_CDS
2001-08-01	4	hsa-let-7c-5p_CDS;hsa-let-7g-5p_CDS;hsa-miR-1912-5p_CDS;hsa-miR-30c-5p_CDS
AGBL1	4	hsa-let-7c-5p_CDS;hsa-miR-106a-5p_CDS;hsa-miR-148b-3p_CDS;hsa-miR-1912-5p_CDS
AGAP3	4	hsa-let-7g-5p_CDS;hsa-miR-144-5p_CDS;hsa-miR-33a-5p_CDS;hsa-miR-93-5p_CDS
ADPGK	4	hsa-let-7c-5p_CDS;hsa-miR-106a-5p_CDS;hsa-miR-33a-5p_CDS;hsa-miR-93-5p_CDS
ADH6	4	hsa-miR-106a-5p_CDS;hsa-miR-16-1-3p_CDS;hsa-miR-16-2-3p_CDS;hsa-miR-1912-5p_CDS
ADGRG1	4	hsa-let-7c-5p_CDS;hsa-let-7g-5p_CDS;hsa-miR-1912-5p_CDS;hsa-miR-93-5p_CDS
ADGB	4	hsa-let-7c-5p_CDS;hsa-miR-16-1-3p_CDS;hsa-miR-33a-5p_CDS;hsa-miR-93-5p_CDS
ADCY5	4	hsa-let-7c-5p_CDS;hsa-miR-101-2-5p_CDS;hsa-miR-1912-5p_CDS;hsa-miR-93-5p_CDS
ADAMTSL1	4	hsa-let-7c-5p_CDS;hsa-miR-101-2-5p_CDS;hsa-miR-1912-5p_CDS;hsa-miR-93-5p_CDS
ADAMTS3	4	hsa-let-7f-2-3p_CDS;hsa-let-7g-5p_CDS;hsa-miR-16-1-3p_CDS;hsa-miR-1912-5p_CDS
ADAMTS16	4	hsa-let-7f-2-3p_CDS;hsa-let-7g-5p_CDS;hsa-miR-16-2-3p_CDS;hsa-miR-93-5p_CDS
ADAM32	4	hsa-let-7g-5p_CDS;hsa-miR-148b-3p_CDS;hsa-miR-16-1-3p_CDS;hsa-miR-1912-5p_CDS
ADAM28	4	hsa-miR-148b-3p_CDS;hsa-miR-16-1-3p_CDS;hsa-miR-33a-5p_CDS;hsa-miR-93-5p_CDS
ADAM2	4	hsa-let-7f-2-3p_CDS;hsa-let-7g-5p_CDS;hsa-miR-106a-5p_CDS;hsa-miR-93-5p_CDS
ACY1	4	hsa-let-7c-5p_CDS;hsa-miR-1912-5p_CDS;hsa-miR-33a-5p_CDS;hsa-miR-93-5p_CDS
ACSL6	4	hsa-let-7c-5p_CDS;hsa-miR-101-2-5p_CDS;hsa-miR-106a-5p_CDS;hsa-miR-33a-5p_CDS
ACSL5	4	hsa-let-7c-5p_CDS;hsa-let-7g-5p_CDS;hsa-miR-101-2-5p_CDS;hsa-miR-106a-5p_CDS
ACSF3	4	hsa-let-7c-5p_CDS;hsa-miR-101-2-5p_CDS;hsa-miR-1912-5p_CDS;hsa-miR-33a-5p_CDS
ACSF2	4	hsa-let-7g-5p_CDS;hsa-miR-101-2-5p_CDS;hsa-miR-16-2-3p_CDS;hsa-miR-93-5p_CDS
ACP5	4	hsa-let-7g-5p_CDS;hsa-miR-106a-5p_CDS;hsa-miR-1912-5p_CDS;hsa-miR-93-5p_CDS
ACIN1	4	hsa-let-7c-5p_CDS;hsa-let-7f-2-3p_CDS;hsa-miR-16-1-3p_CDS;hsa-miR-93-5p_CDS
ACHE	4	hsa-let-7c-5p_CDS;hsa-miR-16-1-3p_CDS;hsa-miR-1912-5p_CDS;hsa-miR-93-5p_CDS
ACAN	4	hsa-let-7g-5p_CDS;hsa-miR-16-1-3p_CDS;hsa-miR-1912-5p_CDS;hsa-miR-93-5p_CDS
ABLIM1	4	hsa-let-7c-5p_CDS;hsa-let-7g-5p_CDS;hsa-miR-101-2-5p_CDS;hsa-miR-1912-5p_CDS
ABI3BP	4	hsa-let-7c-5p_CDS;hsa-let-7g-5p_CDS;hsa-miR-1912-5p_CDS;hsa-miR-93-5p_CDS
ABCG1	4	hsa-let-7c-5p_CDS;hsa-let-7g-5p_CDS;hsa-miR-106a-5p_CDS;hsa-miR-93-5p_CDS
ABCC6	4	hsa-let-7c-5p_CDS;hsa-miR-16-1-3p_CDS;hsa-miR-16-2-3p_CDS;hsa-miR-93-5p_CDS
ABCC1	4	hsa-let-7c-5p_CDS;hsa-miR-30c-5p_CDS;hsa-miR-33a-5p_CDS;hsa-miR-93-5p_CDS
ABCA8	4	hsa-let-7f-2-3p_CDS;hsa-miR-101-2-5p_CDS;hsa-miR-1912-5p_CDS;hsa-miR-93-5p_CDS
ABCA6	4	hsa-miR-101-2-5p_CDS;hsa-miR-148b-3p_CDS;hsa-miR-1912-5p_CDS;hsa-miR-93-5p_CDS
AATF	4	hsa-let-7f-2-3p_CDS;hsa-miR-101-2-5p_CDS;hsa-miR-1912-5p_CDS;hsa-miR-30c-5p_CDS
A2ML1	4	hsa-let-7c-5p_CDS;hsa-let-7g-5p_CDS;hsa-miR-101-2-5p_CDS;hsa-miR-33a-5p_CDS
ZYG11B	3	hsa-let-7f-2-3p_CDS;hsa-let-7g-5p_CDS;hsa-miR-545-3p_CDS
ZSWIM8	3	hsa-let-7c-5p_CDS;hsa-miR-16-2-3p_CDS;hsa-miR-1912-5p_CDS
ZRANB3	3	hsa-miR-101-2-5p_CDS;hsa-miR-148b-3p_CDS;hsa-miR-1912-5p_CDS
ZNF827	3	hsa-let-7f-2-3p_CDS;hsa-miR-101-2-5p_CDS;hsa-miR-106a-5p_CDS
ZNF805	3	hsa-miR-144-5p_CDS;hsa-miR-30c-5p_CDS;hsa-miR-93-5p_CDS
ZNF772	3	hsa-miR-101-2-5p_CDS;hsa-miR-16-2-3p_CDS;hsa-miR-1912-5p_CDS
ZNF746	3	hsa-miR-101-2-5p_CDS;hsa-miR-16-1-3p_CDS;hsa-miR-16-2-3p_CDS
ZNF687	3	hsa-miR-16-1-3p_CDS;hsa-miR-16-2-3p_CDS;hsa-miR-30c-5p_CDS
ZNF677	3	hsa-let-7c-5p_CDS;hsa-miR-1912-5p_CDS;hsa-miR-33a-5p_CDS
ZNF668	3	hsa-miR-16-1-3p_CDS;hsa-miR-1912-5p_CDS;hsa-miR-33a-5p_CDS
ZNF639	3	hsa-miR-148b-3p_CDS;hsa-miR-1912-5p_CDS;hsa-miR-93-5p_CDS
ZNF551	3	hsa-miR-16-2-3p_CDS;hsa-miR-30c-5p_CDS;hsa-miR-93-5p_CDS
ZNF484	3	hsa-let-7f-2-3p_CDS;hsa-miR-16-1-3p_CDS;hsa-miR-93-5p_CDS
ZNF473	3	hsa-miR-16-1-3p_CDS;hsa-miR-1912-5p_CDS;hsa-miR-33a-5p_CDS
ZNF438	3	hsa-miR-106a-5p_CDS;hsa-miR-148b-3p_CDS;hsa-miR-16-1-3p_CDS
ZNF418	3	hsa-miR-106a-5p_CDS;hsa-miR-16-1-3p_CDS;hsa-miR-30c-5p_CDS
ZNF35	3	hsa-let-7c-5p_CDS;hsa-let-7g-5p_CDS;hsa-miR-30c-5p_CDS
ZNF335	3	hsa-miR-106a-5p_CDS;hsa-miR-1912-5p_CDS;hsa-miR-93-5p_CDS
ZNF326	3	hsa-let-7c-5p_CDS;hsa-miR-106a-5p_CDS;hsa-miR-93-5p_CDS
ZNF318	3	hsa-miR-101-2-5p_CDS;hsa-miR-142-5p_CDS;hsa-miR-1912-5p_CDS
ZNF274	3	hsa-let-7c-5p_CDS;hsa-miR-148b-3p_CDS;hsa-miR-1912-5p_CDS
ZNF256	3	hsa-miR-16-2-3p_CDS;hsa-miR-1912-5p_CDS;hsa-miR-33a-5p_CDS
ZNF24	3	hsa-miR-16-1-3p_CDS;hsa-miR-1912-5p_CDS;hsa-miR-30c-5p_CDS
ZNF239	3	hsa-let-7c-5p_CDS;hsa-let-7g-5p_CDS;hsa-miR-30c-5p_CDS
ZNF227	3	hsa-miR-16-1-3p_CDS;hsa-miR-16-2-3p_CDS;hsa-miR-30c-5p_CDS
ZNF219	3	hsa-miR-1912-5p_CDS;hsa-miR-33a-5p_CDS;hsa-miR-93-5p_CDS
ZNF217	3	hsa-let-7c-5p_CDS;hsa-let-7g-5p_CDS;hsa-miR-33a-5p_CDS
ZNF195	3	hsa-let-7c-5p_CDS;hsa-let-7g-5p_CDS;hsa-miR-106a-5p_CDS
ZNF184	3	hsa-let-7f-2-3p_CDS;hsa-miR-1912-5p_CDS;hsa-miR-93-5p_CDS
ZNF160	3	hsa-miR-16-1-3p_CDS;hsa-miR-16-2-3p_CDS;hsa-miR-1912-5p_CDS
ZNF148	3	hsa-let-7f-2-3p_CDS;hsa-miR-148b-3p_CDS;hsa-miR-33a-5p_CDS
ZNF135	3	hsa-miR-101-2-5p_CDS;hsa-miR-1912-5p_CDS;hsa-miR-93-5p_CDS
ZNF134	3	hsa-miR-16-1-3p_CDS;hsa-miR-16-2-3p_CDS;hsa-miR-1912-5p_CDS
ZMYND8	3	hsa-let-7c-5p_CDS;hsa-let-7g-5p_CDS;hsa-miR-106a-5p_CDS
ZMYM6	3	hsa-let-7c-5p_CDS;hsa-miR-1912-5p_CDS;hsa-miR-93-5p_CDS
ZMYM1	3	hsa-let-7g-5p_CDS;hsa-miR-148b-3p_CDS;hsa-miR-93-5p_CDS
ZGRF1	3	hsa-miR-16-1-3p_CDS;hsa-miR-33a-5p_CDS;hsa-miR-93-5p_CDS
ZFP62	3	hsa-miR-16-2-3p_CDS;hsa-miR-1912-5p_CDS;hsa-miR-30c-5p_CDS
ZFHX4	3	hsa-let-7c-5p_CDS;hsa-miR-1912-5p_CDS;hsa-miR-33a-5p_CDS
ZFC3H1	3	hsa-let-7g-5p_CDS;hsa-miR-101-2-5p_CDS;hsa-miR-16-1-3p_CDS
ZFAND2B	3	hsa-let-7c-5p_CDS;hsa-miR-106a-5p_CDS;hsa-miR-1912-5p_CDS
ZDHHC23	3	hsa-let-7c-5p_CDS;hsa-let-7g-5p_CDS;hsa-miR-106a-5p_CDS
ZDHHC13	3	hsa-let-7c-5p_CDS;hsa-miR-16-1-3p_CDS;hsa-miR-33a-5p_CDS
ZCWPW1	3	hsa-let-7c-5p_CDS;hsa-let-7f-2-3p_CDS;hsa-miR-1912-5p_CDS
ZCCHC7	3	hsa-miR-101-2-5p_CDS;hsa-miR-144-5p_CDS;hsa-miR-30c-5p_CDS
ZC4H2	3	hsa-let-7c-5p_CDS;hsa-miR-1912-5p_CDS;hsa-miR-33a-5p_CDS
ZC3H7A	3	hsa-let-7c-5p_CDS;hsa-let-7g-5p_CDS;hsa-miR-148b-3p_CDS
ZC3H12C	3	hsa-let-7f-2-3p_CDS;hsa-miR-1912-5p_CDS;hsa-miR-93-5p_CDS
ZBTB9	3	hsa-let-7c-5p_CDS;hsa-let-7g-5p_CDS;hsa-miR-30c-5p_CDS
ZBTB8A	3	hsa-let-7f-2-3p_CDS;hsa-miR-16-1-3p_CDS;hsa-miR-1912-5p_CDS
ZBTB7C	3	hsa-let-7g-5p_CDS;hsa-miR-106a-5p_CDS;hsa-miR-1912-5p_CDS
ZBTB7B	3	hsa-let-7c-5p_CDS;hsa-miR-106a-5p_CDS;hsa-miR-93-5p_CDS
ZBTB5	3	hsa-let-7g-5p_CDS;hsa-miR-106a-5p_CDS;hsa-miR-1912-5p_CDS
ZBTB40	3	hsa-miR-106a-5p_CDS;hsa-miR-1912-5p_CDS;hsa-miR-30c-5p_CDS
ZBTB33	3	hsa-miR-16-1-3p_CDS;hsa-miR-16-2-3p_CDS;hsa-miR-1912-5p_CDS
ZBTB26	3	hsa-let-7f-2-3p_CDS;hsa-miR-148b-3p_CDS;hsa-miR-16-2-3p_CDS
ZBTB2	3	hsa-let-7c-5p_CDS;hsa-miR-33a-5p_CDS;hsa-miR-93-5p_CDS
ZBTB17	3	hsa-miR-148b-3p_CDS;hsa-miR-1912-5p_CDS;hsa-miR-93-5p_CDS
ZBTB14	3	hsa-miR-106a-5p_CDS;hsa-miR-30c-5p_CDS;hsa-miR-93-5p_CDS
YTHDF3	3	hsa-let-7c-5p_CDS;hsa-miR-1912-5p_CDS;hsa-miR-33a-5p_CDS
YARS2	3	hsa-let-7c-5p_CDS;hsa-miR-148b-3p_CDS;hsa-miR-16-1-3p_CDS
XRRA1	3	hsa-let-7c-5p_CDS;hsa-miR-148b-3p_CDS;hsa-miR-1912-5p_CDS
XPNPEP1	3	hsa-let-7c-5p_CDS;hsa-miR-101-2-5p_CDS;hsa-miR-93-5p_CDS
XPC	3	hsa-let-7c-5p_CDS;hsa-let-7g-5p_CDS;hsa-miR-16-1-3p_CDS
XKR5	3	hsa-let-7c-5p_CDS;hsa-let-7g-5p_CDS;hsa-miR-1912-5p_CDS
WWP1	3	hsa-let-7c-5p_CDS;hsa-miR-16-1-3p_CDS;hsa-miR-93-5p_CDS
WWC2	3	hsa-let-7f-2-3p_CDS;hsa-miR-106a-5p_CDS;hsa-miR-16-1-3p_CDS
WNK3	3	hsa-let-7c-5p_CDS;hsa-miR-101-2-5p_CDS;hsa-miR-144-5p_CDS
WLS	3	hsa-miR-101-2-5p_CDS;hsa-miR-106a-5p_CDS;hsa-miR-1912-5p_CDS
WHRN	3	hsa-let-7c-5p_CDS;hsa-let-7g-5p_CDS;hsa-miR-101-2-5p_CDS
WDTC1	3	hsa-miR-148b-3p_CDS;hsa-miR-33a-5p_CDS;hsa-miR-93-5p_CDS
WDR64	3	hsa-let-7c-5p_CDS;hsa-miR-106a-5p_CDS;hsa-miR-1912-5p_CDS
WDR6	3	hsa-let-7c-5p_CDS;hsa-miR-16-1-3p_CDS;hsa-miR-93-5p_CDS
WDR26	3	hsa-let-7f-2-3p_CDS;hsa-miR-101-2-5p_CDS;hsa-miR-16-1-3p_CDS
WDR20	3	hsa-miR-148b-3p_CDS;hsa-miR-1912-5p_CDS;hsa-miR-33a-5p_CDS
WDR11	3	hsa-miR-106a-5p_CDS;hsa-miR-33a-5p_CDS;hsa-miR-93-5p_CDS
WDHD1	3	hsa-miR-148b-3p_CDS;hsa-miR-1912-5p_CDS;hsa-miR-33a-5p_CDS
WDFY3	3	hsa-let-7c-5p_CDS;hsa-miR-545-3p_CDS;hsa-miR-93-5p_CDS
WASHC2C	3	hsa-miR-1912-5p_CDS;hsa-miR-30c-5p_CDS;hsa-miR-93-5p_CDS
WARS1	3	hsa-let-7c-5p_CDS;hsa-let-7g-5p_CDS;hsa-miR-93-5p_CDS
VWDE	3	hsa-let-7c-5p_CDS;hsa-miR-16-1-3p_CDS;hsa-miR-33a-5p_CDS
VWA8	3	hsa-let-7c-5p_CDS;hsa-miR-101-2-5p_CDS;hsa-miR-16-1-3p_CDS
VTA1	3	hsa-let-7f-2-3p_CDS;hsa-let-7g-5p_CDS;hsa-miR-106a-5p_CDS
VPS9D1	3	hsa-let-7c-5p_CDS;hsa-let-7g-5p_CDS;hsa-miR-101-2-5p_CDS
VPS50	3	hsa-miR-148b-3p_CDS;hsa-miR-16-2-3p_CDS;hsa-miR-93-5p_CDS
VPS35	3	hsa-miR-106a-5p_CDS;hsa-miR-33a-5p_CDS;hsa-miR-93-5p_CDS
VPS13D	3	hsa-miR-101-2-5p_CDS;hsa-miR-1912-5p_CDS;hsa-miR-30c-5p_CDS
VNN2	3	hsa-miR-106a-5p_CDS;hsa-miR-1912-5p_CDS;hsa-miR-33a-5p_CDS
VEGFA	3	hsa-let-7c-5p_CDS;hsa-let-7g-5p_CDS;hsa-miR-1912-5p_CDS
VCL	3	hsa-let-7g-5p_CDS;hsa-miR-16-1-3p_CDS;hsa-miR-16-2-3p_CDS
VAV1	3	hsa-miR-106a-5p_CDS;hsa-miR-1912-5p_CDS;hsa-miR-93-5p_CDS
UTP14A	3	hsa-let-7c-5p_CDS;hsa-let-7f-2-3p_CDS;hsa-miR-16-1-3p_CDS
USP9X	3	hsa-miR-101-2-5p_CDS;hsa-miR-1912-5p_CDS;hsa-miR-93-5p_CDS
USP49	3	hsa-let-7c-5p_CDS;hsa-let-7g-5p_CDS;hsa-miR-33a-5p_CDS
USP36	3	hsa-let-7c-5p_CDS;hsa-let-7g-5p_CDS;hsa-miR-93-5p_CDS
USP29	3	hsa-miR-148b-3p_CDS;hsa-miR-16-1-3p_CDS;hsa-miR-1912-5p_CDS
UROS	3	hsa-miR-16-1-3p_CDS;hsa-miR-16-2-3p_CDS;hsa-miR-1912-5p_CDS
URI1	3	hsa-miR-148b-3p_CDS;hsa-miR-33a-5p_CDS;hsa-miR-93-5p_CDS
UNC93B1	3	hsa-let-7g-5p_CDS;hsa-miR-106a-5p_CDS;hsa-miR-148b-3p_CDS
UNC5D	3	hsa-miR-106a-5p_CDS;hsa-miR-148b-3p_CDS;hsa-miR-93-5p_CDS
UNC5A	3	hsa-let-7c-5p_CDS;hsa-miR-106a-5p_CDS;hsa-miR-93-5p_CDS
UNC45A	3	hsa-let-7c-5p_CDS;hsa-miR-1912-5p_CDS;hsa-miR-93-5p_CDS
UNC13D	3	hsa-let-7c-5p_CDS;hsa-miR-106a-5p_CDS;hsa-miR-16-1-3p_CDS
UNC13C	3	hsa-miR-16-2-3p_CDS;hsa-miR-1912-5p_CDS;hsa-miR-93-5p_CDS
UMOD	3	hsa-let-7g-5p_CDS;hsa-miR-106a-5p_CDS;hsa-miR-93-5p_CDS
UGT2B28	3	hsa-miR-148b-3p_CDS;hsa-miR-16-1-3p_CDS;hsa-miR-93-5p_CDS
UBXN11	3	hsa-let-7c-5p_CDS;hsa-miR-1912-5p_CDS;hsa-miR-33a-5p_CDS
UBXN10	3	hsa-miR-101-2-5p_CDS;hsa-miR-16-1-3p_CDS;hsa-miR-93-5p_CDS
UBR3	3	hsa-miR-148b-3p_CDS;hsa-miR-16-1-3p_CDS;hsa-miR-1912-5p_CDS
UBR1	3	hsa-let-7g-5p_CDS;hsa-miR-16-1-3p_CDS;hsa-miR-33a-5p_CDS
UBQLN1	3	hsa-let-7c-5p_CDS;hsa-miR-106a-5p_CDS;hsa-miR-16-1-3p_CDS
UBE3A	3	hsa-let-7c-5p_CDS;hsa-miR-33a-5p_CDS;hsa-miR-93-5p_CDS
UBE2D3	3	hsa-let-7c-5p_CDS;hsa-miR-1912-5p_CDS;hsa-miR-3613-5p_CDS
UBAP2L	3	hsa-let-7c-5p_CDS;hsa-let-7g-5p_CDS;hsa-miR-16-1-3p_CDS
UBA7	3	hsa-miR-106a-5p_CDS;hsa-miR-33a-5p_CDS;hsa-miR-93-5p_CDS
UBA1	3	hsa-miR-16-1-3p_CDS;hsa-miR-1912-5p_CDS;hsa-miR-33a-5p_CDS
U2AF2	3	hsa-let-7c-5p_CDS;hsa-miR-16-2-3p_CDS;hsa-miR-93-5p_CDS
TXNRD3	3	hsa-let-7c-5p_CDS;hsa-let-7g-5p_CDS;hsa-miR-1912-5p_CDS
TXLNA	3	hsa-let-7c-5p_CDS;hsa-miR-106a-5p_CDS;hsa-miR-93-5p_CDS
TUBGCP6	3	hsa-miR-101-2-5p_CDS;hsa-miR-148b-3p_CDS;hsa-miR-33a-5p_CDS
TUBGCP5	3	hsa-let-7c-5p_CDS;hsa-miR-101-2-5p_CDS;hsa-miR-106a-5p_CDS
TTYH2	3	hsa-miR-101-2-5p_CDS;hsa-miR-106a-5p_CDS;hsa-miR-93-5p_CDS
TTYH1	3	hsa-miR-1912-5p_CDS;hsa-miR-33a-5p_CDS;hsa-miR-93-5p_CDS
TTLL7	3	hsa-let-7g-5p_CDS;hsa-miR-1912-5p_CDS;hsa-miR-93-5p_CDS
TTLL6	3	hsa-let-7c-5p_CDS;hsa-let-7f-2-3p_CDS;hsa-miR-1912-5p_CDS
TTLL3	3	hsa-let-7c-5p_CDS;hsa-miR-1912-5p_CDS;hsa-miR-33a-5p_CDS
TTLL2	3	hsa-let-7f-2-3p_CDS;hsa-miR-106a-5p_CDS;hsa-miR-1912-5p_CDS
TTC5	3	hsa-miR-1912-5p_CDS;hsa-miR-30c-5p_CDS;hsa-miR-33a-5p_CDS
TTC27	3	hsa-miR-106a-5p_CDS;hsa-miR-148b-3p_CDS;hsa-miR-93-5p_CDS
TTC16	3	hsa-let-7c-5p_CDS;hsa-miR-101-2-5p_CDS;hsa-miR-33a-5p_CDS
TSSK4	3	hsa-miR-106a-5p_CDS;hsa-miR-144-5p_CDS;hsa-miR-93-5p_CDS
TSR1	3	hsa-let-7g-5p_CDS;hsa-miR-1912-5p_CDS;hsa-miR-93-5p_CDS
TSPOAP1	3	hsa-let-7g-5p_CDS;hsa-miR-16-1-3p_CDS;hsa-miR-1912-5p_CDS
TSC1	3	hsa-miR-106a-5p_CDS;hsa-miR-1912-5p_CDS;hsa-miR-93-5p_CDS
TRPM4	3	hsa-miR-101-2-5p_CDS;hsa-miR-1912-5p_CDS;hsa-miR-93-5p_CDS
TRMT2B	3	hsa-miR-101-2-5p_CDS;hsa-miR-16-1-3p_CDS;hsa-miR-1912-5p_CDS
TRMT13	3	hsa-miR-101-2-5p_CDS;hsa-miR-148b-3p_CDS;hsa-miR-33a-5p_CDS
TRMT1	3	hsa-miR-101-2-5p_CDS;hsa-miR-148b-3p_CDS;hsa-miR-93-5p_CDS
TRIM55	3	hsa-let-7c-5p_CDS;hsa-let-7f-2-3p_CDS;hsa-miR-1912-5p_CDS
TRIM50	3	hsa-miR-106a-5p_CDS;hsa-miR-1912-5p_CDS;hsa-miR-93-5p_CDS
TRIM37	3	hsa-let-7c-5p_CDS;hsa-miR-1912-5p_CDS;hsa-miR-93-5p_CDS
TRIM2	3	hsa-let-7c-5p_CDS;hsa-miR-148b-3p_CDS;hsa-miR-93-5p_CDS
TRIM16	3	hsa-miR-101-2-5p_CDS;hsa-miR-16-2-3p_CDS;hsa-miR-1912-5p_CDS
TRAK1	3	hsa-let-7c-5p_CDS;hsa-miR-1912-5p_CDS;hsa-miR-93-5p_CDS
TRAF3	3	hsa-miR-144-5p_CDS;hsa-miR-16-1-3p_CDS;hsa-miR-33a-5p_CDS
TPO	3	hsa-miR-106a-5p_CDS;hsa-miR-1912-5p_CDS;hsa-miR-93-5p_CDS
TOPAZ1	3	hsa-let-7g-5p_CDS;hsa-miR-106a-5p_CDS;hsa-miR-16-1-3p_CDS
TNS2	3	hsa-miR-106a-5p_CDS;hsa-miR-1912-5p_CDS;hsa-miR-93-5p_CDS
TNS1	3	hsa-let-7c-5p_CDS;hsa-let-7g-5p_CDS;hsa-miR-93-5p_CDS
TNRC18	3	hsa-let-7f-2-3p_CDS;hsa-miR-106a-5p_CDS;hsa-miR-16-2-3p_CDS
TNR	3	hsa-let-7c-5p_CDS;hsa-miR-1912-5p_CDS;hsa-miR-33a-5p_CDS
TNPO2	3	hsa-let-7c-5p_CDS;hsa-miR-106a-5p_CDS;hsa-miR-1912-5p_CDS
TNN	3	hsa-miR-106a-5p_CDS;hsa-miR-16-1-3p_CDS;hsa-miR-93-5p_CDS
TNKS	3	hsa-miR-16-1-3p_CDS;hsa-miR-16-2-3p_CDS;hsa-miR-93-5p_CDS
TNIK	3	hsa-miR-106a-5p_CDS;hsa-miR-148b-3p_CDS;hsa-miR-93-5p_CDS
TNFRSF21	3	hsa-let-7g-5p_CDS;hsa-miR-1912-5p_CDS;hsa-miR-93-5p_CDS
TNFAIP3	3	hsa-let-7c-5p_CDS;hsa-let-7f-2-3p_CDS;hsa-let-7g-5p_CDS
TMTC4	3	hsa-let-7g-5p_CDS;hsa-miR-1912-5p_CDS;hsa-miR-93-5p_CDS
TMTC3	3	hsa-miR-16-1-3p_CDS;hsa-miR-16-2-3p_CDS;hsa-miR-93-5p_CDS
TMTC2	3	hsa-miR-1912-5p_CDS;hsa-miR-33a-5p_CDS;hsa-miR-93-5p_CDS
TMPRSS5	3	hsa-let-7c-5p_CDS;hsa-miR-148b-3p_CDS;hsa-miR-93-5p_CDS
TMPPE	3	hsa-miR-16-2-3p_CDS;hsa-miR-1912-5p_CDS;hsa-miR-93-5p_CDS
TMLHE	3	hsa-miR-16-1-3p_CDS;hsa-miR-16-2-3p_CDS;hsa-miR-1912-5p_CDS
TMEM9B	3	hsa-miR-16-1-3p_CDS;hsa-miR-1912-5p_CDS;hsa-miR-93-5p_CDS
TMEM69	3	hsa-let-7g-5p_CDS;hsa-miR-16-1-3p_CDS;hsa-miR-93-5p_CDS
TMEM67	3	hsa-miR-16-1-3p_CDS;hsa-miR-1912-5p_CDS;hsa-miR-30c-5p_CDS
TMEM45B	3	hsa-let-7c-5p_CDS;hsa-miR-106a-5p_CDS;hsa-miR-16-2-3p_CDS
TMEM39B	3	hsa-let-7c-5p_CDS;hsa-miR-106a-5p_CDS;hsa-miR-33a-5p_CDS
TMEM260	3	hsa-miR-142-5p_CDS;hsa-miR-1912-5p_CDS;hsa-miR-33a-5p_CDS
TMEM201	3	hsa-miR-106a-5p_CDS;hsa-miR-1912-5p_CDS;hsa-miR-93-5p_CDS
TMEM181	3	hsa-miR-106a-5p_CDS;hsa-miR-16-1-3p_CDS;hsa-miR-33a-5p_CDS
TMEM169	3	hsa-let-7c-5p_CDS;hsa-miR-106a-5p_CDS;hsa-miR-93-5p_CDS
TMEM161B	3	hsa-miR-106a-5p_CDS;hsa-miR-144-5p_CDS;hsa-miR-93-5p_CDS
TMEM144	3	hsa-miR-16-1-3p_CDS;hsa-miR-16-2-3p_CDS;hsa-miR-1912-5p_CDS
TMEM132C	3	hsa-miR-106a-5p_CDS;hsa-miR-1912-5p_CDS;hsa-miR-93-5p_CDS
TMEM131L	3	hsa-let-7c-5p_CDS;hsa-miR-1912-5p_CDS;hsa-miR-33a-5p_CDS
TMCO3	3	hsa-let-7f-2-3p_CDS;hsa-miR-148b-3p_CDS;hsa-miR-30c-5p_CDS
TMC4	3	hsa-let-7c-5p_CDS;hsa-miR-106a-5p_CDS;hsa-miR-1912-5p_CDS
TM9SF1	3	hsa-let-7c-5p_CDS;hsa-miR-101-2-5p_CDS;hsa-miR-16-1-3p_CDS
TLR7	3	hsa-let-7c-5p_CDS;hsa-miR-148b-3p_CDS;hsa-miR-33a-5p_CDS
TLR3	3	hsa-let-7c-5p_CDS;hsa-let-7g-5p_CDS;hsa-miR-93-5p_CDS
TLE3	3	hsa-let-7c-5p_CDS;hsa-miR-148b-3p_CDS;hsa-miR-33a-5p_CDS
TLCD5	3	hsa-let-7c-5p_CDS;hsa-miR-106a-5p_CDS;hsa-miR-30c-5p_CDS
TIMP2	3	hsa-miR-148b-3p_CDS;hsa-miR-16-2-3p_CDS;hsa-miR-33a-5p_CDS
TIGD6	3	hsa-let-7c-5p_CDS;hsa-miR-16-2-3p_CDS;hsa-miR-1912-5p_CDS
TIAM2	3	hsa-let-7c-5p_CDS;hsa-miR-1912-5p_CDS;hsa-miR-93-5p_CDS
THRAP3	3	hsa-miR-101-2-5p_CDS;hsa-miR-1912-5p_CDS;hsa-miR-33a-5p_CDS
THPO	3	hsa-let-7c-5p_CDS;hsa-let-7g-5p_CDS;hsa-miR-106a-5p_CDS
THEGL	3	hsa-let-7c-5p_CDS;hsa-miR-101-2-5p_CDS;hsa-miR-1912-5p_CDS
THBS2	3	hsa-let-7c-5p_CDS;hsa-miR-1912-5p_CDS;hsa-miR-93-5p_CDS
THBD	3	hsa-let-7c-5p_CDS;hsa-miR-1912-5p_CDS;hsa-miR-33a-5p_CDS
THAP9	3	hsa-miR-106a-5p_CDS;hsa-miR-16-1-3p_CDS;hsa-miR-93-5p_CDS
TGM6	3	hsa-miR-101-2-5p_CDS;hsa-miR-106a-5p_CDS;hsa-miR-93-5p_CDS
TGIF1	3	hsa-miR-148b-3p_CDS;hsa-miR-1912-5p_CDS;hsa-miR-93-5p_CDS
TFR2	3	hsa-let-7c-5p_CDS;hsa-let-7g-5p_CDS;hsa-miR-93-5p_CDS
TFIP11	3	hsa-let-7f-2-3p_CDS;hsa-miR-16-2-3p_CDS;hsa-miR-1912-5p_CDS
TEX11	3	hsa-let-7c-5p_CDS;hsa-miR-16-1-3p_CDS;hsa-miR-33a-5p_CDS
TET1	3	hsa-miR-1912-5p_CDS;hsa-miR-33a-5p_CDS;hsa-miR-93-5p_CDS
TERB1	3	hsa-let-7f-2-3p_CDS;hsa-miR-1912-5p_CDS;hsa-miR-374a-5p_CDS
TEPSIN	3	hsa-miR-144-5p_CDS;hsa-miR-16-1-3p_CDS;hsa-miR-93-5p_CDS
TEKT4	3	hsa-let-7c-5p_CDS;hsa-miR-106a-5p_CDS;hsa-miR-33a-5p_CDS
TEKT2	3	hsa-let-7f-2-3p_CDS;hsa-miR-16-1-3p_CDS;hsa-miR-1912-5p_CDS
TDRD7	3	hsa-let-7c-5p_CDS;hsa-let-7g-5p_CDS;hsa-miR-1912-5p_CDS
TDRD10	3	hsa-let-7f-2-3p_CDS;hsa-miR-16-2-3p_CDS;hsa-miR-1912-5p_CDS
TDO2	3	hsa-let-7g-5p_CDS;hsa-miR-106a-5p_CDS;hsa-miR-93-5p_CDS
TDGF1	3	hsa-let-7c-5p_CDS;hsa-miR-106a-5p_CDS;hsa-miR-93-5p_CDS
TCP11	3	hsa-miR-1912-5p_CDS;hsa-miR-33a-5p_CDS;hsa-miR-93-5p_CDS
TCOF1	3	hsa-let-7f-2-3p_CDS;hsa-miR-1912-5p_CDS;hsa-miR-93-5p_CDS
TCN2	3	hsa-miR-106a-5p_CDS;hsa-miR-16-2-3p_CDS;hsa-miR-93-5p_CDS
TCHHL1	3	hsa-let-7g-5p_CDS;hsa-miR-1912-5p_CDS;hsa-miR-93-5p_CDS
TCHH	3	hsa-let-7f-2-3p_CDS;hsa-miR-148b-3p_CDS;hsa-miR-93-5p_CDS
TCF7L2	3	hsa-let-7c-5p_CDS;hsa-miR-1912-5p_CDS;hsa-miR-33a-5p_CDS
TCAF1	3	hsa-let-7c-5p_CDS;hsa-let-7g-5p_CDS;hsa-miR-93-5p_CDS
TBX1	3	hsa-let-7c-5p_CDS;hsa-miR-16-1-3p_CDS;hsa-miR-1912-5p_CDS
TBC1D9	3	hsa-miR-101-2-5p_CDS;hsa-miR-148b-3p_CDS;hsa-miR-93-5p_CDS
TBC1D5	3	hsa-miR-148b-3p_CDS;hsa-miR-1912-5p_CDS;hsa-miR-33a-5p_CDS
TBC1D26	3	hsa-let-7c-5p_CDS;hsa-miR-30c-5p_CDS;hsa-miR-93-5p_CDS
TBC1D22B	3	hsa-miR-106a-5p_CDS;hsa-miR-1912-5p_CDS;hsa-miR-93-5p_CDS
TBC1D1	3	hsa-miR-16-1-3p_CDS;hsa-miR-16-2-3p_CDS;hsa-miR-1912-5p_CDS
TASOR2	3	hsa-let-7c-5p_CDS;hsa-miR-1912-5p_CDS;hsa-miR-93-5p_CDS
TARBP2	3	hsa-let-7c-5p_CDS;hsa-let-7g-5p_CDS;hsa-miR-1912-5p_CDS
TAF5L	3	hsa-let-7c-5p_CDS;hsa-let-7g-5p_CDS;hsa-miR-33a-5p_CDS
TAF4B	3	hsa-let-7c-5p_CDS;hsa-miR-33a-5p_CDS;hsa-miR-93-5p_CDS
SZT2	3	hsa-let-7c-5p_CDS;hsa-let-7g-5p_CDS;hsa-miR-16-1-3p_CDS
SYTL5	3	hsa-let-7c-5p_CDS;hsa-miR-106a-5p_CDS;hsa-miR-1912-5p_CDS
SYT3	3	hsa-let-7c-5p_CDS;hsa-let-7g-5p_CDS;hsa-miR-1912-5p_CDS
SYT15B	3	hsa-let-7g-5p_CDS;hsa-miR-148b-3p_CDS;hsa-miR-93-5p_CDS
SYT12	3	hsa-let-7c-5p_CDS;hsa-let-7g-5p_CDS;hsa-miR-30c-5p_CDS
SYNPO2	3	hsa-miR-106a-5p_CDS;hsa-miR-1912-5p_CDS;hsa-miR-30c-5p_CDS
SYDE2	3	hsa-miR-144-5p_CDS;hsa-miR-1912-5p_CDS;hsa-miR-93-5p_CDS
SYBU	3	hsa-miR-16-1-3p_CDS;hsa-miR-3613-5p_CDS;hsa-miR-93-5p_CDS
SVIL	3	hsa-miR-144-5p_CDS;hsa-miR-1912-5p_CDS;hsa-miR-30c-5p_CDS
SUSD4	3	hsa-miR-16-1-3p_CDS;hsa-miR-1912-5p_CDS;hsa-miR-33a-5p_CDS
SULT1C2	3	hsa-let-7c-5p_CDS;hsa-let-7g-5p_CDS;hsa-miR-93-5p_CDS
SUGCT	3	hsa-let-7c-5p_CDS;hsa-let-7f-2-3p_CDS;hsa-miR-1912-5p_CDS
STYXL1	3	hsa-let-7c-5p_CDS;hsa-let-7g-5p_CDS;hsa-miR-16-1-3p_CDS
STX10	3	hsa-miR-101-2-5p_CDS;hsa-miR-16-1-3p_CDS;hsa-miR-1912-5p_CDS
STRN4	3	hsa-miR-16-1-3p_CDS;hsa-miR-16-2-3p_CDS;hsa-miR-1912-5p_CDS
STRAP	3	hsa-let-7c-5p_CDS;hsa-miR-16-2-3p_CDS;hsa-miR-1912-5p_CDS
STRA6	3	hsa-let-7c-5p_CDS;hsa-miR-101-2-5p_CDS;hsa-miR-93-5p_CDS
STOML3	3	hsa-miR-101-2-5p_CDS;hsa-miR-106a-5p_CDS;hsa-miR-93-5p_CDS
STK11IP	3	hsa-miR-101-2-5p_CDS;hsa-miR-1912-5p_CDS;hsa-miR-33a-5p_CDS
STIP1	3	hsa-let-7c-5p_CDS;hsa-miR-1912-5p_CDS;hsa-miR-30c-5p_CDS
STAT6	3	hsa-let-7c-5p_CDS;hsa-miR-101-2-5p_CDS;hsa-miR-144-5p_CDS
STAG3	3	hsa-let-7c-5p_CDS;hsa-miR-106a-5p_CDS;hsa-miR-93-5p_CDS
STAG2	3	hsa-miR-106a-5p_CDS;hsa-miR-16-1-3p_CDS;hsa-miR-33a-5p_CDS
STAC	3	hsa-miR-148b-3p_CDS;hsa-miR-16-1-3p_CDS;hsa-miR-93-5p_CDS
STAB1	3	hsa-let-7g-5p_CDS;hsa-miR-101-2-5p_CDS;hsa-miR-106a-5p_CDS
SS18	3	hsa-miR-106a-5p_CDS;hsa-miR-16-1-3p_CDS;hsa-miR-1912-5p_CDS
SRP14	3	hsa-miR-16-1-3p_CDS;hsa-miR-16-2-3p_CDS;hsa-miR-93-5p_CDS
SRGAP3	3	hsa-let-7c-5p_CDS;hsa-let-7g-5p_CDS;hsa-miR-148b-3p_CDS
SPTBN5	3	hsa-miR-1912-5p_CDS;hsa-miR-30c-5p_CDS;hsa-miR-33a-5p_CDS
SPTBN1	3	hsa-let-7c-5p_CDS;hsa-miR-1912-5p_CDS;hsa-miR-93-5p_CDS
SPTAN1	3	hsa-let-7g-5p_CDS;hsa-miR-16-1-3p_CDS;hsa-miR-1912-5p_CDS
SPTA1	3	hsa-let-7f-2-3p_CDS;hsa-miR-1912-5p_CDS;hsa-miR-93-5p_CDS
SPRY1	3	hsa-let-7c-5p_CDS;hsa-miR-1912-5p_CDS;hsa-miR-93-5p_CDS
SPEN	3	hsa-miR-101-2-5p_CDS;hsa-miR-106a-5p_CDS;hsa-miR-1912-5p_CDS
SPEM3	3	hsa-let-7c-5p_CDS;hsa-miR-16-1-3p_CDS;hsa-miR-1912-5p_CDS
SPEG	3	hsa-let-7c-5p_CDS;hsa-miR-101-2-5p_CDS;hsa-miR-93-5p_CDS
SPECC1	3	hsa-let-7c-5p_CDS;hsa-miR-106a-5p_CDS;hsa-miR-93-5p_CDS
SPATA5	3	hsa-let-7c-5p_CDS;hsa-miR-106a-5p_CDS;hsa-miR-16-1-3p_CDS
SPATA31C2	3	hsa-miR-106a-5p_CDS;hsa-miR-16-1-3p_CDS;hsa-miR-1912-5p_CDS
SPATA31C1	3	hsa-let-7g-5p_CDS;hsa-miR-106a-5p_CDS;hsa-miR-1912-5p_CDS
SPATA16	3	hsa-let-7c-5p_CDS;hsa-let-7g-5p_CDS;hsa-miR-101-2-5p_CDS
SPART	3	hsa-miR-101-2-5p_CDS;hsa-miR-148b-3p_CDS;hsa-miR-16-2-3p_CDS
SPARCL1	3	hsa-miR-101-2-5p_CDS;hsa-miR-1912-5p_CDS;hsa-miR-93-5p_CDS
SPAG8	3	hsa-miR-101-2-5p_CDS;hsa-miR-1912-5p_CDS;hsa-miR-93-5p_CDS
SORCS2	3	hsa-let-7c-5p_CDS;hsa-let-7g-5p_CDS;hsa-miR-144-5p_CDS
SORBS1	3	hsa-let-7f-2-3p_CDS;hsa-miR-106a-5p_CDS;hsa-miR-93-5p_CDS
SOCS6	3	hsa-let-7c-5p_CDS;hsa-miR-106a-5p_CDS;hsa-miR-144-5p_CDS
SNX27	3	hsa-miR-106a-5p_CDS;hsa-miR-33a-5p_CDS;hsa-miR-93-5p_CDS
SNX19	3	hsa-let-7c-5p_CDS;hsa-miR-16-1-3p_CDS;hsa-miR-1912-5p_CDS
SNX13	3	hsa-miR-101-2-5p_CDS;hsa-miR-144-5p_CDS;hsa-miR-93-5p_CDS
SNRK	3	hsa-let-7c-5p_CDS;hsa-miR-1912-5p_CDS;hsa-miR-93-5p_CDS
SNAPC4	3	hsa-let-7c-5p_CDS;hsa-miR-33a-5p_CDS;hsa-miR-93-5p_CDS
SNAP23	3	hsa-let-7f-2-3p_CDS;hsa-miR-16-2-3p_CDS;hsa-miR-1912-5p_CDS
SMYD4	3	hsa-miR-148b-3p_CDS;hsa-miR-1912-5p_CDS;hsa-miR-33a-5p_CDS
SMPD4	3	hsa-miR-106a-5p_CDS;hsa-miR-16-1-3p_CDS;hsa-miR-1912-5p_CDS
SMCHD1	3	hsa-let-7f-2-3p_CDS;hsa-miR-106a-5p_CDS;hsa-miR-33a-5p_CDS
SMC2	3	hsa-miR-16-2-3p_CDS;hsa-miR-33a-5p_CDS;hsa-miR-93-5p_CDS
SMC1A	3	hsa-let-7c-5p_CDS;hsa-let-7f-2-3p_CDS;hsa-let-7g-5p_CDS
SMARCA1	3	hsa-miR-106a-5p_CDS;hsa-miR-30c-5p_CDS;hsa-miR-93-5p_CDS
SLX4IP	3	hsa-let-7c-5p_CDS;hsa-miR-16-1-3p_CDS;hsa-miR-1912-5p_CDS
SLITRK6	3	hsa-let-7c-5p_CDS;hsa-let-7g-5p_CDS;hsa-miR-93-5p_CDS
SLITRK5	3	hsa-let-7c-5p_CDS;hsa-miR-106a-5p_CDS;hsa-miR-93-5p_CDS
SLIT3	3	hsa-miR-106a-5p_CDS;hsa-miR-1912-5p_CDS;hsa-miR-93-5p_CDS
SLFN14	3	hsa-let-7f-2-3p_CDS;hsa-miR-16-2-3p_CDS;hsa-miR-1912-5p_CDS
SLFN11	3	hsa-let-7c-5p_CDS;hsa-miR-1912-5p_CDS;hsa-miR-33a-5p_CDS
SLF2	3	hsa-miR-101-2-5p_CDS;hsa-miR-106a-5p_CDS;hsa-miR-93-5p_CDS
SLF1	3	hsa-let-7c-5p_CDS;hsa-miR-16-1-3p_CDS;hsa-miR-16-2-3p_CDS
SLCO6A1	3	hsa-miR-1912-5p_CDS;hsa-miR-33a-5p_CDS;hsa-miR-93-5p_CDS
SLCO4C1	3	hsa-let-7c-5p_CDS;hsa-let-7g-5p_CDS;hsa-miR-1912-5p_CDS
SLCO1B3-SLCO1B7	3	hsa-miR-106a-5p_CDS;hsa-miR-144-5p_CDS;hsa-miR-1912-5p_CDS
SLC6A6	3	hsa-let-7c-5p_CDS;hsa-miR-33a-5p_CDS;hsa-miR-93-5p_CDS
SLC6A14	3	hsa-miR-101-2-5p_CDS;hsa-miR-16-2-3p_CDS;hsa-miR-93-5p_CDS
SLC6A1	3	hsa-let-7c-5p_CDS;hsa-let-7g-5p_CDS;hsa-miR-106a-5p_CDS
SLC4A8	3	hsa-miR-101-2-5p_CDS;hsa-miR-106a-5p_CDS;hsa-miR-33a-5p_CDS
SLC44A4	3	hsa-let-7c-5p_CDS;hsa-let-7g-5p_CDS;hsa-miR-1912-5p_CDS
SLC44A3	3	hsa-miR-106a-5p_CDS;hsa-miR-1912-5p_CDS;hsa-miR-33a-5p_CDS
SLC44A1	3	hsa-let-7c-5p_CDS;hsa-miR-1912-5p_CDS;hsa-miR-33a-5p_CDS
SLC43A1	3	hsa-let-7c-5p_CDS;hsa-miR-16-1-3p_CDS;hsa-miR-1912-5p_CDS
SLC39A2	3	hsa-let-7c-5p_CDS;hsa-miR-1912-5p_CDS;hsa-miR-33a-5p_CDS
SLC39A12	3	hsa-let-7c-5p_CDS;hsa-miR-1912-5p_CDS;hsa-miR-93-5p_CDS
SLC39A1	3	hsa-let-7c-5p_CDS;hsa-miR-101-2-5p_CDS;hsa-miR-33a-5p_CDS
SLC38A5	3	hsa-miR-106a-5p_CDS;hsa-miR-148b-3p_CDS;hsa-miR-93-5p_CDS
SLC38A4	3	hsa-let-7c-5p_CDS;hsa-miR-1912-5p_CDS;hsa-miR-93-5p_CDS
SLC38A2	3	hsa-miR-101-2-5p_CDS;hsa-miR-148b-3p_CDS;hsa-miR-33a-5p_CDS
SLC38A10	3	hsa-let-7c-5p_CDS;hsa-miR-16-2-3p_CDS;hsa-miR-1912-5p_CDS
SLC35F3	3	hsa-miR-101-2-5p_CDS;hsa-miR-16-1-3p_CDS;hsa-miR-93-5p_CDS
SLC35A4	3	hsa-let-7c-5p_CDS;hsa-let-7g-5p_CDS;hsa-miR-106a-5p_CDS
SLC31A1	3	hsa-let-7c-5p_CDS;hsa-let-7g-5p_CDS;hsa-miR-106a-5p_CDS
SLC2A9	3	hsa-let-7c-5p_CDS;hsa-let-7g-5p_CDS;hsa-miR-33a-5p_CDS
SLC29A2	3	hsa-let-7c-5p_CDS;hsa-let-7g-5p_CDS;hsa-miR-101-2-5p_CDS
SLC29A1	3	hsa-miR-106a-5p_CDS;hsa-miR-1912-5p_CDS;hsa-miR-93-5p_CDS
SLC27A6	3	hsa-let-7f-2-3p_CDS;hsa-miR-106a-5p_CDS;hsa-miR-16-2-3p_CDS
SLC26A8	3	hsa-let-7c-5p_CDS;hsa-miR-106a-5p_CDS;hsa-miR-1912-5p_CDS
SLC26A7	3	hsa-miR-1912-5p_CDS;hsa-miR-33a-5p_CDS;hsa-miR-93-5p_CDS
SLC25A39	3	hsa-let-7c-5p_CDS;hsa-let-7g-5p_CDS;hsa-miR-33a-5p_CDS
SLC25A28	3	hsa-miR-106a-5p_CDS;hsa-miR-1912-5p_CDS;hsa-miR-93-5p_CDS
SLC25A24	3	hsa-let-7f-2-3p_CDS;hsa-miR-106a-5p_CDS;hsa-miR-144-5p_CDS
SLC25A23	3	hsa-miR-101-2-5p_CDS;hsa-miR-16-1-3p_CDS;hsa-miR-93-5p_CDS
SLC25A10	3	hsa-miR-148b-3p_CDS;hsa-miR-16-1-3p_CDS;hsa-miR-33a-5p_CDS
SLC24A3	3	hsa-miR-148b-3p_CDS;hsa-miR-1912-5p_CDS;hsa-miR-93-5p_CDS
SLC22A6	3	hsa-let-7c-5p_CDS;hsa-miR-101-2-5p_CDS;hsa-miR-93-5p_CDS
SLC22A10	3	hsa-let-7g-5p_CDS;hsa-miR-101-2-5p_CDS;hsa-miR-106a-5p_CDS
SLC20A1	3	hsa-let-7g-5p_CDS;hsa-miR-1912-5p_CDS;hsa-miR-33a-5p_CDS
SLC17A3	3	hsa-let-7g-5p_CDS;hsa-miR-101-2-5p_CDS;hsa-miR-106a-5p_CDS
SLC16A13	3	hsa-let-7c-5p_CDS;hsa-let-7g-5p_CDS;hsa-miR-93-5p_CDS
SLC16A11	3	hsa-let-7c-5p_CDS;hsa-let-7g-5p_CDS;hsa-miR-93-5p_CDS
SLC15A3	3	hsa-let-7f-2-3p_CDS;hsa-let-7g-5p_CDS;hsa-miR-93-5p_CDS
SLC11A2	3	hsa-let-7c-5p_CDS;hsa-miR-1912-5p_CDS;hsa-miR-93-5p_CDS
SLAIN2	3	hsa-let-7c-5p_CDS;hsa-miR-1912-5p_CDS;hsa-miR-33a-5p_CDS
SKOR1	3	hsa-miR-101-2-5p_CDS;hsa-miR-106a-5p_CDS;hsa-miR-33a-5p_CDS
SIRT1	3	hsa-let-7c-5p_CDS;hsa-miR-16-1-3p_CDS;hsa-miR-16-2-3p_CDS
SIRPD	3	hsa-let-7g-5p_CDS;hsa-miR-1912-5p_CDS;hsa-miR-93-5p_CDS
SIN3A	3	hsa-miR-106a-5p_CDS;hsa-miR-30c-5p_CDS;hsa-miR-93-5p_CDS
SIM1	3	hsa-let-7c-5p_CDS;hsa-let-7g-5p_CDS;hsa-miR-93-5p_CDS
SHROOM2	3	hsa-miR-106a-5p_CDS;hsa-miR-1912-5p_CDS;hsa-miR-93-5p_CDS
SHLD2	3	hsa-let-7c-5p_CDS;hsa-miR-16-2-3p_CDS;hsa-miR-33a-5p_CDS
SHISA5	3	hsa-let-7g-5p_CDS;hsa-miR-101-2-5p_CDS;hsa-miR-148b-3p_CDS
SH3TC1	3	hsa-let-7c-5p_CDS;hsa-let-7g-5p_CDS;hsa-miR-106a-5p_CDS
SH2D4B	3	hsa-let-7c-5p_CDS;hsa-miR-33a-5p_CDS;hsa-miR-93-5p_CDS
SH2B1	3	hsa-let-7c-5p_CDS;hsa-let-7f-2-3p_CDS;hsa-miR-16-1-3p_CDS
SGO2	3	hsa-let-7c-5p_CDS;hsa-miR-16-1-3p_CDS;hsa-miR-93-5p_CDS
SFSWAP	3	hsa-let-7c-5p_CDS;hsa-miR-33a-5p_CDS;hsa-miR-93-5p_CDS
SFMBT2	3	hsa-let-7c-5p_CDS;hsa-miR-1912-5p_CDS;hsa-miR-93-5p_CDS
SF3B2	3	hsa-miR-106a-5p_CDS;hsa-miR-1912-5p_CDS;hsa-miR-93-5p_CDS
SF1	3	hsa-miR-148b-3p_CDS;hsa-miR-1912-5p_CDS;hsa-miR-33a-5p_CDS
SEZ6L	3	hsa-let-7c-5p_CDS;hsa-miR-33a-5p_CDS;hsa-miR-93-5p_CDS
SETD3	3	hsa-miR-101-2-5p_CDS;hsa-miR-148b-3p_CDS;hsa-miR-93-5p_CDS
SERPING1	3	hsa-miR-16-1-3p_CDS;hsa-miR-33a-5p_CDS;hsa-miR-93-5p_CDS
SERPINA3	3	hsa-miR-106a-5p_CDS;hsa-miR-33a-5p_CDS;hsa-miR-93-5p_CDS
SERINC1	3	hsa-miR-101-2-5p_CDS;hsa-miR-16-2-3p_CDS;hsa-miR-33a-5p_CDS
SERHL2	3	hsa-let-7c-5p_CDS;hsa-miR-148b-3p_CDS;hsa-miR-93-5p_CDS
SEPTIN5	3	hsa-let-7g-5p_CDS;hsa-miR-16-2-3p_CDS;hsa-miR-93-5p_CDS
SEPTIN12	3	hsa-let-7c-5p_CDS;hsa-miR-106a-5p_CDS;hsa-miR-148b-3p_CDS
SEPTIN11	3	hsa-let-7c-5p_CDS;hsa-miR-30c-5p_CDS;hsa-miR-93-5p_CDS
SEMA7A	3	hsa-let-7c-5p_CDS;hsa-miR-16-1-3p_CDS;hsa-miR-545-3p_CDS
SEMA4C	3	hsa-let-7c-5p_CDS;hsa-let-7g-5p_CDS;hsa-miR-16-1-3p_CDS
SEMA4B	3	hsa-miR-1912-5p_CDS;hsa-miR-33a-5p_CDS;hsa-miR-93-5p_CDS
SEMA3E	3	hsa-miR-16-1-3p_CDS;hsa-miR-33a-5p_CDS;hsa-miR-545-3p_CDS
SELENBP1	3	hsa-let-7c-5p_CDS;hsa-miR-106a-5p_CDS;hsa-miR-148b-3p_CDS
SEL1L3	3	hsa-let-7c-5p_CDS;hsa-let-7g-5p_CDS;hsa-miR-33a-5p_CDS
SECISBP2	3	hsa-let-7f-2-3p_CDS;hsa-miR-33a-5p_CDS;hsa-miR-545-3p_CDS
SEC13	3	hsa-let-7c-5p_CDS;hsa-miR-16-2-3p_CDS;hsa-miR-1912-5p_CDS
SEBOX	3	hsa-let-7c-5p_CDS;hsa-miR-1912-5p_CDS;hsa-miR-30c-5p_CDS
SDSL	3	hsa-let-7c-5p_CDS;hsa-miR-106a-5p_CDS;hsa-miR-93-5p_CDS
SDAD1	3	hsa-miR-101-2-5p_CDS;hsa-miR-1912-5p_CDS;hsa-miR-33a-5p_CDS
SCYL3	3	hsa-let-7c-5p_CDS;hsa-let-7g-5p_CDS;hsa-miR-1912-5p_CDS
SCNN1A	3	hsa-let-7c-5p_CDS;hsa-miR-16-1-3p_CDS;hsa-miR-33a-5p_CDS
SCN9A	3	hsa-let-7c-5p_CDS;hsa-let-7f-2-3p_CDS;hsa-let-7g-5p_CDS
SCN8A	3	hsa-let-7c-5p_CDS;hsa-let-7g-5p_CDS;hsa-miR-93-5p_CDS
SCN5A	3	hsa-let-7c-5p_CDS;hsa-miR-106a-5p_CDS;hsa-miR-93-5p_CDS
SCMH1	3	hsa-let-7c-5p_CDS;hsa-let-7g-5p_CDS;hsa-miR-1912-5p_CDS
SCAF8	3	hsa-let-7c-5p_CDS;hsa-miR-101-2-5p_CDS;hsa-miR-16-2-3p_CDS
SCAF4	3	hsa-let-7c-5p_CDS;hsa-miR-16-1-3p_CDS;hsa-miR-33a-5p_CDS
SBNO1	3	hsa-miR-101-2-5p_CDS;hsa-miR-30c-5p_CDS;hsa-miR-33a-5p_CDS
SBF1	3	hsa-miR-16-1-3p_CDS;hsa-miR-33a-5p_CDS;hsa-miR-93-5p_CDS
SART3	3	hsa-miR-101-2-5p_CDS;hsa-miR-106a-5p_CDS;hsa-miR-1912-5p_CDS
SARAF	3	hsa-miR-144-5p_CDS;hsa-miR-16-1-3p_CDS;hsa-miR-16-2-3p_CDS
RUSC2	3	hsa-let-7c-5p_CDS;hsa-miR-30c-5p_CDS;hsa-miR-33a-5p_CDS
RTTN	3	hsa-let-7g-5p_CDS;hsa-miR-144-5p_CDS;hsa-miR-93-5p_CDS
RTL9	3	hsa-let-7g-5p_CDS;hsa-miR-106a-5p_CDS;hsa-miR-1912-5p_CDS
RSRC1	3	hsa-let-7c-5p_CDS;hsa-miR-1912-5p_CDS;hsa-miR-93-5p_CDS
RRBP1	3	hsa-let-7c-5p_CDS;hsa-miR-33a-5p_CDS;hsa-miR-93-5p_CDS
RPUSD3	3	hsa-miR-101-2-5p_CDS;hsa-miR-106a-5p_CDS;hsa-miR-33a-5p_CDS
RPS6KB1	3	hsa-miR-101-2-5p_CDS;hsa-miR-16-1-3p_CDS;hsa-miR-1912-5p_CDS
RPS6KA5	3	hsa-let-7f-2-3p_CDS;hsa-miR-1912-5p_CDS;hsa-miR-93-5p_CDS
RPS6KA3	3	hsa-miR-101-2-5p_CDS;hsa-miR-106a-5p_CDS;hsa-miR-93-5p_CDS
RPS24	3	hsa-let-7c-5p_CDS;hsa-miR-16-1-3p_CDS;hsa-miR-93-5p_CDS
RPN2	3	hsa-let-7c-5p_CDS;hsa-let-7g-5p_CDS;hsa-miR-93-5p_CDS
RPL4	3	hsa-miR-106a-5p_CDS;hsa-miR-1912-5p_CDS;hsa-miR-93-5p_CDS
RPGRIP1L	3	hsa-let-7f-2-3p_CDS;hsa-let-7g-5p_CDS;hsa-miR-16-1-3p_CDS
RORA	3	hsa-let-7c-5p_CDS;hsa-miR-144-5p_CDS;hsa-miR-93-5p_CDS
ROBO3	3	hsa-let-7c-5p_CDS;hsa-miR-16-1-3p_CDS;hsa-miR-1912-5p_CDS
ROBO2	3	hsa-let-7c-5p_CDS;hsa-miR-101-2-5p_CDS;hsa-miR-16-1-3p_CDS
RO60	3	hsa-miR-101-2-5p_CDS;hsa-miR-16-1-3p_CDS;hsa-miR-93-5p_CDS
RNF13	3	hsa-let-7c-5p_CDS;hsa-miR-16-1-3p_CDS;hsa-miR-93-5p_CDS
RNASE6	3	hsa-miR-106a-5p_CDS;hsa-miR-1912-5p_CDS;hsa-miR-33a-5p_CDS
RLBP1	3	hsa-let-7c-5p_CDS;hsa-miR-1912-5p_CDS;hsa-miR-93-5p_CDS
RIT2	3	hsa-miR-1912-5p_CDS;hsa-miR-30c-5p_CDS;hsa-miR-33a-5p_CDS
RIPOR2	3	hsa-miR-101-2-5p_CDS;hsa-miR-148b-3p_CDS;hsa-miR-16-1-3p_CDS
RIPK1	3	hsa-let-7c-5p_CDS;hsa-miR-1912-5p_CDS;hsa-miR-93-5p_CDS
RIOX2	3	hsa-miR-106a-5p_CDS;hsa-miR-144-5p_CDS;hsa-miR-148b-3p_CDS
RIMS1	3	hsa-let-7c-5p_CDS;hsa-miR-101-2-5p_CDS;hsa-miR-148b-3p_CDS
RHOT1	3	hsa-let-7f-2-3p_CDS;hsa-miR-101-2-5p_CDS;hsa-miR-93-5p_CDS
RHD	3	hsa-miR-16-1-3p_CDS;hsa-miR-1912-5p_CDS;hsa-miR-93-5p_CDS
RHAG	3	hsa-miR-106a-5p_CDS;hsa-miR-148b-3p_CDS;hsa-miR-1912-5p_CDS
RGS5	3	hsa-miR-101-2-5p_CDS;hsa-miR-106a-5p_CDS;hsa-miR-1912-5p_CDS
RGS3	3	hsa-let-7f-2-3p_CDS;hsa-miR-106a-5p_CDS;hsa-miR-148b-3p_CDS
RGS22	3	hsa-let-7g-5p_CDS;hsa-miR-33a-5p_CDS;hsa-miR-93-5p_CDS
RGS12	3	hsa-miR-16-1-3p_CDS;hsa-miR-33a-5p_CDS;hsa-miR-93-5p_CDS
RGPD8	3	hsa-let-7f-2-3p_CDS;hsa-miR-106a-5p_CDS;hsa-miR-93-5p_CDS
RGPD6	3	hsa-miR-106a-5p_CDS;hsa-miR-16-2-3p_CDS;hsa-miR-93-5p_CDS
RGPD5	3	hsa-let-7f-2-3p_CDS;hsa-miR-106a-5p_CDS;hsa-miR-16-2-3p_CDS
RGPD4	3	hsa-let-7f-2-3p_CDS;hsa-miR-106a-5p_CDS;hsa-miR-16-2-3p_CDS
RGPD1	3	hsa-let-7c-5p_CDS;hsa-miR-106a-5p_CDS;hsa-miR-93-5p_CDS
RGL3	3	hsa-let-7c-5p_CDS;hsa-miR-106a-5p_CDS;hsa-miR-16-1-3p_CDS
RFX4	3	hsa-let-7c-5p_CDS;hsa-miR-33a-5p_CDS;hsa-miR-93-5p_CDS
RFX3	3	hsa-let-7c-5p_CDS;hsa-let-7g-5p_CDS;hsa-miR-1912-5p_CDS
RFX2	3	hsa-let-7c-5p_CDS;hsa-miR-16-1-3p_CDS;hsa-miR-1912-5p_CDS
RFWD3	3	hsa-let-7c-5p_CDS;hsa-miR-148b-3p_CDS;hsa-miR-16-2-3p_CDS
RFTN2	3	hsa-let-7g-5p_CDS;hsa-miR-16-1-3p_CDS;hsa-miR-93-5p_CDS
REXO5	3	hsa-let-7g-5p_CDS;hsa-miR-16-1-3p_CDS;hsa-miR-1912-5p_CDS
RETREG3	3	hsa-miR-106a-5p_CDS;hsa-miR-148b-3p_CDS;hsa-miR-93-5p_CDS
RET	3	hsa-let-7c-5p_CDS;hsa-let-7g-5p_CDS;hsa-miR-101-2-5p_CDS
REST	3	hsa-let-7c-5p_CDS;hsa-let-7g-5p_CDS;hsa-miR-33a-5p_CDS
RESF1	3	hsa-miR-144-5p_CDS;hsa-miR-148b-3p_CDS;hsa-miR-33a-5p_CDS
RERE	3	hsa-let-7c-5p_CDS;hsa-miR-148b-3p_CDS;hsa-miR-16-1-3p_CDS
RELCH	3	hsa-let-7f-2-3p_CDS;hsa-miR-148b-3p_CDS;hsa-miR-33a-5p_CDS
REELD1	3	hsa-let-7c-5p_CDS;hsa-miR-16-1-3p_CDS;hsa-miR-93-5p_CDS
RC3H2	3	hsa-miR-106a-5p_CDS;hsa-miR-1912-5p_CDS;hsa-miR-33a-5p_CDS
RBP3	3	hsa-let-7c-5p_CDS;hsa-let-7g-5p_CDS;hsa-miR-101-2-5p_CDS
RBP1	3	hsa-let-7c-5p_CDS;hsa-let-7f-2-3p_CDS;hsa-miR-106a-5p_CDS
RBM6	3	hsa-let-7c-5p_CDS;hsa-let-7f-2-3p_CDS;hsa-miR-1912-5p_CDS
RBM5	3	hsa-miR-1912-5p_CDS;hsa-miR-30c-5p_CDS;hsa-miR-93-5p_CDS
RBM19	3	hsa-let-7g-5p_CDS;hsa-miR-16-1-3p_CDS;hsa-miR-16-2-3p_CDS
RBM14	3	hsa-let-7c-5p_CDS;hsa-let-7g-5p_CDS;hsa-miR-33a-5p_CDS
RBM12	3	hsa-miR-1912-5p_CDS;hsa-miR-33a-5p_CDS;hsa-miR-93-5p_CDS
RASSF3	3	hsa-miR-106a-5p_CDS;hsa-miR-16-1-3p_CDS;hsa-miR-93-5p_CDS
RASGRP4	3	hsa-miR-106a-5p_CDS;hsa-miR-16-1-3p_CDS;hsa-miR-93-5p_CDS
RASGRF1	3	hsa-miR-1912-5p_CDS;hsa-miR-33a-5p_CDS;hsa-miR-93-5p_CDS
RAPH1	3	hsa-let-7c-5p_CDS;hsa-let-7f-2-3p_CDS;hsa-miR-16-1-3p_CDS
RALGAPB	3	hsa-let-7g-5p_CDS;hsa-miR-148b-3p_CDS;hsa-miR-16-1-3p_CDS
RALGAPA2	3	hsa-let-7c-5p_CDS;hsa-let-7g-5p_CDS;hsa-miR-101-2-5p_CDS
RAF1	3	hsa-let-7c-5p_CDS;hsa-miR-106a-5p_CDS;hsa-miR-93-5p_CDS
RAD51B	3	hsa-miR-106a-5p_CDS;hsa-miR-148b-3p_CDS;hsa-miR-16-2-3p_CDS
RAD21L1	3	hsa-let-7g-5p_CDS;hsa-miR-16-1-3p_CDS;hsa-miR-1912-5p_CDS
RABL2A	3	hsa-let-7c-5p_CDS;hsa-miR-106a-5p_CDS;hsa-miR-93-5p_CDS
RAB40AL	3	hsa-miR-148b-3p_CDS;hsa-miR-1912-5p_CDS;hsa-miR-93-5p_CDS
RAB40A	3	hsa-miR-148b-3p_CDS;hsa-miR-16-2-3p_CDS;hsa-miR-1912-5p_CDS
RAB3IP	3	hsa-let-7c-5p_CDS;hsa-miR-106a-5p_CDS;hsa-miR-33a-5p_CDS
QSOX1	3	hsa-let-7g-5p_CDS;hsa-miR-16-1-3p_CDS;hsa-miR-1912-5p_CDS
PZP	3	hsa-let-7c-5p_CDS;hsa-let-7f-2-3p_CDS;hsa-miR-106a-5p_CDS
PXDNL	3	hsa-let-7c-5p_CDS;hsa-miR-16-1-3p_CDS;hsa-miR-1912-5p_CDS
PWWP3B	3	hsa-let-7c-5p_CDS;hsa-let-7g-5p_CDS;hsa-miR-101-2-5p_CDS
PUF60	3	hsa-miR-101-2-5p_CDS;hsa-miR-16-1-3p_CDS;hsa-miR-93-5p_CDS
PTRH1	3	hsa-let-7c-5p_CDS;hsa-let-7g-5p_CDS;hsa-miR-1912-5p_CDS
PTPRS	3	hsa-let-7c-5p_CDS;hsa-miR-33a-5p_CDS;hsa-miR-93-5p_CDS
PTPRQ	3	hsa-let-7f-2-3p_CDS;hsa-miR-16-1-3p_CDS;hsa-miR-1912-5p_CDS
PTPRM	3	hsa-miR-148b-3p_CDS;hsa-miR-16-1-3p_CDS;hsa-miR-33a-5p_CDS
PTPRG	3	hsa-let-7c-5p_CDS;hsa-let-7g-5p_CDS;hsa-miR-30c-5p_CDS
PTPRF	3	hsa-let-7c-5p_CDS;hsa-miR-101-2-5p_CDS;hsa-miR-1912-5p_CDS
PTPN12	3	hsa-miR-106a-5p_CDS;hsa-miR-16-2-3p_CDS;hsa-miR-33a-5p_CDS
PTK2	3	hsa-let-7c-5p_CDS;hsa-miR-148b-3p_CDS;hsa-miR-33a-5p_CDS
PTGS1	3	hsa-let-7g-5p_CDS;hsa-miR-16-1-3p_CDS;hsa-miR-1912-5p_CDS
PTCHD1	3	hsa-let-7c-5p_CDS;hsa-let-7g-5p_CDS;hsa-miR-106a-5p_CDS
PSME4	3	hsa-let-7g-5p_CDS;hsa-miR-101-2-5p_CDS;hsa-miR-93-5p_CDS
PSME1	3	hsa-miR-148b-3p_CDS;hsa-miR-1912-5p_CDS;hsa-miR-33a-5p_CDS
PRX	3	hsa-let-7f-2-3p_CDS;hsa-miR-30c-5p_CDS;hsa-miR-33a-5p_CDS
PRRT4	3	hsa-let-7g-5p_CDS;hsa-miR-1912-5p_CDS;hsa-miR-93-5p_CDS
PRRC2B	3	hsa-let-7c-5p_CDS;hsa-let-7f-2-3p_CDS;hsa-miR-1912-5p_CDS
PRR5	3	hsa-let-7c-5p_CDS;hsa-miR-106a-5p_CDS;hsa-miR-93-5p_CDS
PRPF40B	3	hsa-miR-106a-5p_CDS;hsa-miR-144-5p_CDS;hsa-miR-148b-3p_CDS
PRPF40A	3	hsa-let-7c-5p_CDS;hsa-miR-30c-5p_CDS;hsa-miR-93-5p_CDS
PRPF4	3	hsa-miR-101-2-5p_CDS;hsa-miR-16-1-3p_CDS;hsa-miR-93-5p_CDS
PRMT9	3	hsa-miR-148b-3p_CDS;hsa-miR-16-2-3p_CDS;hsa-miR-1912-5p_CDS
PRMT5	3	hsa-let-7c-5p_CDS;hsa-miR-101-2-5p_CDS;hsa-miR-33a-5p_CDS
PRKG2	3	hsa-let-7c-5p_CDS;hsa-let-7g-5p_CDS;hsa-miR-1912-5p_CDS
PRKDC	3	hsa-miR-148b-3p_CDS;hsa-miR-1912-5p_CDS;hsa-miR-93-5p_CDS
PRKD3	3	hsa-miR-16-1-3p_CDS;hsa-miR-16-2-3p_CDS;hsa-miR-30c-5p_CDS
PRKD2	3	hsa-let-7g-5p_CDS;hsa-miR-148b-3p_CDS;hsa-miR-33a-5p_CDS
PRKCH	3	hsa-let-7f-2-3p_CDS;hsa-miR-148b-3p_CDS;hsa-miR-93-5p_CDS
PRKAR2A	3	hsa-let-7c-5p_CDS;hsa-miR-1912-5p_CDS;hsa-miR-93-5p_CDS
PRKAG1	3	hsa-let-7g-5p_CDS;hsa-miR-148b-3p_CDS;hsa-miR-33a-5p_CDS
PRG2	3	hsa-let-7c-5p_CDS;hsa-let-7f-2-3p_CDS;hsa-let-7g-5p_CDS
PRDM9	3	hsa-miR-106a-5p_CDS;hsa-miR-33a-5p_CDS;hsa-miR-93-5p_CDS
PRDM11	3	hsa-let-7f-2-3p_CDS;hsa-miR-148b-3p_CDS;hsa-miR-1912-5p_CDS
PRCP	3	hsa-let-7c-5p_CDS;hsa-miR-545-3p_CDS;hsa-miR-93-5p_CDS
PRAMEF13	3	hsa-let-7g-5p_CDS;hsa-miR-101-2-5p_CDS;hsa-miR-106a-5p_CDS
PPP6C	3	hsa-let-7g-5p_CDS;hsa-miR-144-5p_CDS;hsa-miR-93-5p_CDS
PPP4R4	3	hsa-let-7g-5p_CDS;hsa-miR-106a-5p_CDS;hsa-miR-93-5p_CDS
PPP2R2C	3	hsa-let-7c-5p_CDS;hsa-miR-101-2-5p_CDS;hsa-miR-33a-5p_CDS
PPP1R12B	3	hsa-let-7c-5p_CDS;hsa-miR-16-1-3p_CDS;hsa-miR-16-2-3p_CDS
PPM1B	3	hsa-miR-101-2-5p_CDS;hsa-miR-1912-5p_CDS;hsa-miR-33a-5p_CDS
PPM1A	3	hsa-miR-106a-5p_CDS;hsa-miR-144-5p_CDS;hsa-miR-148b-3p_CDS
PPIL2	3	hsa-miR-106a-5p_CDS;hsa-miR-33a-5p_CDS;hsa-miR-93-5p_CDS
PPARG	3	hsa-let-7c-5p_CDS;hsa-let-7f-2-3p_CDS;hsa-miR-1912-5p_CDS
PPAN-P2RY11	3	hsa-let-7g-5p_CDS;hsa-miR-1912-5p_CDS;hsa-miR-93-5p_CDS
POTEE	3	hsa-let-7c-5p_CDS;hsa-let-7g-5p_CDS;hsa-miR-106a-5p_CDS
POTEB2	3	hsa-miR-101-2-5p_CDS;hsa-miR-106a-5p_CDS;hsa-miR-93-5p_CDS
PON2	3	hsa-let-7c-5p_CDS;hsa-miR-106a-5p_CDS;hsa-miR-1912-5p_CDS
POMT2	3	hsa-let-7c-5p_CDS;hsa-miR-106a-5p_CDS;hsa-miR-1912-5p_CDS
POMGNT2	3	hsa-let-7c-5p_CDS;hsa-miR-106a-5p_CDS;hsa-miR-33a-5p_CDS
POM121	3	hsa-let-7g-5p_CDS;hsa-miR-101-2-5p_CDS;hsa-miR-1912-5p_CDS
POLR2A	3	hsa-let-7g-5p_CDS;hsa-miR-101-2-5p_CDS;hsa-miR-30c-5p_CDS
POLR1E	3	hsa-let-7c-5p_CDS;hsa-miR-106a-5p_CDS;hsa-miR-33a-5p_CDS
POLR1B	3	hsa-let-7g-5p_CDS;hsa-miR-101-2-5p_CDS;hsa-miR-148b-3p_CDS
POLG	3	hsa-miR-16-1-3p_CDS;hsa-miR-16-2-3p_CDS;hsa-miR-1912-5p_CDS
POLE2	3	hsa-miR-1912-5p_CDS;hsa-miR-30c-5p_CDS;hsa-miR-545-3p_CDS
PNISR	3	hsa-miR-16-1-3p_CDS;hsa-miR-16-2-3p_CDS;hsa-miR-1912-5p_CDS
PMS2	3	hsa-let-7f-2-3p_CDS;hsa-miR-16-1-3p_CDS;hsa-miR-1912-5p_CDS
PMEL	3	hsa-miR-142-5p_CDS;hsa-miR-33a-5p_CDS;hsa-miR-93-5p_CDS
PLXNB2	3	hsa-let-7c-5p_CDS;hsa-miR-1912-5p_CDS;hsa-miR-93-5p_CDS
PLXNB1	3	hsa-let-7f-2-3p_CDS;hsa-miR-148b-3p_CDS;hsa-miR-33a-5p_CDS
PLXNA3	3	hsa-let-7c-5p_CDS;hsa-miR-101-2-5p_CDS;hsa-miR-106a-5p_CDS
PLPP5	3	hsa-miR-148b-3p_CDS;hsa-miR-16-1-3p_CDS;hsa-miR-33a-5p_CDS
PLG	3	hsa-miR-106a-5p_CDS;hsa-miR-1912-5p_CDS;hsa-miR-33a-5p_CDS
PLEKHM2	3	hsa-let-7f-2-3p_CDS;hsa-miR-16-1-3p_CDS;hsa-miR-1912-5p_CDS
PLEKHA8	3	hsa-let-7c-5p_CDS;hsa-let-7f-2-3p_CDS;hsa-miR-101-2-5p_CDS
PLEKHA5	3	hsa-let-7c-5p_CDS;hsa-miR-1912-5p_CDS;hsa-miR-93-5p_CDS
PLEKHA2	3	hsa-let-7c-5p_CDS;hsa-let-7g-5p_CDS;hsa-miR-93-5p_CDS
PLD3	3	hsa-let-7g-5p_CDS;hsa-miR-101-2-5p_CDS;hsa-miR-1912-5p_CDS
PLCG2	3	hsa-let-7g-5p_CDS;hsa-miR-101-2-5p_CDS;hsa-miR-148b-3p_CDS
PLCB1	3	hsa-miR-101-2-5p_CDS;hsa-miR-16-2-3p_CDS;hsa-miR-33a-5p_CDS
PLB1	3	hsa-let-7g-5p_CDS;hsa-miR-148b-3p_CDS;hsa-miR-33a-5p_CDS
PKP4	3	hsa-miR-101-2-5p_CDS;hsa-miR-106a-5p_CDS;hsa-miR-93-5p_CDS
PJA2	3	hsa-let-7g-5p_CDS;hsa-miR-101-2-5p_CDS;hsa-miR-1912-5p_CDS
PJA1	3	hsa-miR-106a-5p_CDS;hsa-miR-33a-5p_CDS;hsa-miR-93-5p_CDS
PIK3CD	3	hsa-miR-106a-5p_CDS;hsa-miR-33a-5p_CDS;hsa-miR-93-5p_CDS
PIK3C2G	3	hsa-miR-30c-5p_CDS;hsa-miR-33a-5p_CDS;hsa-miR-93-5p_CDS
PIK3AP1	3	hsa-let-7g-5p_CDS;hsa-miR-16-1-3p_CDS;hsa-miR-1912-5p_CDS
PIGN	3	hsa-let-7c-5p_CDS;hsa-miR-101-2-5p_CDS;hsa-miR-16-1-3p_CDS
PIGG	3	hsa-miR-144-5p_CDS;hsa-miR-148b-3p_CDS;hsa-miR-1912-5p_CDS
PIEZO1	3	hsa-let-7c-5p_CDS;hsa-let-7g-5p_CDS;hsa-miR-106a-5p_CDS
PHLPP2	3	hsa-let-7c-5p_CDS;hsa-let-7g-5p_CDS;hsa-miR-33a-5p_CDS
PHLDB2	3	hsa-miR-148b-3p_CDS;hsa-miR-1912-5p_CDS;hsa-miR-93-5p_CDS
PHLDB1	3	hsa-miR-106a-5p_CDS;hsa-miR-1912-5p_CDS;hsa-miR-93-5p_CDS
PHF20L1	3	hsa-miR-106a-5p_CDS;hsa-miR-144-5p_CDS;hsa-miR-16-1-3p_CDS
PHF14	3	hsa-let-7c-5p_CDS;hsa-miR-101-2-5p_CDS;hsa-miR-148b-3p_CDS
PHC2	3	hsa-miR-16-1-3p_CDS;hsa-miR-1912-5p_CDS;hsa-miR-93-5p_CDS
PHACTR2	3	hsa-let-7c-5p_CDS;hsa-let-7f-2-3p_CDS;hsa-let-7g-5p_CDS
PGGHG	3	hsa-let-7c-5p_CDS;hsa-miR-101-2-5p_CDS;hsa-miR-33a-5p_CDS
PGBD1	3	hsa-miR-16-1-3p_CDS;hsa-miR-1912-5p_CDS;hsa-miR-93-5p_CDS
PGAP4	3	hsa-let-7c-5p_CDS;hsa-miR-106a-5p_CDS;hsa-miR-1912-5p_CDS
PGAP1	3	hsa-miR-101-2-5p_CDS;hsa-miR-106a-5p_CDS;hsa-miR-93-5p_CDS
PGA4	3	hsa-let-7c-5p_CDS;hsa-miR-106a-5p_CDS;hsa-miR-93-5p_CDS
PFKM	3	hsa-let-7c-5p_CDS;hsa-miR-101-2-5p_CDS;hsa-miR-1912-5p_CDS
PEX5L	3	hsa-miR-106a-5p_CDS;hsa-miR-16-1-3p_CDS;hsa-miR-1912-5p_CDS
PEX1	3	hsa-let-7c-5p_CDS;hsa-miR-101-2-5p_CDS;hsa-miR-16-1-3p_CDS
PDZK1	3	hsa-let-7c-5p_CDS;hsa-let-7g-5p_CDS;hsa-miR-1912-5p_CDS
PDZD8	3	hsa-let-7c-5p_CDS;hsa-miR-16-2-3p_CDS;hsa-miR-1912-5p_CDS
PDZD2	3	hsa-let-7c-5p_CDS;hsa-miR-101-2-5p_CDS;hsa-miR-148b-3p_CDS
PDXDC1	3	hsa-miR-16-1-3p_CDS;hsa-miR-1912-5p_CDS;hsa-miR-93-5p_CDS
PDHA2	3	hsa-miR-148b-3p_CDS;hsa-miR-16-1-3p_CDS;hsa-miR-93-5p_CDS
PDGFRB	3	hsa-let-7c-5p_CDS;hsa-let-7f-2-3p_CDS;hsa-miR-148b-3p_CDS
PDGFB	3	hsa-let-7f-2-3p_CDS;hsa-miR-106a-5p_CDS;hsa-miR-93-5p_CDS
PDE6C	3	hsa-let-7c-5p_CDS;hsa-let-7g-5p_CDS;hsa-miR-93-5p_CDS
PDE1C	3	hsa-miR-106a-5p_CDS;hsa-miR-16-1-3p_CDS;hsa-miR-1912-5p_CDS
PDE12	3	hsa-miR-106a-5p_CDS;hsa-miR-1912-5p_CDS;hsa-miR-93-5p_CDS
PCSK6	3	hsa-let-7g-5p_CDS;hsa-miR-106a-5p_CDS;hsa-miR-93-5p_CDS
PCSK1	3	hsa-let-7c-5p_CDS;hsa-miR-1912-5p_CDS;hsa-miR-33a-5p_CDS
PCID2	3	hsa-let-7f-2-3p_CDS;hsa-miR-106a-5p_CDS;hsa-miR-1912-5p_CDS
PCDHGA9	3	hsa-let-7c-5p_CDS;hsa-miR-16-2-3p_CDS;hsa-miR-93-5p_CDS
PCDHGA5	3	hsa-let-7g-5p_CDS;hsa-miR-16-1-3p_CDS;hsa-miR-1912-5p_CDS
PCDHGA12	3	hsa-miR-106a-5p_CDS;hsa-miR-148b-3p_CDS;hsa-miR-16-1-3p_CDS
PCDHB7	3	hsa-let-7c-5p_CDS;hsa-let-7f-2-3p_CDS;hsa-miR-1912-5p_CDS
PCDH19	3	hsa-miR-106a-5p_CDS;hsa-miR-33a-5p_CDS;hsa-miR-93-5p_CDS
PCDH12	3	hsa-let-7f-2-3p_CDS;hsa-miR-16-1-3p_CDS;hsa-miR-93-5p_CDS
PCDH1	3	hsa-miR-106a-5p_CDS;hsa-miR-148b-3p_CDS;hsa-miR-1912-5p_CDS
PCCA	3	hsa-miR-144-5p_CDS;hsa-miR-148b-3p_CDS;hsa-miR-16-2-3p_CDS
PAX3	3	hsa-let-7c-5p_CDS;hsa-miR-16-1-3p_CDS;hsa-miR-1912-5p_CDS
PATZ1	3	hsa-miR-16-1-3p_CDS;hsa-miR-1912-5p_CDS;hsa-miR-93-5p_CDS
PAPSS1	3	hsa-miR-101-2-5p_CDS;hsa-miR-16-2-3p_CDS;hsa-miR-33a-5p_CDS
PAPPA2	3	hsa-miR-148b-3p_CDS;hsa-miR-1912-5p_CDS;hsa-miR-93-5p_CDS
PAPOLA	3	hsa-miR-16-1-3p_CDS;hsa-miR-16-2-3p_CDS;hsa-miR-33a-5p_CDS
PAN2	3	hsa-let-7c-5p_CDS;hsa-let-7g-5p_CDS;hsa-miR-93-5p_CDS
PALM2AKAP2	3	hsa-let-7c-5p_CDS;hsa-miR-1912-5p_CDS;hsa-miR-93-5p_CDS
PAK1IP1	3	hsa-let-7c-5p_CDS;hsa-miR-148b-3p_CDS;hsa-miR-1912-5p_CDS
PAFAH1B3	3	hsa-let-7c-5p_CDS;hsa-miR-16-1-3p_CDS;hsa-miR-93-5p_CDS
P3H3	3	hsa-let-7g-5p_CDS;hsa-miR-1912-5p_CDS;hsa-miR-33a-5p_CDS
P2RY6	3	hsa-let-7c-5p_CDS;hsa-miR-106a-5p_CDS;hsa-miR-93-5p_CDS
P2RY4	3	hsa-miR-101-2-5p_CDS;hsa-miR-148b-3p_CDS;hsa-miR-1912-5p_CDS
P2RX4	3	hsa-miR-1912-5p_CDS;hsa-miR-33a-5p_CDS;hsa-miR-93-5p_CDS
OXR1	3	hsa-miR-16-1-3p_CDS;hsa-miR-33a-5p_CDS;hsa-miR-93-5p_CDS
OTOG	3	hsa-let-7c-5p_CDS;hsa-miR-1912-5p_CDS;hsa-miR-33a-5p_CDS
OTOA	3	hsa-let-7c-5p_CDS;hsa-miR-101-2-5p_CDS;hsa-miR-93-5p_CDS
OR6A2	3	hsa-let-7c-5p_CDS;hsa-miR-148b-3p_CDS;hsa-miR-93-5p_CDS
OR52M1	3	hsa-let-7c-5p_CDS;hsa-miR-1912-5p_CDS;hsa-miR-93-5p_CDS
OR51V1	3	hsa-miR-106a-5p_CDS;hsa-miR-1912-5p_CDS;hsa-miR-93-5p_CDS
OR2T6	3	hsa-miR-101-2-5p_CDS;hsa-miR-106a-5p_CDS;hsa-miR-93-5p_CDS
OR10S1	3	hsa-let-7c-5p_CDS;hsa-miR-106a-5p_CDS;hsa-miR-93-5p_CDS
OPTN	3	hsa-let-7f-2-3p_CDS;hsa-miR-16-1-3p_CDS;hsa-miR-33a-5p_CDS
OPHN1	3	hsa-miR-16-1-3p_CDS;hsa-miR-545-3p_CDS;hsa-miR-93-5p_CDS
OPA1	3	hsa-let-7c-5p_CDS;hsa-let-7f-2-3p_CDS;hsa-miR-1912-5p_CDS
OLFM2	3	hsa-let-7c-5p_CDS;hsa-let-7f-2-3p_CDS;hsa-miR-33a-5p_CDS
OGDHL	3	hsa-let-7f-2-3p_CDS;hsa-miR-101-2-5p_CDS;hsa-miR-1912-5p_CDS
OGDH	3	hsa-miR-106a-5p_CDS;hsa-miR-148b-3p_CDS;hsa-miR-1912-5p_CDS
OGA	3	hsa-miR-106a-5p_CDS;hsa-miR-16-2-3p_CDS;hsa-miR-1912-5p_CDS
ODAD2	3	hsa-let-7c-5p_CDS;hsa-miR-148b-3p_CDS;hsa-miR-1912-5p_CDS
NUTM2G	3	hsa-miR-106a-5p_CDS;hsa-miR-16-2-3p_CDS;hsa-miR-93-5p_CDS
NUP42	3	hsa-let-7c-5p_CDS;hsa-let-7g-5p_CDS;hsa-miR-16-1-3p_CDS
NUP205	3	hsa-let-7c-5p_CDS;hsa-miR-148b-3p_CDS;hsa-miR-93-5p_CDS
NUP155	3	hsa-let-7c-5p_CDS;hsa-miR-16-1-3p_CDS;hsa-miR-93-5p_CDS
NUMA1	3	hsa-miR-16-1-3p_CDS;hsa-miR-1912-5p_CDS;hsa-miR-93-5p_CDS
NTS	3	hsa-let-7c-5p_CDS;hsa-miR-1912-5p_CDS;hsa-miR-93-5p_CDS
NSD3	3	hsa-let-7c-5p_CDS;hsa-miR-1912-5p_CDS;hsa-miR-33a-5p_CDS
NRXN3	3	hsa-let-7c-5p_CDS;hsa-miR-101-2-5p_CDS;hsa-miR-93-5p_CDS
NRXN1	3	hsa-miR-16-1-3p_CDS;hsa-miR-1912-5p_CDS;hsa-miR-30c-5p_CDS
NRSN2	3	hsa-let-7g-5p_CDS;hsa-miR-106a-5p_CDS;hsa-miR-93-5p_CDS
NRK	3	hsa-let-7g-5p_CDS;hsa-miR-1912-5p_CDS;hsa-miR-33a-5p_CDS
NRG3	3	hsa-let-7c-5p_CDS;hsa-let-7g-5p_CDS;hsa-miR-148b-3p_CDS
NRCAM	3	hsa-let-7c-5p_CDS;hsa-miR-148b-3p_CDS;hsa-miR-1912-5p_CDS
NRBF2	3	hsa-let-7c-5p_CDS;hsa-miR-16-1-3p_CDS;hsa-miR-16-2-3p_CDS
NRAS	3	hsa-miR-101-2-5p_CDS;hsa-miR-144-5p_CDS;hsa-miR-16-1-3p_CDS
NRAP	3	hsa-let-7f-2-3p_CDS;hsa-miR-16-2-3p_CDS;hsa-miR-33a-5p_CDS
NR1H2	3	hsa-miR-16-1-3p_CDS;hsa-miR-1912-5p_CDS;hsa-miR-33a-5p_CDS
NR0B1	3	hsa-let-7g-5p_CDS;hsa-miR-16-1-3p_CDS;hsa-miR-1912-5p_CDS
NPNT	3	hsa-miR-33a-5p_CDS;hsa-miR-545-3p_CDS;hsa-miR-93-5p_CDS
NPLOC4	3	hsa-miR-106a-5p_CDS;hsa-miR-1912-5p_CDS;hsa-miR-93-5p_CDS
NPHP4	3	hsa-miR-1912-5p_CDS;hsa-miR-33a-5p_CDS;hsa-miR-3613-5p_CDS
NPC1L1	3	hsa-let-7c-5p_CDS;hsa-miR-106a-5p_CDS;hsa-miR-148b-3p_CDS
NPAT	3	hsa-miR-101-2-5p_CDS;hsa-miR-1912-5p_CDS;hsa-miR-93-5p_CDS
NOX4	3	hsa-let-7c-5p_CDS;hsa-miR-106a-5p_CDS;hsa-miR-1912-5p_CDS
NOX1	3	hsa-let-7g-5p_CDS;hsa-miR-106a-5p_CDS;hsa-miR-16-2-3p_CDS
NOTCH4	3	hsa-let-7g-5p_CDS;hsa-miR-30c-5p_CDS;hsa-miR-33a-5p_CDS
NOP14	3	hsa-let-7g-5p_CDS;hsa-miR-106a-5p_CDS;hsa-miR-30c-5p_CDS
NONO	3	hsa-let-7g-5p_CDS;hsa-miR-1912-5p_CDS;hsa-miR-33a-5p_CDS
NOM1	3	hsa-let-7f-2-3p_CDS;hsa-let-7g-5p_CDS;hsa-miR-93-5p_CDS
NOL8	3	hsa-let-7f-2-3p_CDS;hsa-miR-144-5p_CDS;hsa-miR-1912-5p_CDS
NOCT	3	hsa-let-7c-5p_CDS;hsa-let-7g-5p_CDS;hsa-miR-93-5p_CDS
NNT	3	hsa-let-7f-2-3p_CDS;hsa-miR-16-1-3p_CDS;hsa-miR-1912-5p_CDS
NLRX1	3	hsa-let-7c-5p_CDS;hsa-let-7g-5p_CDS;hsa-miR-16-1-3p_CDS
NLRP12	3	hsa-let-7c-5p_CDS;hsa-miR-1912-5p_CDS;hsa-miR-93-5p_CDS
NKTR	3	hsa-miR-16-1-3p_CDS;hsa-miR-16-2-3p_CDS;hsa-miR-1912-5p_CDS
NISCH	3	hsa-let-7c-5p_CDS;hsa-miR-148b-3p_CDS;hsa-miR-1912-5p_CDS
NIPBL	3	hsa-let-7g-5p_CDS;hsa-miR-101-2-5p_CDS;hsa-miR-16-1-3p_CDS
NIF3L1	3	hsa-let-7c-5p_CDS;hsa-miR-101-2-5p_CDS;hsa-miR-30c-5p_CDS
NID1	3	hsa-let-7g-5p_CDS;hsa-miR-30c-5p_CDS;hsa-miR-93-5p_CDS
NIBAN3	3	hsa-miR-16-1-3p_CDS;hsa-miR-1912-5p_CDS;hsa-miR-93-5p_CDS
NIBAN1	3	hsa-let-7c-5p_CDS;hsa-miR-1912-5p_CDS;hsa-miR-93-5p_CDS
NHS	3	hsa-let-7c-5p_CDS;hsa-let-7g-5p_CDS;hsa-miR-1912-5p_CDS
NFYA	3	hsa-miR-106a-5p_CDS;hsa-miR-16-1-3p_CDS;hsa-miR-93-5p_CDS
NEU3	3	hsa-miR-101-2-5p_CDS;hsa-miR-106a-5p_CDS;hsa-miR-1912-5p_CDS
NEMP1	3	hsa-let-7c-5p_CDS;hsa-let-7g-5p_CDS;hsa-miR-16-1-3p_CDS
NEK11	3	hsa-miR-106a-5p_CDS;hsa-miR-148b-3p_CDS;hsa-miR-1912-5p_CDS
NEDD4	3	hsa-let-7g-5p_CDS;hsa-miR-1912-5p_CDS;hsa-miR-33a-5p_CDS
NECTIN3	3	hsa-let-7c-5p_CDS;hsa-let-7g-5p_CDS;hsa-miR-106a-5p_CDS
NDRG1	3	hsa-let-7c-5p_CDS;hsa-miR-1912-5p_CDS;hsa-miR-93-5p_CDS
NCOR2	3	hsa-let-7c-5p_CDS;hsa-let-7g-5p_CDS;hsa-miR-16-1-3p_CDS
NCOA1	3	hsa-let-7g-5p_CDS;hsa-miR-16-2-3p_CDS;hsa-miR-1912-5p_CDS
NCKAP5	3	hsa-let-7g-5p_CDS;hsa-miR-106a-5p_CDS;hsa-miR-1912-5p_CDS
NCK2	3	hsa-miR-16-1-3p_CDS;hsa-miR-33a-5p_CDS;hsa-miR-93-5p_CDS
NBEAL2	3	hsa-let-7c-5p_CDS;hsa-miR-101-2-5p_CDS;hsa-miR-1912-5p_CDS
NACA	3	hsa-let-7c-5p_CDS;hsa-let-7g-5p_CDS;hsa-miR-1912-5p_CDS
NAA16	3	hsa-let-7c-5p_CDS;hsa-let-7g-5p_CDS;hsa-miR-144-5p_CDS
MYOM3	3	hsa-miR-106a-5p_CDS;hsa-miR-1912-5p_CDS;hsa-miR-3613-5p_CDS
MYOM2	3	hsa-miR-106a-5p_CDS;hsa-miR-144-5p_CDS;hsa-miR-1912-5p_CDS
MYO9B	3	hsa-miR-101-2-5p_CDS;hsa-miR-1912-5p_CDS;hsa-miR-93-5p_CDS
MYO7B	3	hsa-let-7c-5p_CDS;hsa-miR-101-2-5p_CDS;hsa-miR-93-5p_CDS
MYO5B	3	hsa-let-7c-5p_CDS;hsa-miR-1912-5p_CDS;hsa-miR-30c-5p_CDS
MYO5A	3	hsa-let-7g-5p_CDS;hsa-miR-101-2-5p_CDS;hsa-miR-1912-5p_CDS
MYO3B	3	hsa-let-7c-5p_CDS;hsa-let-7f-2-3p_CDS;hsa-miR-101-2-5p_CDS
MYO3A	3	hsa-miR-16-1-3p_CDS;hsa-miR-1912-5p_CDS;hsa-miR-93-5p_CDS
MYO19	3	hsa-let-7g-5p_CDS;hsa-miR-106a-5p_CDS;hsa-miR-1912-5p_CDS
MYLK3	3	hsa-miR-101-2-5p_CDS;hsa-miR-106a-5p_CDS;hsa-miR-93-5p_CDS
MYH6	3	hsa-let-7f-2-3p_CDS;hsa-miR-101-2-5p_CDS;hsa-miR-33a-5p_CDS
MYH3	3	hsa-miR-101-2-5p_CDS;hsa-miR-148b-3p_CDS;hsa-miR-93-5p_CDS
MYH2	3	hsa-miR-106a-5p_CDS;hsa-miR-148b-3p_CDS;hsa-miR-93-5p_CDS
MYH1	3	hsa-miR-106a-5p_CDS;hsa-miR-148b-3p_CDS;hsa-miR-30c-5p_CDS
MYBBP1A	3	hsa-let-7c-5p_CDS;hsa-miR-148b-3p_CDS;hsa-miR-93-5p_CDS
MXRA5	3	hsa-let-7c-5p_CDS;hsa-miR-1912-5p_CDS;hsa-miR-93-5p_CDS
MUC4	3	hsa-let-7c-5p_CDS;hsa-let-7g-5p_CDS;hsa-miR-106a-5p_CDS
MUC2	3	hsa-let-7c-5p_CDS;hsa-miR-1912-5p_CDS;hsa-miR-33a-5p_CDS
MUC17	3	hsa-let-7c-5p_CDS;hsa-let-7f-2-3p_CDS;hsa-let-7g-5p_CDS
MUC16	3	hsa-miR-16-1-3p_CDS;hsa-miR-1912-5p_CDS;hsa-miR-33a-5p_CDS
MUC1	3	hsa-let-7c-5p_CDS;hsa-let-7g-5p_CDS;hsa-miR-1912-5p_CDS
MTRR	3	hsa-let-7f-2-3p_CDS;hsa-miR-16-1-3p_CDS;hsa-miR-1912-5p_CDS
MTIF2	3	hsa-miR-16-1-3p_CDS;hsa-miR-1912-5p_CDS;hsa-miR-93-5p_CDS
MTFR1	3	hsa-let-7c-5p_CDS;hsa-miR-1912-5p_CDS;hsa-miR-93-5p_CDS
MTBP	3	hsa-let-7c-5p_CDS;hsa-miR-101-2-5p_CDS;hsa-miR-16-1-3p_CDS
MTARC2	3	hsa-let-7f-2-3p_CDS;hsa-miR-148b-3p_CDS;hsa-miR-1912-5p_CDS
MSTN	3	hsa-let-7f-2-3p_CDS;hsa-miR-33a-5p_CDS;hsa-miR-93-5p_CDS
MSL3	3	hsa-miR-106a-5p_CDS;hsa-miR-30c-5p_CDS;hsa-miR-93-5p_CDS
MSANTD1	3	hsa-let-7c-5p_CDS;hsa-miR-1912-5p_CDS;hsa-miR-33a-5p_CDS
MRPS27	3	hsa-let-7c-5p_CDS;hsa-miR-1912-5p_CDS;hsa-miR-33a-5p_CDS
MRPL45	3	hsa-miR-101-2-5p_CDS;hsa-miR-148b-3p_CDS;hsa-miR-93-5p_CDS
MRPL16	3	hsa-miR-101-2-5p_CDS;hsa-miR-106a-5p_CDS;hsa-miR-1912-5p_CDS
MROH7	3	hsa-miR-106a-5p_CDS;hsa-miR-1912-5p_CDS;hsa-miR-93-5p_CDS
MROH2B	3	hsa-miR-101-2-5p_CDS;hsa-miR-148b-3p_CDS;hsa-miR-1912-5p_CDS
MROH2A	3	hsa-miR-101-2-5p_CDS;hsa-miR-16-1-3p_CDS;hsa-miR-1912-5p_CDS
MPL	3	hsa-let-7c-5p_CDS;hsa-miR-1912-5p_CDS;hsa-miR-33a-5p_CDS
MPDZ	3	hsa-miR-101-2-5p_CDS;hsa-miR-16-2-3p_CDS;hsa-miR-93-5p_CDS
MOSPD3	3	hsa-let-7c-5p_CDS;hsa-miR-1912-5p_CDS;hsa-miR-93-5p_CDS
MORC4	3	hsa-let-7c-5p_CDS;hsa-miR-106a-5p_CDS;hsa-miR-93-5p_CDS
MOGAT3	3	hsa-let-7c-5p_CDS;hsa-miR-101-2-5p_CDS;hsa-miR-106a-5p_CDS
MOB3C	3	hsa-let-7g-5p_CDS;hsa-miR-106a-5p_CDS;hsa-miR-93-5p_CDS
MMS19	3	hsa-let-7c-5p_CDS;hsa-let-7g-5p_CDS;hsa-miR-16-1-3p_CDS
MMRN1	3	hsa-miR-148b-3p_CDS;hsa-miR-16-2-3p_CDS;hsa-miR-1912-5p_CDS
MMP19	3	hsa-let-7c-5p_CDS;hsa-let-7f-2-3p_CDS;hsa-miR-148b-3p_CDS
MLLT3	3	hsa-miR-16-1-3p_CDS;hsa-miR-16-2-3p_CDS;hsa-miR-1912-5p_CDS
MLLT10	3	hsa-let-7c-5p_CDS;hsa-let-7f-2-3p_CDS;hsa-miR-16-1-3p_CDS
MLIP	3	hsa-let-7c-5p_CDS;hsa-miR-1912-5p_CDS;hsa-miR-93-5p_CDS
MLH3	3	hsa-let-7c-5p_CDS;hsa-miR-106a-5p_CDS;hsa-miR-93-5p_CDS
MKRN1	3	hsa-miR-101-2-5p_CDS;hsa-miR-106a-5p_CDS;hsa-miR-16-2-3p_CDS
MKNK1	3	hsa-let-7g-5p_CDS;hsa-miR-101-2-5p_CDS;hsa-miR-1912-5p_CDS
MINK1	3	hsa-miR-101-2-5p_CDS;hsa-miR-148b-3p_CDS;hsa-miR-1912-5p_CDS
MILR1	3	hsa-let-7c-5p_CDS;hsa-let-7g-5p_CDS;hsa-miR-1912-5p_CDS
MIF4GD	3	hsa-let-7f-2-3p_CDS;hsa-miR-101-2-5p_CDS;hsa-miR-33a-5p_CDS
MID1	3	hsa-let-7c-5p_CDS;hsa-miR-101-2-5p_CDS;hsa-miR-1912-5p_CDS
MICAL3	3	hsa-let-7c-5p_CDS;hsa-miR-101-2-5p_CDS;hsa-miR-16-1-3p_CDS
MIB2	3	hsa-let-7c-5p_CDS;hsa-miR-101-2-5p_CDS;hsa-miR-106a-5p_CDS
MFN2	3	hsa-let-7f-2-3p_CDS;hsa-miR-16-1-3p_CDS;hsa-miR-93-5p_CDS
MFHAS1	3	hsa-let-7g-5p_CDS;hsa-miR-1912-5p_CDS;hsa-miR-93-5p_CDS
MFGE8	3	hsa-let-7c-5p_CDS;hsa-miR-106a-5p_CDS;hsa-miR-148b-3p_CDS
MET	3	hsa-miR-106a-5p_CDS;hsa-miR-1912-5p_CDS;hsa-miR-93-5p_CDS
MEP1A	3	hsa-miR-148b-3p_CDS;hsa-miR-1912-5p_CDS;hsa-miR-33a-5p_CDS
MEN1	3	hsa-let-7c-5p_CDS;hsa-let-7g-5p_CDS;hsa-miR-33a-5p_CDS
MEIOC	3	hsa-let-7c-5p_CDS;hsa-miR-148b-3p_CDS;hsa-miR-93-5p_CDS
MEF2C	3	hsa-miR-106a-5p_CDS;hsa-miR-1912-5p_CDS;hsa-miR-93-5p_CDS
MED8	3	hsa-miR-148b-3p_CDS;hsa-miR-16-1-3p_CDS;hsa-miR-1912-5p_CDS
MED23	3	hsa-miR-142-5p_CDS;hsa-miR-1912-5p_CDS;hsa-miR-93-5p_CDS
MED13	3	hsa-let-7g-5p_CDS;hsa-miR-144-5p_CDS;hsa-miR-33a-5p_CDS
MED12L	3	hsa-miR-16-1-3p_CDS;hsa-miR-1912-5p_CDS;hsa-miR-33a-5p_CDS
MED12	3	hsa-miR-101-2-5p_CDS;hsa-miR-16-1-3p_CDS;hsa-miR-1912-5p_CDS
MDM2	3	hsa-miR-148b-3p_CDS;hsa-miR-1912-5p_CDS;hsa-miR-30c-5p_CDS
MDM1	3	hsa-let-7c-5p_CDS;hsa-miR-16-1-3p_CDS;hsa-miR-1912-5p_CDS
MCM5	3	hsa-miR-106a-5p_CDS;hsa-miR-16-1-3p_CDS;hsa-miR-93-5p_CDS
MCF2L2	3	hsa-miR-144-5p_CDS;hsa-miR-33a-5p_CDS;hsa-miR-93-5p_CDS
MBIP	3	hsa-let-7c-5p_CDS;hsa-miR-101-2-5p_CDS;hsa-miR-33a-5p_CDS
MASP1	3	hsa-let-7g-5p_CDS;hsa-miR-106a-5p_CDS;hsa-miR-30c-5p_CDS
MARCHF7	3	hsa-let-7c-5p_CDS;hsa-let-7g-5p_CDS;hsa-miR-1912-5p_CDS
MAPKBP1	3	hsa-miR-106a-5p_CDS;hsa-miR-148b-3p_CDS;hsa-miR-1912-5p_CDS
MAPK8IP3	3	hsa-miR-16-1-3p_CDS;hsa-miR-33a-5p_CDS;hsa-miR-93-5p_CDS
MAP4K2	3	hsa-miR-101-2-5p_CDS;hsa-miR-1912-5p_CDS;hsa-miR-93-5p_CDS
MAP3K9	3	hsa-let-7c-5p_CDS;hsa-miR-16-1-3p_CDS;hsa-miR-1912-5p_CDS
MAP3K7	3	hsa-let-7c-5p_CDS;hsa-let-7g-5p_CDS;hsa-miR-1912-5p_CDS
MAP3K13	3	hsa-miR-106a-5p_CDS;hsa-miR-1912-5p_CDS;hsa-miR-93-5p_CDS
MAP3K11	3	hsa-let-7c-5p_CDS;hsa-let-7g-5p_CDS;hsa-miR-93-5p_CDS
MAGEC1	3	hsa-let-7c-5p_CDS;hsa-miR-1912-5p_CDS;hsa-miR-93-5p_CDS
LYPLA1	3	hsa-let-7g-5p_CDS;hsa-miR-1912-5p_CDS;hsa-miR-93-5p_CDS
LY9	3	hsa-let-7c-5p_CDS;hsa-let-7g-5p_CDS;hsa-miR-1912-5p_CDS
LY75-CD302	3	hsa-miR-106a-5p_CDS;hsa-miR-148b-3p_CDS;hsa-miR-1912-5p_CDS
LTK	3	hsa-miR-16-1-3p_CDS;hsa-miR-1912-5p_CDS;hsa-miR-93-5p_CDS
LTA4H	3	hsa-let-7c-5p_CDS;hsa-let-7g-5p_CDS;hsa-miR-33a-5p_CDS
LSS	3	hsa-miR-101-2-5p_CDS;hsa-miR-1912-5p_CDS;hsa-miR-93-5p_CDS
LRRN3	3	hsa-let-7g-5p_CDS;hsa-miR-101-2-5p_CDS;hsa-miR-93-5p_CDS
LRRK2	3	hsa-let-7c-5p_CDS;hsa-miR-101-2-5p_CDS;hsa-miR-148b-3p_CDS
LRRIQ4	3	hsa-let-7c-5p_CDS;hsa-miR-101-2-5p_CDS;hsa-miR-93-5p_CDS
LRRC8B	3	hsa-miR-148b-3p_CDS;hsa-miR-16-1-3p_CDS;hsa-miR-33a-5p_CDS
LRRC7	3	hsa-let-7g-5p_CDS;hsa-miR-101-2-5p_CDS;hsa-miR-16-2-3p_CDS
LRRC66	3	hsa-miR-16-2-3p_CDS;hsa-miR-33a-5p_CDS;hsa-miR-93-5p_CDS
LRRC59	3	hsa-let-7c-5p_CDS;hsa-let-7g-5p_CDS;hsa-miR-33a-5p_CDS
LRRC53	3	hsa-miR-106a-5p_CDS;hsa-miR-16-1-3p_CDS;hsa-miR-93-5p_CDS
LRRC4C	3	hsa-let-7g-5p_CDS;hsa-miR-148b-3p_CDS;hsa-miR-1912-5p_CDS
LRRC49	3	hsa-miR-101-2-5p_CDS;hsa-miR-1912-5p_CDS;hsa-miR-33a-5p_CDS
LRRC23	3	hsa-let-7c-5p_CDS;hsa-let-7g-5p_CDS;hsa-miR-93-5p_CDS
LRR1	3	hsa-let-7c-5p_CDS;hsa-let-7g-5p_CDS;hsa-miR-33a-5p_CDS
LRPPRC	3	hsa-let-7g-5p_CDS;hsa-miR-101-2-5p_CDS;hsa-miR-1912-5p_CDS
LRP5	3	hsa-miR-101-2-5p_CDS;hsa-miR-1912-5p_CDS;hsa-miR-33a-5p_CDS
LRP4	3	hsa-let-7g-5p_CDS;hsa-miR-1912-5p_CDS;hsa-miR-93-5p_CDS
LRP2	3	hsa-miR-101-2-5p_CDS;hsa-miR-33a-5p_CDS;hsa-miR-93-5p_CDS
LRIT3	3	hsa-miR-148b-3p_CDS;hsa-miR-16-2-3p_CDS;hsa-miR-93-5p_CDS
LRIT2	3	hsa-let-7c-5p_CDS;hsa-miR-148b-3p_CDS;hsa-miR-33a-5p_CDS
LRCH3	3	hsa-let-7c-5p_CDS;hsa-let-7g-5p_CDS;hsa-miR-1912-5p_CDS
LPIN2	3	hsa-miR-148b-3p_CDS;hsa-miR-16-1-3p_CDS;hsa-miR-93-5p_CDS
LPA	3	hsa-let-7g-5p_CDS;hsa-miR-101-2-5p_CDS;hsa-miR-16-1-3p_CDS
LOXL3	3	hsa-miR-101-2-5p_CDS;hsa-miR-16-1-3p_CDS;hsa-miR-33a-5p_CDS
LOC122526780	3	hsa-let-7f-2-3p_CDS;hsa-miR-1912-5p_CDS;hsa-miR-30c-5p_CDS
LMX1B	3	hsa-miR-33a-5p_CDS;hsa-miR-545-3p_CDS;hsa-miR-93-5p_CDS
LMX1A	3	hsa-let-7c-5p_CDS;hsa-miR-33a-5p_CDS;hsa-miR-93-5p_CDS
LMO7	3	hsa-let-7c-5p_CDS;hsa-let-7g-5p_CDS;hsa-miR-1912-5p_CDS
LMAN1	3	hsa-miR-144-5p_CDS;hsa-miR-30c-5p_CDS;hsa-miR-93-5p_CDS
LLGL2	3	hsa-let-7c-5p_CDS;hsa-let-7g-5p_CDS;hsa-miR-16-1-3p_CDS
LINS1	3	hsa-let-7c-5p_CDS;hsa-let-7g-5p_CDS;hsa-miR-16-2-3p_CDS
LILRB1	3	hsa-miR-101-2-5p_CDS;hsa-miR-16-1-3p_CDS;hsa-miR-1912-5p_CDS
LHFPL1	3	hsa-let-7c-5p_CDS;hsa-miR-16-1-3p_CDS;hsa-miR-33a-5p_CDS
LGMN	3	hsa-let-7c-5p_CDS;hsa-miR-101-2-5p_CDS;hsa-miR-93-5p_CDS
LGALS9C	3	hsa-let-7c-5p_CDS;hsa-let-7g-5p_CDS;hsa-miR-93-5p_CDS
LGALS9B	3	hsa-let-7c-5p_CDS;hsa-let-7g-5p_CDS;hsa-miR-93-5p_CDS
LGALS8	3	hsa-miR-148b-3p_CDS;hsa-miR-16-1-3p_CDS;hsa-miR-1912-5p_CDS
LGALS3BP	3	hsa-miR-1912-5p_CDS;hsa-miR-33a-5p_CDS;hsa-miR-93-5p_CDS
LDLR	3	hsa-let-7c-5p_CDS;hsa-miR-33a-5p_CDS;hsa-miR-93-5p_CDS
LCOR	3	hsa-miR-101-2-5p_CDS;hsa-miR-16-1-3p_CDS;hsa-miR-93-5p_CDS
LCK	3	hsa-miR-106a-5p_CDS;hsa-miR-16-1-3p_CDS;hsa-miR-93-5p_CDS
LARP4B	3	hsa-miR-106a-5p_CDS;hsa-miR-16-2-3p_CDS;hsa-miR-1912-5p_CDS
LARP4	3	hsa-let-7c-5p_CDS;hsa-miR-33a-5p_CDS;hsa-miR-93-5p_CDS
LARGE1	3	hsa-let-7c-5p_CDS;hsa-miR-1912-5p_CDS;hsa-miR-93-5p_CDS
LANCL1	3	hsa-miR-101-2-5p_CDS;hsa-miR-106a-5p_CDS;hsa-miR-1912-5p_CDS
LAMP2	3	hsa-miR-106a-5p_CDS;hsa-miR-16-1-3p_CDS;hsa-miR-33a-5p_CDS
LAMC2	3	hsa-miR-16-1-3p_CDS;hsa-miR-1912-5p_CDS;hsa-miR-33a-5p_CDS
LAMB2	3	hsa-let-7c-5p_CDS;hsa-miR-106a-5p_CDS;hsa-miR-33a-5p_CDS
LAMB1	3	hsa-let-7c-5p_CDS;hsa-miR-33a-5p_CDS;hsa-miR-93-5p_CDS
L3HYPDH	3	hsa-let-7c-5p_CDS;hsa-miR-1912-5p_CDS;hsa-miR-33a-5p_CDS
KYNU	3	hsa-miR-106a-5p_CDS;hsa-miR-1912-5p_CDS;hsa-miR-93-5p_CDS
KTN1	3	hsa-let-7g-5p_CDS;hsa-miR-30c-5p_CDS;hsa-miR-33a-5p_CDS
KSR2	3	hsa-miR-101-2-5p_CDS;hsa-miR-1912-5p_CDS;hsa-miR-93-5p_CDS
KRT72	3	hsa-miR-16-1-3p_CDS;hsa-miR-1912-5p_CDS;hsa-miR-93-5p_CDS
KRT40	3	hsa-let-7g-5p_CDS;hsa-miR-1912-5p_CDS;hsa-miR-93-5p_CDS
KRT24	3	hsa-let-7c-5p_CDS;hsa-let-7f-2-3p_CDS;hsa-miR-33a-5p_CDS
KRT16	3	hsa-let-7c-5p_CDS;hsa-miR-16-1-3p_CDS;hsa-miR-1912-5p_CDS
KRIT1	3	hsa-let-7f-2-3p_CDS;hsa-miR-1912-5p_CDS;hsa-miR-33a-5p_CDS
KNTC1	3	hsa-let-7c-5p_CDS;hsa-let-7g-5p_CDS;hsa-miR-16-1-3p_CDS
KNG1	3	hsa-let-7g-5p_CDS;hsa-miR-106a-5p_CDS;hsa-miR-1912-5p_CDS
KMT5B	3	hsa-miR-106a-5p_CDS;hsa-miR-16-1-3p_CDS;hsa-miR-33a-5p_CDS
KMT2D	3	hsa-let-7c-5p_CDS;hsa-miR-33a-5p_CDS;hsa-miR-93-5p_CDS
KLHL28	3	hsa-let-7f-2-3p_CDS;hsa-miR-101-2-5p_CDS;hsa-miR-33a-5p_CDS
KLHL12	3	hsa-let-7c-5p_CDS;hsa-miR-101-2-5p_CDS;hsa-miR-148b-3p_CDS
KLHDC7A	3	hsa-miR-101-2-5p_CDS;hsa-miR-1912-5p_CDS;hsa-miR-93-5p_CDS
KLHDC2	3	hsa-let-7c-5p_CDS;hsa-miR-106a-5p_CDS;hsa-miR-1912-5p_CDS
KLF12	3	hsa-let-7c-5p_CDS;hsa-miR-144-5p_CDS;hsa-miR-33a-5p_CDS
KLC1	3	hsa-let-7c-5p_CDS;hsa-miR-148b-3p_CDS;hsa-miR-93-5p_CDS
KIRREL2	3	hsa-miR-101-2-5p_CDS;hsa-miR-1912-5p_CDS;hsa-miR-93-5p_CDS
KIRREL1	3	hsa-let-7c-5p_CDS;hsa-miR-16-1-3p_CDS;hsa-miR-1912-5p_CDS
KIR2DS4	3	hsa-miR-101-2-5p_CDS;hsa-miR-106a-5p_CDS;hsa-miR-33a-5p_CDS
KIF1B	3	hsa-miR-106a-5p_CDS;hsa-miR-1912-5p_CDS;hsa-miR-93-5p_CDS
KIF13A	3	hsa-miR-101-2-5p_CDS;hsa-miR-106a-5p_CDS;hsa-miR-1912-5p_CDS
KIAA1217	3	hsa-miR-1912-5p_CDS;hsa-miR-33a-5p_CDS;hsa-miR-93-5p_CDS
KIAA0825	3	hsa-let-7c-5p_CDS;hsa-miR-148b-3p_CDS;hsa-miR-33a-5p_CDS
KIAA0586	3	hsa-let-7c-5p_CDS;hsa-let-7f-2-3p_CDS;hsa-miR-16-1-3p_CDS
KIAA0319L	3	hsa-let-7c-5p_CDS;hsa-miR-1912-5p_CDS;hsa-miR-93-5p_CDS
KDM5D	3	hsa-miR-101-2-5p_CDS;hsa-miR-106a-5p_CDS;hsa-miR-148b-3p_CDS
KDM5C	3	hsa-let-7c-5p_CDS;hsa-miR-1912-5p_CDS;hsa-miR-93-5p_CDS
KDM5B	3	hsa-miR-106a-5p_CDS;hsa-miR-148b-3p_CDS;hsa-miR-1912-5p_CDS
KDM4C	3	hsa-let-7g-5p_CDS;hsa-miR-101-2-5p_CDS;hsa-miR-106a-5p_CDS
KDM4B	3	hsa-miR-106a-5p_CDS;hsa-miR-1912-5p_CDS;hsa-miR-93-5p_CDS
KCTD17	3	hsa-let-7c-5p_CDS;hsa-miR-16-1-3p_CDS;hsa-miR-1912-5p_CDS
KCNS3	3	hsa-miR-106a-5p_CDS;hsa-miR-1912-5p_CDS;hsa-miR-33a-5p_CDS
KCNMB3	3	hsa-let-7c-5p_CDS;hsa-miR-106a-5p_CDS;hsa-miR-148b-3p_CDS
KCNMA1	3	hsa-miR-144-5p_CDS;hsa-miR-1912-5p_CDS;hsa-miR-93-5p_CDS
KCNK9	3	hsa-let-7c-5p_CDS;hsa-let-7g-5p_CDS;hsa-miR-93-5p_CDS
KCNJ12	3	hsa-let-7c-5p_CDS;hsa-let-7g-5p_CDS;hsa-miR-101-2-5p_CDS
KCNIP2	3	hsa-let-7g-5p_CDS;hsa-miR-101-2-5p_CDS;hsa-miR-33a-5p_CDS
KCNH7	3	hsa-let-7c-5p_CDS;hsa-miR-101-2-5p_CDS;hsa-miR-1912-5p_CDS
KCNH5	3	hsa-miR-142-5p_CDS;hsa-miR-1912-5p_CDS;hsa-miR-93-5p_CDS
KCNC4	3	hsa-miR-106a-5p_CDS;hsa-miR-1912-5p_CDS;hsa-miR-33a-5p_CDS
KATNAL2	3	hsa-let-7f-2-3p_CDS;hsa-miR-101-2-5p_CDS;hsa-miR-1912-5p_CDS
KAT6A	3	hsa-miR-106a-5p_CDS;hsa-miR-1912-5p_CDS;hsa-miR-93-5p_CDS
KASH5	3	hsa-let-7c-5p_CDS;hsa-let-7g-5p_CDS;hsa-miR-93-5p_CDS
KANSL1L	3	hsa-let-7c-5p_CDS;hsa-miR-101-2-5p_CDS;hsa-miR-93-5p_CDS
KANSL1	3	hsa-miR-16-1-3p_CDS;hsa-miR-1912-5p_CDS;hsa-miR-93-5p_CDS
JUP	3	hsa-let-7c-5p_CDS;hsa-miR-1912-5p_CDS;hsa-miR-93-5p_CDS
JADE1	3	hsa-miR-148b-3p_CDS;hsa-miR-1912-5p_CDS;hsa-miR-93-5p_CDS
IVNS1ABP	3	hsa-miR-148b-3p_CDS;hsa-miR-1912-5p_CDS;hsa-miR-33a-5p_CDS
ITPRIPL2	3	hsa-let-7c-5p_CDS;hsa-let-7g-5p_CDS;hsa-miR-16-1-3p_CDS
ITPRIPL1	3	hsa-let-7g-5p_CDS;hsa-miR-106a-5p_CDS;hsa-miR-16-1-3p_CDS
ITPRID1	3	hsa-let-7c-5p_CDS;hsa-miR-101-2-5p_CDS;hsa-miR-1912-5p_CDS
ITIH1	3	hsa-let-7c-5p_CDS;hsa-miR-101-2-5p_CDS;hsa-miR-1912-5p_CDS
ITGB7	3	hsa-let-7c-5p_CDS;hsa-miR-16-2-3p_CDS;hsa-miR-93-5p_CDS
ITGB6	3	hsa-let-7g-5p_CDS;hsa-miR-1912-5p_CDS;hsa-miR-33a-5p_CDS
ITGB2	3	hsa-let-7c-5p_CDS;hsa-miR-106a-5p_CDS;hsa-miR-1912-5p_CDS
ITGB1	3	hsa-let-7c-5p_CDS;hsa-miR-148b-3p_CDS;hsa-miR-1912-5p_CDS
IRF3	3	hsa-let-7c-5p_CDS;hsa-miR-1912-5p_CDS;hsa-miR-93-5p_CDS
IRAK4	3	hsa-let-7g-5p_CDS;hsa-miR-1912-5p_CDS;hsa-miR-33a-5p_CDS
IRAK1	3	hsa-miR-101-2-5p_CDS;hsa-miR-1912-5p_CDS;hsa-miR-93-5p_CDS
IQCA1	3	hsa-miR-101-2-5p_CDS;hsa-miR-16-2-3p_CDS;hsa-miR-93-5p_CDS
IPP	3	hsa-let-7c-5p_CDS;hsa-miR-148b-3p_CDS;hsa-miR-33a-5p_CDS
IPO8	3	hsa-let-7c-5p_CDS;hsa-let-7g-5p_CDS;hsa-miR-1912-5p_CDS
INTS4	3	hsa-miR-101-2-5p_CDS;hsa-miR-106a-5p_CDS;hsa-miR-93-5p_CDS
INTS2	3	hsa-let-7c-5p_CDS;hsa-miR-16-1-3p_CDS;hsa-miR-93-5p_CDS
INPPL1	3	hsa-miR-106a-5p_CDS;hsa-miR-16-2-3p_CDS;hsa-miR-93-5p_CDS
INPP5K	3	hsa-miR-101-2-5p_CDS;hsa-miR-106a-5p_CDS;hsa-miR-93-5p_CDS
IMPDH1	3	hsa-miR-101-2-5p_CDS;hsa-miR-106a-5p_CDS;hsa-miR-93-5p_CDS
IL2RG	3	hsa-let-7c-5p_CDS;hsa-miR-106a-5p_CDS;hsa-miR-30c-5p_CDS
IL17RE	3	hsa-let-7g-5p_CDS;hsa-miR-106a-5p_CDS;hsa-miR-16-1-3p_CDS
IL17RA	3	hsa-let-7c-5p_CDS;hsa-miR-148b-3p_CDS;hsa-miR-93-5p_CDS
IL16	3	hsa-let-7c-5p_CDS;hsa-miR-16-2-3p_CDS;hsa-miR-93-5p_CDS
IL15RA	3	hsa-let-7g-5p_CDS;hsa-miR-16-1-3p_CDS;hsa-miR-93-5p_CDS
IKZF4	3	hsa-miR-148b-3p_CDS;hsa-miR-16-2-3p_CDS;hsa-miR-1912-5p_CDS
IKBKB	3	hsa-let-7c-5p_CDS;hsa-let-7g-5p_CDS;hsa-miR-1912-5p_CDS
IGF2R	3	hsa-miR-16-2-3p_CDS;hsa-miR-1912-5p_CDS;hsa-miR-30c-5p_CDS
IFT88	3	hsa-miR-16-2-3p_CDS;hsa-miR-1912-5p_CDS;hsa-miR-93-5p_CDS
IFT80	3	hsa-let-7c-5p_CDS;hsa-miR-16-1-3p_CDS;hsa-miR-16-2-3p_CDS
IFIT3	3	hsa-let-7c-5p_CDS;hsa-miR-1912-5p_CDS;hsa-miR-33a-5p_CDS
IFI44L	3	hsa-let-7f-2-3p_CDS;hsa-miR-106a-5p_CDS;hsa-miR-1912-5p_CDS
IDE	3	hsa-let-7c-5p_CDS;hsa-miR-106a-5p_CDS;hsa-miR-16-1-3p_CDS
ICA1	3	hsa-let-7c-5p_CDS;hsa-miR-101-2-5p_CDS;hsa-miR-93-5p_CDS
HYOU1	3	hsa-let-7g-5p_CDS;hsa-miR-16-2-3p_CDS;hsa-miR-1912-5p_CDS
HTR3A	3	hsa-let-7g-5p_CDS;hsa-miR-1912-5p_CDS;hsa-miR-33a-5p_CDS
HSPA4L	3	hsa-let-7g-5p_CDS;hsa-miR-101-2-5p_CDS;hsa-miR-148b-3p_CDS
HSPA12A	3	hsa-let-7c-5p_CDS;hsa-miR-1912-5p_CDS;hsa-miR-30c-5p_CDS
HSF5	3	hsa-miR-106a-5p_CDS;hsa-miR-33a-5p_CDS;hsa-miR-93-5p_CDS
HRH2	3	hsa-let-7c-5p_CDS;hsa-let-7g-5p_CDS;hsa-miR-101-2-5p_CDS
HPS5	3	hsa-let-7c-5p_CDS;hsa-miR-148b-3p_CDS;hsa-miR-1912-5p_CDS
HPS3	3	hsa-let-7f-2-3p_CDS;hsa-let-7g-5p_CDS;hsa-miR-148b-3p_CDS
HOXB3	3	hsa-let-7c-5p_CDS;hsa-miR-1912-5p_CDS;hsa-miR-93-5p_CDS
HNRNPUL1	3	hsa-let-7c-5p_CDS;hsa-miR-16-2-3p_CDS;hsa-miR-1912-5p_CDS
HNRNPF	3	hsa-miR-16-1-3p_CDS;hsa-miR-1912-5p_CDS;hsa-miR-93-5p_CDS
HNF1A	3	hsa-let-7c-5p_CDS;hsa-miR-1912-5p_CDS;hsa-miR-93-5p_CDS
HMGCS2	3	hsa-miR-106a-5p_CDS;hsa-miR-16-1-3p_CDS;hsa-miR-93-5p_CDS
HLTF	3	hsa-miR-16-1-3p_CDS;hsa-miR-1912-5p_CDS;hsa-miR-93-5p_CDS
HLA-A	3	hsa-miR-16-2-3p_CDS;hsa-miR-1912-5p_CDS;hsa-miR-93-5p_CDS
HIVEP3	3	hsa-let-7c-5p_CDS;hsa-miR-106a-5p_CDS;hsa-miR-93-5p_CDS
HIRIP3	3	hsa-let-7f-2-3p_CDS;hsa-miR-148b-3p_CDS;hsa-miR-1912-5p_CDS
HHIPL1	3	hsa-let-7g-5p_CDS;hsa-miR-101-2-5p_CDS;hsa-miR-1912-5p_CDS
HGF	3	hsa-let-7c-5p_CDS;hsa-miR-101-2-5p_CDS;hsa-miR-148b-3p_CDS
HFE	3	hsa-let-7g-5p_CDS;hsa-miR-106a-5p_CDS;hsa-miR-1912-5p_CDS
HERC4	3	hsa-let-7c-5p_CDS;hsa-miR-16-1-3p_CDS;hsa-miR-1912-5p_CDS
HEPH	3	hsa-let-7c-5p_CDS;hsa-miR-16-1-3p_CDS;hsa-miR-30c-5p_CDS
HELZ2	3	hsa-let-7c-5p_CDS;hsa-miR-16-1-3p_CDS;hsa-miR-93-5p_CDS
HELZ	3	hsa-miR-148b-3p_CDS;hsa-miR-1912-5p_CDS;hsa-miR-33a-5p_CDS
HELB	3	hsa-let-7c-5p_CDS;hsa-miR-101-2-5p_CDS;hsa-miR-1912-5p_CDS
[truncated: 9,061 more rows]
