# Supplementary material for: Omic technology to monitoring resilience and adaptation to exercise and heat stress in endurance horses
Source: Front Vet Sci. 2026 Jan 9;12:1734969. doi: 10.3389/fvets.2025.1734969 (PMC12827092; doi:10.3389/fvets.2025.1734969)
Supplement: Supplementary file 6 [file Table_4.xlsx]

## Sheet: 3 prime
Supplementary Table S4. Target genes of down-regulated miRNAs in HS_POST vs HS_PRE; 3 prime binding site.
mRNA target	No. of down-regulated miRNA hits	Downregulated miRNAs
TMEM132B	2	hsa-miR-142-5p_3;hsa-miR-144-5p_3
PPP2R5E	2	hsa-miR-142-5p_3;hsa-miR-144-5p_3
MEF2C	2	hsa-miR-142-5p_3;hsa-miR-144-5p_3
GRSF1	2	hsa-miR-142-5p_3;hsa-miR-144-5p_3
ARPP21	2	hsa-miR-142-5p_3;hsa-miR-144-5p_3
ZNF778	1	hsa-miR-144-5p_3
ZNF587	1	hsa-miR-144-5p_3
ZNF569	1	hsa-miR-142-5p_3
ZNF563	1	hsa-miR-144-5p_3
ZNF555	1	hsa-miR-144-5p_3
ZNF451	1	hsa-miR-144-5p_3
ZNF396	1	hsa-miR-144-5p_3
ZNF326	1	hsa-miR-142-5p_3
ZNF148	1	hsa-miR-144-5p_3
ZNF141	1	hsa-miR-142-5p_3
ZDHHC3	1	hsa-miR-144-5p_3
ZDHHC2	1	hsa-miR-144-5p_3
ZC2HC1B	1	hsa-miR-144-5p_3
ZBTB9	1	hsa-miR-144-5p_3
YTHDF3	1	hsa-miR-144-5p_3
YTHDC1	1	hsa-miR-142-5p_3
XRN1	1	hsa-miR-142-5p_3
XNDC1N	1	hsa-miR-144-5p_3
WASHC2A	1	hsa-miR-144-5p_3
VPS35	1	hsa-miR-142-5p_3
VOPP1	1	hsa-miR-144-5p_3
VKORC1L1	1	hsa-miR-144-5p_3
VIRMA	1	hsa-miR-144-5p_3
VASH1	1	hsa-miR-142-5p_3
USP14	1	hsa-miR-142-5p_3
UPF2	1	hsa-miR-144-5p_3
UCMA	1	hsa-miR-144-5p_3
UBFD1	1	hsa-miR-144-5p_3
UBE2W	1	hsa-miR-142-5p_3
TUFT1	1	hsa-miR-144-5p_3
TTC39A	1	hsa-miR-144-5p_3
TSPAN5	1	hsa-miR-144-5p_3
TSPAN17	1	hsa-miR-144-5p_3
TSHZ2	1	hsa-miR-144-5p_3
TSC22D3	1	hsa-miR-144-5p_3
TRIQK	1	hsa-miR-144-5p_3
TRIM72	1	hsa-miR-144-5p_3
TP53	1	hsa-miR-144-5p_3
TNRC6B	1	hsa-miR-142-5p_3
TNFSF4	1	hsa-miR-144-5p_3
TMTC1	1	hsa-miR-144-5p_3
TMEM41B	1	hsa-miR-142-5p_3
TMEM40	1	hsa-miR-144-5p_3
TMEM187	1	hsa-miR-144-5p_3
TMEM170A	1	hsa-miR-144-5p_3
TMCC1	1	hsa-miR-144-5p_3
TMC6	1	hsa-miR-142-5p_3
TM9SF3	1	hsa-miR-144-5p_3
TLK2	1	hsa-miR-144-5p_3
TIFA	1	hsa-miR-144-5p_3
THAP11	1	hsa-miR-144-5p_3
TDP1	1	hsa-miR-142-5p_3
TCAF1	1	hsa-miR-144-5p_3
SYT16	1	hsa-miR-144-5p_3
SYNRG	1	hsa-miR-142-5p_3
STOX2	1	hsa-miR-144-5p_3
STAT5B	1	hsa-miR-142-5p_3
ST8SIA5	1	hsa-miR-144-5p_3
ST6GAL2	1	hsa-miR-144-5p_3
SPSB4	1	hsa-miR-144-5p_3
SPRYD7	1	hsa-miR-142-5p_3
SOX13	1	hsa-miR-142-5p_3
SOSTDC1	1	hsa-miR-142-5p_3
SOGA1	1	hsa-miR-144-5p_3
SOD2	1	hsa-miR-144-5p_3
SNX30	1	hsa-miR-144-5p_3
SNX14	1	hsa-miR-142-5p_3
SMURF1	1	hsa-miR-144-5p_3
SMAD5	1	hsa-miR-142-5p_3
SMAD4	1	hsa-miR-144-5p_3
SLITRK4	1	hsa-miR-144-5p_3
SLCO2A1	1	hsa-miR-144-5p_3
SLC8A3	1	hsa-miR-142-5p_3
SLC5A12	1	hsa-miR-144-5p_3
SLC4A4	1	hsa-miR-142-5p_3
SLC39A9	1	hsa-miR-142-5p_3
SLC38A2	1	hsa-miR-144-5p_3
SLC38A1	1	hsa-miR-144-5p_3
SLC35B4	1	hsa-miR-144-5p_3
SLC24A3	1	hsa-miR-142-5p_3
SKP1	1	hsa-miR-142-5p_3
SHOX	1	hsa-miR-144-5p_3
SHC3	1	hsa-miR-142-5p_3
SGIP1	1	hsa-miR-144-5p_3
SFT2D2	1	hsa-miR-144-5p_3
SETBP1	1	hsa-miR-144-5p_3
SEMA5B	1	hsa-miR-144-5p_3
SDR16C5	1	hsa-miR-142-5p_3
RTL5	1	hsa-miR-144-5p_3
RRP15	1	hsa-miR-144-5p_3
RRAGC	1	hsa-miR-144-5p_3
RPS6KA6	1	hsa-miR-144-5p_3
RPA1	1	hsa-miR-144-5p_3
RNF213	1	hsa-miR-142-5p_3
RNF141	1	hsa-miR-144-5p_3
RCOR3	1	hsa-miR-144-5p_3
RBMXL1	1	hsa-miR-142-5p_3
RBM33	1	hsa-miR-144-5p_3
RAPGEF1	1	hsa-miR-142-5p_3
RAP2C	1	hsa-miR-144-5p_3
RALGPS1	1	hsa-miR-142-5p_3
RABEP1	1	hsa-miR-142-5p_3
RAB1B	1	hsa-miR-144-5p_3
RAB11FIP2	1	hsa-miR-142-5p_3
PTOV1	1	hsa-miR-144-5p_3
PRPF4B	1	hsa-miR-142-5p_3
PROSER1	1	hsa-miR-144-5p_3
PRKCB	1	hsa-miR-142-5p_3
PRKAB2	1	hsa-miR-144-5p_3
PRDM10	1	hsa-miR-142-5p_3
PPP1R26	1	hsa-miR-144-5p_3
PPARA	1	hsa-miR-144-5p_3
POLR1F	1	hsa-miR-144-5p_3
POLR1A	1	hsa-miR-144-5p_3
PLEKHM1	1	hsa-miR-142-5p_3
PLEKHA8	1	hsa-miR-144-5p_3
PKIB	1	hsa-miR-144-5p_3
PIK3C3	1	hsa-miR-142-5p_3
PGR	1	hsa-miR-142-5p_3
PGAP1	1	hsa-miR-142-5p_3
PDZK1	1	hsa-miR-144-5p_3
PDYN	1	hsa-miR-144-5p_3
PDRG1	1	hsa-miR-142-5p_3
PDK1	1	hsa-miR-144-5p_3
PDE7A	1	hsa-miR-144-5p_3
PDE1C	1	hsa-miR-144-5p_3
PCSK6	1	hsa-miR-144-5p_3
PCMT1	1	hsa-miR-144-5p_3
PAWR	1	hsa-miR-142-5p_3
PAIP2B	1	hsa-miR-144-5p_3
OR4M1	1	hsa-miR-144-5p_3
ONECUT2	1	hsa-miR-142-5p_3
OGFOD3	1	hsa-miR-144-5p_3
NYAP2	1	hsa-miR-144-5p_3
NUFIP1	1	hsa-miR-142-5p_3
NSD3	1	hsa-miR-144-5p_3
NRG3	1	hsa-miR-142-5p_3
NR2C2	1	hsa-miR-144-5p_3
NR1D2	1	hsa-miR-144-5p_3
NOX5	1	hsa-miR-144-5p_3
NOTCH2NLB	1	hsa-miR-144-5p_3
NOTCH2NLA	1	hsa-miR-144-5p_3
NOP9	1	hsa-miR-142-5p_3
NMUR2	1	hsa-miR-142-5p_3
NHEJ1	1	hsa-miR-144-5p_3
NEXMIF	1	hsa-miR-142-5p_3
NELL2	1	hsa-miR-144-5p_3
MYOCD	1	hsa-miR-142-5p_3
MYO1E	1	hsa-miR-144-5p_3
MYO10	1	hsa-miR-144-5p_3
MYNN	1	hsa-miR-144-5p_3
MTARC1	1	hsa-miR-144-5p_3
MSL3	1	hsa-miR-144-5p_3
MRRF	1	hsa-miR-142-5p_3
MRPS35	1	hsa-miR-144-5p_3
MRPS33	1	hsa-miR-142-5p_3
MRPS23	1	hsa-miR-144-5p_3
MRPL22	1	hsa-miR-144-5p_3
MRE11	1	hsa-miR-142-5p_3
MR1	1	hsa-miR-144-5p_3
MPDZ	1	hsa-miR-144-5p_3
MGAT4C	1	hsa-miR-142-5p_3
MFN2	1	hsa-miR-144-5p_3
MED23	1	hsa-miR-144-5p_3
MCU	1	hsa-miR-142-5p_3
MBNL3	1	hsa-miR-142-5p_3
MAPT	1	hsa-miR-144-5p_3
MAPK9	1	hsa-miR-142-5p_3
MAPK1	1	hsa-miR-144-5p_3
MAP7D3	1	hsa-miR-144-5p_3
MAGI3	1	hsa-miR-144-5p_3
LYPD6	1	hsa-miR-144-5p_3
LY75-CD302	1	hsa-miR-144-5p_3
LY75	1	hsa-miR-144-5p_3
LSS	1	hsa-miR-144-5p_3
LRP6	1	hsa-miR-142-5p_3
LRCH3	1	hsa-miR-144-5p_3
LNPK	1	hsa-miR-142-5p_3
LIN7C	1	hsa-miR-144-5p_3
LGI2	1	hsa-miR-144-5p_3
LDOC1	1	hsa-miR-144-5p_3
LCOR	1	hsa-miR-142-5p_3
LARP1	1	hsa-miR-144-5p_3
LARGE1	1	hsa-miR-142-5p_3
KRTAP6-1	1	hsa-miR-144-5p_3
KPRP	1	hsa-miR-144-5p_3
KMT5B	1	hsa-miR-144-5p_3
KLHL24	1	hsa-miR-144-5p_3
KIDINS220	1	hsa-miR-144-5p_3
KIAA2013	1	hsa-miR-144-5p_3
KIAA1958	1	hsa-miR-144-5p_3
KIAA0895	1	hsa-miR-142-5p_3
KCTD15	1	hsa-miR-144-5p_3
KCTD10	1	hsa-miR-142-5p_3
KCNQ5	1	hsa-miR-142-5p_3
KCNN1	1	hsa-miR-144-5p_3
KCNJ6	1	hsa-miR-144-5p_3
KCNJ15	1	hsa-miR-144-5p_3
JADE3	1	hsa-miR-144-5p_3
IRAG1	1	hsa-miR-142-5p_3
IGSF9B	1	hsa-miR-144-5p_3
IDE	1	hsa-miR-142-5p_3
HYOU1	1	hsa-miR-142-5p_3
HTR2C	1	hsa-miR-144-5p_3
HSPA9	1	hsa-miR-144-5p_3
HS2ST1	1	hsa-miR-142-5p_3
HOXC10	1	hsa-miR-142-5p_3
HERPUD1	1	hsa-miR-144-5p_3
HAUS2	1	hsa-miR-144-5p_3
HACD2	1	hsa-miR-142-5p_3
GTDC1	1	hsa-miR-144-5p_3
GRM1	1	hsa-miR-144-5p_3
GRIN2A	1	hsa-miR-144-5p_3
GRIK1	1	hsa-miR-144-5p_3
GPATCH2	1	hsa-miR-144-5p_3
GOLPH3L	1	hsa-miR-144-5p_3
GNG2	1	hsa-miR-142-5p_3
GNAZ	1	hsa-miR-142-5p_3
GLS2	1	hsa-miR-142-5p_3
GJC1	1	hsa-miR-144-5p_3
GIMAP4	1	hsa-miR-142-5p_3
GCSAML	1	hsa-miR-144-5p_3
FZD10	1	hsa-miR-142-5p_3
FRYL	1	hsa-miR-144-5p_3
FOSL2	1	hsa-miR-144-5p_3
FLYWCH1	1	hsa-miR-144-5p_3
FEN1	1	hsa-miR-144-5p_3
FBXO3	1	hsa-miR-144-5p_3
FBXL20	1	hsa-miR-142-5p_3
FAM76B	1	hsa-miR-142-5p_3
FAM200B	1	hsa-miR-144-5p_3
FAM120C	1	hsa-miR-144-5p_3
ERMAP	1	hsa-miR-144-5p_3
ERC1	1	hsa-miR-144-5p_3
EPHB2	1	hsa-miR-144-5p_3
EPHA5	1	hsa-miR-144-5p_3
EPB41L2	1	hsa-miR-142-5p_3
EIF2A	1	hsa-miR-144-5p_3
EHD1	1	hsa-miR-144-5p_3
EDNRA	1	hsa-miR-144-5p_3
EDIL3	1	hsa-miR-142-5p_3
DYNLT3	1	hsa-miR-144-5p_3
DUOX2	1	hsa-miR-144-5p_3
DTD2	1	hsa-miR-144-5p_3
DST	1	hsa-miR-144-5p_3
DNAJC10	1	hsa-miR-144-5p_3
DMTN	1	hsa-miR-144-5p_3
DLL1	1	hsa-miR-144-5p_3
DGKH	1	hsa-miR-144-5p_3
DEF8	1	hsa-miR-144-5p_3
DCP2	1	hsa-miR-142-5p_3
DCLK1	1	hsa-miR-142-5p_3
DCDC2	1	hsa-miR-142-5p_3
DCAF4L1	1	hsa-miR-144-5p_3
DCAF12L2	1	hsa-miR-142-5p_3
DCAF12	1	hsa-miR-144-5p_3
CTSC	1	hsa-miR-144-5p_3
CSTF2T	1	hsa-miR-144-5p_3
CRTAM	1	hsa-miR-144-5p_3
COL19A1	1	hsa-miR-144-5p_3
CNR2	1	hsa-miR-144-5p_3
CNOT6L	1	hsa-miR-142-5p_3
CMBL	1	hsa-miR-144-5p_3
CLOCK	1	hsa-miR-142-5p_3
CLN8	1	hsa-miR-144-5p_3
CLDN16	1	hsa-miR-142-5p_3
CETN3	1	hsa-miR-142-5p_3
CERS6	1	hsa-miR-144-5p_3
CERS1	1	hsa-miR-144-5p_3
CELF1	1	hsa-miR-142-5p_3
CDKL2	1	hsa-miR-144-5p_3
CDK20	1	hsa-miR-144-5p_3
CDH6	1	hsa-miR-144-5p_3
CD59	1	hsa-miR-142-5p_3
CD276	1	hsa-miR-144-5p_3
CCSER1	1	hsa-miR-142-5p_3
CCDC89	1	hsa-miR-144-5p_3
CCDC50	1	hsa-miR-142-5p_3
CBX5	1	hsa-miR-142-5p_3
CAPZA1	1	hsa-miR-142-5p_3
CAPRIN2	1	hsa-miR-144-5p_3
CADM2	1	hsa-miR-144-5p_3
CACNA1B	1	hsa-miR-144-5p_3
C5AR2	1	hsa-miR-144-5p_3
C4orf33	1	hsa-miR-144-5p_3
C2CD6	1	hsa-miR-144-5p_3
C2CD2L	1	hsa-miR-144-5p_3
C21orf58	1	hsa-miR-144-5p_3
BRWD3	1	hsa-miR-144-5p_3
BRF1	1	hsa-miR-144-5p_3
BPY2C	1	hsa-miR-144-5p_3
BPY2B	1	hsa-miR-144-5p_3
BPY2	1	hsa-miR-144-5p_3
BMPR2	1	hsa-miR-144-5p_3
BLMH	1	hsa-miR-144-5p_3
ATP1B1	1	hsa-miR-142-5p_3
ATG2A	1	hsa-miR-144-5p_3
ATF7IP	1	hsa-miR-144-5p_3
ATF7	1	hsa-miR-144-5p_3
ASCC3	1	hsa-miR-144-5p_3
ASB18	1	hsa-miR-144-5p_3
ARPC5	1	hsa-miR-144-5p_3
ARMC10	1	hsa-miR-144-5p_3
ARHGEF38	1	hsa-miR-142-5p_3
ARHGAP20	1	hsa-miR-144-5p_3
ANXA4	1	hsa-miR-142-5p_3
ANKFN1	1	hsa-miR-144-5p_3
AMPH	1	hsa-miR-144-5p_3
ALG14	1	hsa-miR-144-5p_3
AJAP1	1	hsa-miR-142-5p_3
AGPAT3	1	hsa-miR-144-5p_3
AGK	1	hsa-miR-142-5p_3
AFG1L	1	hsa-miR-144-5p_3
ADK	1	hsa-miR-144-5p_3
ADARB2	1	hsa-miR-144-5p_3
ADAM10	1	hsa-miR-144-5p_3
ACTR3	1	hsa-miR-144-5p_3
A1CF	1	hsa-miR-142-5p_3
A1BG	1	hsa-miR-144-5p_3

## Sheet: 5 prime
Supplementary Table S4. Target genes of down-regulated miRNAs in HS_POST vs HS_PRE; 5 prime binding site.
mRNA target	No. of down-regulated miRNA hits	Downregulated miRNAs
ZNF630	1	hsa-miR-144-5p_5
ZNF608	1	hsa-miR-142-5p_5
VPS53	1	hsa-miR-144-5p_5
UFD1	1	hsa-miR-144-5p_5
TPTE2	1	hsa-miR-144-5p_5
SPOCK3	1	hsa-miR-144-5p_5
SMPD4	1	hsa-miR-144-5p_5
SMARCAD1	1	hsa-miR-142-5p_5
SERPINA10	1	hsa-miR-144-5p_5
SCML1	1	hsa-miR-144-5p_5
S100A4	1	hsa-miR-144-5p_5
REEP4	1	hsa-miR-144-5p_5
REEP3	1	hsa-miR-144-5p_5
RASAL2	1	hsa-miR-144-5p_5
PSMA6	1	hsa-miR-142-5p_5
PPP1R17	1	hsa-miR-144-5p_5
POU4F2	1	hsa-miR-144-5p_5
POTEE	1	hsa-miR-144-5p_5
OR4F3	1	hsa-miR-144-5p_5
OR2C3	1	hsa-miR-142-5p_5
OR10J1	1	hsa-miR-142-5p_5
NTHL1	1	hsa-miR-142-5p_5
NTF3	1	hsa-miR-144-5p_5
NDUFA5	1	hsa-miR-144-5p_5
MAML2	1	hsa-miR-142-5p_5
MAGI2	1	hsa-miR-144-5p_5
LDLRAD4	1	hsa-miR-144-5p_5
DYNLT5	1	hsa-miR-144-5p_5
DCC	1	hsa-miR-144-5p_5
DAOA	1	hsa-miR-144-5p_5
CTNS	1	hsa-miR-142-5p_5
CHST5	1	hsa-miR-144-5p_5
CFL2	1	hsa-miR-144-5p_5
CEP57	1	hsa-miR-144-5p_5
BZW1	1	hsa-miR-144-5p_5

## Sheet: CDS
Supplementary Table S4. Target genes of down-regulated miRNAs in HS_POST vs HS_PRE; CDS binding site.
mRNA target	No. of down-regulated miRNA hits	Downregulated miRNAs
PRUNE2	2	hsa-miR-142-5p_CDS;hsa-miR-144-5p_CDS
CACNA1B	2	hsa-miR-142-5p_CDS;hsa-miR-144-5p_CDS
ATAD2	2	hsa-miR-142-5p_CDS;hsa-miR-144-5p_CDS
ZZZ3	1	hsa-miR-144-5p_CDS
ZNF805	1	hsa-miR-144-5p_CDS
ZNF780B	1	hsa-miR-144-5p_CDS
ZNF451	1	hsa-miR-144-5p_CDS
ZNF333	1	hsa-miR-144-5p_CDS
ZNF318	1	hsa-miR-142-5p_CDS
ZNF155	1	hsa-miR-144-5p_CDS
ZNF106	1	hsa-miR-144-5p_CDS
ZMYM3	1	hsa-miR-144-5p_CDS
ZFYVE27	1	hsa-miR-144-5p_CDS
ZFR2	1	hsa-miR-144-5p_CDS
ZFPM2	1	hsa-miR-144-5p_CDS
ZFP69	1	hsa-miR-144-5p_CDS
ZFAND1	1	hsa-miR-144-5p_CDS
ZEB1	1	hsa-miR-144-5p_CDS
ZCCHC7	1	hsa-miR-144-5p_CDS
ZBED8	1	hsa-miR-144-5p_CDS
YEATS2	1	hsa-miR-144-5p_CDS
WNK3	1	hsa-miR-144-5p_CDS
VTN	1	hsa-miR-144-5p_CDS
VPS53	1	hsa-miR-144-5p_CDS
VPS13A	1	hsa-miR-144-5p_CDS
VIT	1	hsa-miR-144-5p_CDS
UTP4	1	hsa-miR-144-5p_CDS
USP25	1	hsa-miR-142-5p_CDS
USP21	1	hsa-miR-144-5p_CDS
USF1	1	hsa-miR-144-5p_CDS
UBR7	1	hsa-miR-144-5p_CDS
UBR5	1	hsa-miR-144-5p_CDS
UBP1	1	hsa-miR-144-5p_CDS
TYSND1	1	hsa-miR-144-5p_CDS
TTN	1	hsa-miR-144-5p_CDS
TSSK4	1	hsa-miR-144-5p_CDS
TRPM2	1	hsa-miR-144-5p_CDS
TRAF3	1	hsa-miR-144-5p_CDS
TNFRSF10C	1	hsa-miR-144-5p_CDS
TNC	1	hsa-miR-144-5p_CDS
TMPRSS2	1	hsa-miR-144-5p_CDS
TMEM8B	1	hsa-miR-144-5p_CDS
TMEM41A	1	hsa-miR-144-5p_CDS
TMEM39A	1	hsa-miR-144-5p_CDS
TMEM267	1	hsa-miR-142-5p_CDS
TMEM260	1	hsa-miR-142-5p_CDS
TMEM253	1	hsa-miR-144-5p_CDS
TMEM245	1	hsa-miR-142-5p_CDS
TMEM168	1	hsa-miR-144-5p_CDS
TMEM161B	1	hsa-miR-144-5p_CDS
TMEM126B	1	hsa-miR-142-5p_CDS
TMCC3	1	hsa-miR-144-5p_CDS
TLN2	1	hsa-miR-144-5p_CDS
TJP1	1	hsa-miR-144-5p_CDS
TIMELESS	1	hsa-miR-144-5p_CDS
TEPSIN	1	hsa-miR-144-5p_CDS
TCF4	1	hsa-miR-142-5p_CDS
TAF7L	1	hsa-miR-144-5p_CDS
SYDE2	1	hsa-miR-144-5p_CDS
SVIL	1	hsa-miR-144-5p_CDS
SUPT3H	1	hsa-miR-144-5p_CDS
SUPT20HL2	1	hsa-miR-144-5p_CDS
SUPT20HL1	1	hsa-miR-144-5p_CDS
SUGP2	1	hsa-miR-144-5p_CDS
STT3B	1	hsa-miR-142-5p_CDS
STIL	1	hsa-miR-144-5p_CDS
STAT6	1	hsa-miR-144-5p_CDS
ST3GAL6	1	hsa-miR-144-5p_CDS
SPTB	1	hsa-miR-144-5p_CDS
SPATA18	1	hsa-miR-144-5p_CDS
SOS1	1	hsa-miR-144-5p_CDS
SORCS2	1	hsa-miR-144-5p_CDS
SOCS6	1	hsa-miR-144-5p_CDS
SNX13	1	hsa-miR-144-5p_CDS
SMC3	1	hsa-miR-142-5p_CDS
SLCO1B3-SLCO1B7	1	hsa-miR-144-5p_CDS
SLC8A1	1	hsa-miR-144-5p_CDS
SLC6A8	1	hsa-miR-142-5p_CDS
SLC2A2	1	hsa-miR-144-5p_CDS
SLC29A3	1	hsa-miR-144-5p_CDS
SLC25A24	1	hsa-miR-144-5p_CDS
SLC12A6	1	hsa-miR-144-5p_CDS
SLC12A1	1	hsa-miR-144-5p_CDS
SLC10A1	1	hsa-miR-142-5p_CDS
SGPP1	1	hsa-miR-144-5p_CDS
SETDB1	1	hsa-miR-144-5p_CDS
SEMA6B	1	hsa-miR-144-5p_CDS
SEC63	1	hsa-miR-144-5p_CDS
SCML1	1	hsa-miR-144-5p_CDS
SCAI	1	hsa-miR-144-5p_CDS
SARAF	1	hsa-miR-144-5p_CDS
SALL2	1	hsa-miR-142-5p_CDS
SACS	1	hsa-miR-144-5p_CDS
RYR2	1	hsa-miR-144-5p_CDS
RTTN	1	hsa-miR-144-5p_CDS
RTP5	1	hsa-miR-144-5p_CDS
RPS6	1	hsa-miR-144-5p_CDS
RPEL1	1	hsa-miR-144-5p_CDS
RPE	1	hsa-miR-144-5p_CDS
RORA	1	hsa-miR-144-5p_CDS
RNF139	1	hsa-miR-144-5p_CDS
RIOX2	1	hsa-miR-144-5p_CDS
RIBC1	1	hsa-miR-144-5p_CDS
REV1	1	hsa-miR-144-5p_CDS
RESF1	1	hsa-miR-144-5p_CDS
RDH11	1	hsa-miR-144-5p_CDS
RBM45	1	hsa-miR-144-5p_CDS
RBFOX2	1	hsa-miR-144-5p_CDS
RASA4B	1	hsa-miR-144-5p_CDS
RASA4	1	hsa-miR-144-5p_CDS
RAPGEF5	1	hsa-miR-144-5p_CDS
RANBP2	1	hsa-miR-144-5p_CDS
RALGAPA1	1	hsa-miR-144-5p_CDS
RAD1	1	hsa-miR-144-5p_CDS
RACGAP1	1	hsa-miR-144-5p_CDS
RAB7B	1	hsa-miR-144-5p_CDS
QRFPR	1	hsa-miR-144-5p_CDS
PUM3	1	hsa-miR-144-5p_CDS
PTPRZ1	1	hsa-miR-142-5p_CDS
PTGER1	1	hsa-miR-144-5p_CDS
PSMD12	1	hsa-miR-144-5p_CDS
PRPF4B	1	hsa-miR-144-5p_CDS
PRPF40B	1	hsa-miR-144-5p_CDS
PROKR2	1	hsa-miR-144-5p_CDS
PRKAA1	1	hsa-miR-144-5p_CDS
PRAM1	1	hsa-miR-144-5p_CDS
PPP6C	1	hsa-miR-144-5p_CDS
PPP3CB	1	hsa-miR-144-5p_CDS
PPP1CB	1	hsa-miR-142-5p_CDS
PPM1A	1	hsa-miR-144-5p_CDS
PPFIBP1	1	hsa-miR-144-5p_CDS
PPFIA2	1	hsa-miR-142-5p_CDS
POLRMT	1	hsa-miR-144-5p_CDS
POLR1C	1	hsa-miR-144-5p_CDS
POGZ	1	hsa-miR-144-5p_CDS
PMEL	1	hsa-miR-142-5p_CDS
PLOD2	1	hsa-miR-144-5p_CDS
PLIN4	1	hsa-miR-144-5p_CDS
PLEKHM1	1	hsa-miR-144-5p_CDS
PLEK	1	hsa-miR-144-5p_CDS
PLAG1	1	hsa-miR-144-5p_CDS
PIK3C2B	1	hsa-miR-144-5p_CDS
PIGG	1	hsa-miR-144-5p_CDS
PHKG2	1	hsa-miR-144-5p_CDS
PHF20L1	1	hsa-miR-144-5p_CDS
PER3	1	hsa-miR-144-5p_CDS
PDZD7	1	hsa-miR-144-5p_CDS
PDP2	1	hsa-miR-144-5p_CDS
PDE8A	1	hsa-miR-144-5p_CDS
PDE4DIP	1	hsa-miR-142-5p_CDS
PDCD11	1	hsa-miR-144-5p_CDS
PCM1	1	hsa-miR-144-5p_CDS
PCDH15	1	hsa-miR-144-5p_CDS
PCCA	1	hsa-miR-144-5p_CDS
P2RX6	1	hsa-miR-144-5p_CDS
OXGR1	1	hsa-miR-144-5p_CDS
OSGIN2	1	hsa-miR-144-5p_CDS
OR5AC2	1	hsa-miR-144-5p_CDS
OR51L1	1	hsa-miR-142-5p_CDS
OR2J1	1	hsa-miR-144-5p_CDS
OR2A7	1	hsa-miR-144-5p_CDS
OR2A4	1	hsa-miR-144-5p_CDS
OR2A25	1	hsa-miR-144-5p_CDS
OR2A2	1	hsa-miR-144-5p_CDS
OR14A16	1	hsa-miR-144-5p_CDS
OCA2	1	hsa-miR-142-5p_CDS
OBSCN	1	hsa-miR-144-5p_CDS
NXPE3	1	hsa-miR-144-5p_CDS
NUP98	1	hsa-miR-144-5p_CDS
NT5C3B	1	hsa-miR-144-5p_CDS
NRXN2	1	hsa-miR-144-5p_CDS
NRAS	1	hsa-miR-144-5p_CDS
NR1D2	1	hsa-miR-144-5p_CDS
NPFFR2	1	hsa-miR-144-5p_CDS
NOS1	1	hsa-miR-144-5p_CDS
NOL8	1	hsa-miR-144-5p_CDS
NLRP2	1	hsa-miR-142-5p_CDS
NLGN1	1	hsa-miR-144-5p_CDS
NEURL4	1	hsa-miR-144-5p_CDS
NELL2	1	hsa-miR-144-5p_CDS
NECAP1	1	hsa-miR-144-5p_CDS
NAA16	1	hsa-miR-144-5p_CDS
NAA11	1	hsa-miR-144-5p_CDS
MYOM2	1	hsa-miR-144-5p_CDS
MYL1	1	hsa-miR-144-5p_CDS
MTTP	1	hsa-miR-144-5p_CDS
MTSS1	1	hsa-miR-144-5p_CDS
MTR	1	hsa-miR-144-5p_CDS
MPPE1	1	hsa-miR-142-5p_CDS
MND1	1	hsa-miR-144-5p_CDS
MMP26	1	hsa-miR-144-5p_CDS
MLXIPL	1	hsa-miR-144-5p_CDS
MFSD8	1	hsa-miR-144-5p_CDS
METAP2	1	hsa-miR-144-5p_CDS
MED23	1	hsa-miR-142-5p_CDS
MED13	1	hsa-miR-144-5p_CDS
MED1	1	hsa-miR-144-5p_CDS
MCMBP	1	hsa-miR-144-5p_CDS
MCF2L2	1	hsa-miR-144-5p_CDS
MAP2	1	hsa-miR-144-5p_CDS
MADD	1	hsa-miR-142-5p_CDS
MACF1	1	hsa-miR-144-5p_CDS
LRRC9	1	hsa-miR-144-5p_CDS
LMAN1	1	hsa-miR-144-5p_CDS
LIAS	1	hsa-miR-144-5p_CDS
LGSN	1	hsa-miR-142-5p_CDS
LCORL	1	hsa-miR-144-5p_CDS
KRT36	1	hsa-miR-144-5p_CDS
KRT34	1	hsa-miR-144-5p_CDS
KRT33A	1	hsa-miR-144-5p_CDS
KRT31	1	hsa-miR-144-5p_CDS
KLF12	1	hsa-miR-144-5p_CDS
KIAA1109	1	hsa-miR-144-5p_CDS
KDM4E	1	hsa-miR-144-5p_CDS
KCNMA1	1	hsa-miR-144-5p_CDS
KCNH5	1	hsa-miR-142-5p_CDS
KCNA10	1	hsa-miR-142-5p_CDS
KANK4	1	hsa-miR-144-5p_CDS
INPP5F	1	hsa-miR-144-5p_CDS
IHO1	1	hsa-miR-144-5p_CDS
IGSF11	1	hsa-miR-144-5p_CDS
IFT52	1	hsa-miR-144-5p_CDS
IFI27L2	1	hsa-miR-144-5p_CDS
IFI27	1	hsa-miR-144-5p_CDS
HUWE1	1	hsa-miR-144-5p_CDS
HUS1B	1	hsa-miR-144-5p_CDS
HSF2BP	1	hsa-miR-144-5p_CDS
HNF4G	1	hsa-miR-144-5p_CDS
HLA-DRB1	1	hsa-miR-144-5p_CDS
HHIP	1	hsa-miR-144-5p_CDS
HEXD	1	hsa-miR-144-5p_CDS
HERC2	1	hsa-miR-142-5p_CDS
HEPACAM2	1	hsa-miR-144-5p_CDS
HEATR3	1	hsa-miR-142-5p_CDS
HCRTR2	1	hsa-miR-144-5p_CDS
GRID2IP	1	hsa-miR-144-5p_CDS
GRID2	1	hsa-miR-142-5p_CDS
GREB1L	1	hsa-miR-144-5p_CDS
GPR153	1	hsa-miR-144-5p_CDS
GPAM	1	hsa-miR-144-5p_CDS
GLT8D2	1	hsa-miR-144-5p_CDS
GATAD2B	1	hsa-miR-144-5p_CDS
FYCO1	1	hsa-miR-144-5p_CDS
FYB2	1	hsa-miR-144-5p_CDS
FYB1	1	hsa-miR-144-5p_CDS
FRY	1	hsa-miR-144-5p_CDS
FOXO3	1	hsa-miR-144-5p_CDS
FOLH1B	1	hsa-miR-144-5p_CDS
FOLH1	1	hsa-miR-144-5p_CDS
FMO2	1	hsa-miR-144-5p_CDS
FGA	1	hsa-miR-144-5p_CDS
FBXW7	1	hsa-miR-144-5p_CDS
FBXO10	1	hsa-miR-144-5p_CDS
FAT1	1	hsa-miR-142-5p_CDS
FAM234B	1	hsa-miR-142-5p_CDS
FAM171A1	1	hsa-miR-144-5p_CDS
EYS	1	hsa-miR-144-5p_CDS
EVI5	1	hsa-miR-144-5p_CDS
ESR2	1	hsa-miR-144-5p_CDS
EREG	1	hsa-miR-144-5p_CDS
EPG5	1	hsa-miR-144-5p_CDS
EOGT	1	hsa-miR-144-5p_CDS
ENTPD1	1	hsa-miR-142-5p_CDS
EML2	1	hsa-miR-144-5p_CDS
ELP1	1	hsa-miR-144-5p_CDS
ELF4	1	hsa-miR-144-5p_CDS
EHMT2	1	hsa-miR-144-5p_CDS
EGFLAM	1	hsa-miR-144-5p_CDS
EDRF1	1	hsa-miR-144-5p_CDS
EBLN1	1	hsa-miR-144-5p_CDS
DUSP18	1	hsa-miR-144-5p_CDS
DTX3L	1	hsa-miR-144-5p_CDS
DPP8	1	hsa-miR-144-5p_CDS
DNAH6	1	hsa-miR-144-5p_CDS
DNAH11	1	hsa-miR-144-5p_CDS
DNAH10	1	hsa-miR-144-5p_CDS
DNAAF6	1	hsa-miR-144-5p_CDS
DLGAP5	1	hsa-miR-144-5p_CDS
DHX33	1	hsa-miR-144-5p_CDS
DHX29	1	hsa-miR-144-5p_CDS
DHRS3	1	hsa-miR-144-5p_CDS
DHRS1	1	hsa-miR-144-5p_CDS
DGKI	1	hsa-miR-144-5p_CDS
DENND5B	1	hsa-miR-144-5p_CDS
DCPS	1	hsa-miR-144-5p_CDS
CTNS	1	hsa-miR-142-5p_CDS
CTNNA1	1	hsa-miR-144-5p_CDS
CTDSPL2	1	hsa-miR-144-5p_CDS
CSF1R	1	hsa-miR-144-5p_CDS
CSDE1	1	hsa-miR-144-5p_CDS
CRTC3	1	hsa-miR-144-5p_CDS
CPB2	1	hsa-miR-142-5p_CDS
CORO1C	1	hsa-miR-144-5p_CDS
COQ10A	1	hsa-miR-144-5p_CDS
COL11A2	1	hsa-miR-144-5p_CDS
COCH	1	hsa-miR-144-5p_CDS
CNOT4	1	hsa-miR-144-5p_CDS
CLIC5	1	hsa-miR-144-5p_CDS
CLEC12A	1	hsa-miR-144-5p_CDS
CLCN3	1	hsa-miR-144-5p_CDS
CFAP70	1	hsa-miR-144-5p_CDS
CFAP100	1	hsa-miR-144-5p_CDS
CES1	1	hsa-miR-144-5p_CDS
CEP97	1	hsa-miR-144-5p_CDS
CENPJ	1	hsa-miR-144-5p_CDS
CDK5RAP1	1	hsa-miR-144-5p_CDS
CDH4	1	hsa-miR-144-5p_CDS
CDH18	1	hsa-miR-144-5p_CDS
CDC42EP2	1	hsa-miR-144-5p_CDS
CDC14B	1	hsa-miR-144-5p_CDS
CD6	1	hsa-miR-144-5p_CDS
CD36	1	hsa-miR-144-5p_CDS
CD163L1	1	hsa-miR-144-5p_CDS
CD163	1	hsa-miR-144-5p_CDS
CCNB3	1	hsa-miR-144-5p_CDS
CCAR1	1	hsa-miR-144-5p_CDS
CARNS1	1	hsa-miR-144-5p_CDS
CACNA1F	1	hsa-miR-144-5p_CDS
CA12	1	hsa-miR-144-5p_CDS
C4orf54	1	hsa-miR-144-5p_CDS
C2orf16	1	hsa-miR-144-5p_CDS
C2CD6	1	hsa-miR-144-5p_CDS
BTN2A2	1	hsa-miR-144-5p_CDS
BTBD7	1	hsa-miR-142-5p_CDS
BIRC3	1	hsa-miR-144-5p_CDS
BECN1	1	hsa-miR-144-5p_CDS
BCL9	1	hsa-miR-142-5p_CDS
BAZ1A	1	hsa-miR-144-5p_CDS
AXDND1	1	hsa-miR-144-5p_CDS
ATP2B1	1	hsa-miR-142-5p_CDS
ATP10D	1	hsa-miR-142-5p_CDS
ASZ1	1	hsa-miR-144-5p_CDS
ASNSD1	1	hsa-miR-144-5p_CDS
AS3MT	1	hsa-miR-142-5p_CDS
ARMC8	1	hsa-miR-144-5p_CDS
ARMC3	1	hsa-miR-144-5p_CDS
ARMC10	1	hsa-miR-144-5p_CDS
ARHGAP32	1	hsa-miR-144-5p_CDS
APC2	1	hsa-miR-144-5p_CDS
AOC2	1	hsa-miR-144-5p_CDS
ANKLE2	1	hsa-miR-144-5p_CDS
ANGPTL3	1	hsa-miR-142-5p_CDS
AMIGO2	1	hsa-miR-142-5p_CDS
AHCY	1	hsa-miR-144-5p_CDS
AGAP3	1	hsa-miR-144-5p_CDS
ADPRM	1	hsa-miR-144-5p_CDS
ADH7	1	hsa-miR-144-5p_CDS
ADAM22	1	hsa-miR-144-5p_CDS
ACTR3	1	hsa-miR-144-5p_CDS
ACOX1	1	hsa-miR-144-5p_CDS
ACOT7	1	hsa-miR-144-5p_CDS
ABL2	1	hsa-miR-144-5p_CDS
ABCB9	1	hsa-miR-144-5p_CDS
ABCB10	1	hsa-miR-142-5p_CDS
AASDH	1	hsa-miR-142-5p_CDS
