# Supplementary material for: Omic technology to monitoring resilience and adaptation to exercise and heat stress in endurance horses
Source: Front Vet Sci. 2026 Jan 9;12:1734969. doi: 10.3389/fvets.2025.1734969 (PMC12827092; doi:10.3389/fvets.2025.1734969)
Supplement: Supplementary file 7 [file Table_5.xlsx]

## Sheet: Cluster MNB
Supplementary Table S5. Gene Ontology enrichment analysis for target genes of POST vs PRE differentially expressed miRNAs: Cluster 1 with MNB central node.
ID	Term	Ontology Source	Term PValue	Term PValue Corrected with Bonferroni	Group PValue	Group PValue Corrected with Bonferroni	GOLevels	GOGroups	% Associated Genes	Nr. Genes	Associated Genes Found
GO:0000070	mitotic sister chromatid segregation	GO_BiologicalProcess-EBI-UniProt-GOA-ACAP-ARAP_25.05.2022_00h00	1.66512e-05	0.00557814	1.66512e-05	0.000399628	[4, 5, 6, 7, 8]	Group00	8.25688	18	[AKAP8, ANAPC1, ANAPC4, ANAPC5, ANAPC7, CDC16, CDC23, CDC26, CHMP1B, CHMP2A, CHMP5, HNRNPU, NCAPH2, NPC1, RB1, RNF103-CHMP3, VPS4A, ZW10]
GO:0045182	translation regulator activity	GO_BiologicalProcess-EBI-UniProt-GOA-ACAP-ARAP_25.05.2022_00h00	4.69564e-05	0.0157304	4.69564e-05	0.00112695	[6, 7, 8, 9]	Group01	9.15033	14	[CPEB2, EEF1A1P5, EEF2, EIF4A3, ELAVL4, FXR1, FXR2, IGF2BP2, IGF2BP3, PABPC1, RPL15, RPS9, TRIM71, TUFM]
GO:0045727	positive regulation of translation	GO_BiologicalProcess-EBI-UniProt-GOA-ACAP-ARAP_25.05.2022_00h00	5.81935e-08	1.94948e-05	5.81935e-08	1.39664e-06	[5, 6, 7, 8, 9]	Group02	12.1622	18	[DDX3X, DHX36, DHX9, EEF2, EIF4A3, ELAVL1, FXR1, FXR2, HNRNPD, HNRNPL, HNRNPU, PABPC1, RBM4, RPS4X, RPS9, THBS1, YBX1, YTHDF2]
GO:0050767	regulation of neurogenesis	GO_BiologicalProcess-EBI-UniProt-GOA-ACAP-ARAP_25.05.2022_00h00	9.99809e-05	0.0334936	9.99809e-05	0.00239954	[5, 6, 7]	Group03	6.12245	24	[APLP2, CAPRIN1, DHX36, EPHA4, GDI1, GPR37L1, HIF1A, ITGB1, L1CAM, LRP2, LRP4, MAP1B, MAP6, MECP2, NRP1, PTPRS, RAPGEF2, RB1, RBM15, SERPINE2, SORL1, STAU2, YTHDF2, ZNF365]
GO:0051489	regulation of filopodium assembly	GO_BiologicalProcess-EBI-UniProt-GOA-ACAP-ARAP_25.05.2022_00h00	0.000120141	0.0402474	0.000120141	0.00288339	[6, 7, 8]	Group04	13.7931	8	[ARF6, CLU, DNM3, FXR1, FXR2, NLGN1, NRP1, STAU2]
GO:0070507	regulation of microtubule cytoskeleton organization	GO_BiologicalProcess-EBI-UniProt-GOA-ACAP-ARAP_25.05.2022_00h00	2.04654e-06	0.00068559	2.04654e-06	4.91169e-05	[4, 5, 6, 7]	Group05	10.0592	17	[APC2, CAMSAP1, CAMSAP3, CEP70, CHMP1B, CHMP2A, CHMP5, DYRK1A, HNRNPU, HSPA1B, MAP1A, MAP1B, MAP6, MECP2, NAV3, PKD1, RNF103-CHMP3]
GO:0140058	neuron projection arborization	GO_BiologicalProcess-EBI-UniProt-GOA-ACAP-ARAP_25.05.2022_00h00	4.80753e-05	0.0161052	4.80753e-05	0.00115381	[7, 8, 9, 10, 11, 12]	Group06	18.4211	7	[DVL3, GRIP1, LRP2, MYO9A, NLGN1, NRP1, ZNF365]
GO:0005041	low-density lipoprotein particle receptor activity	GO_BiologicalProcess-EBI-UniProt-GOA-ACAP-ARAP_25.05.2022_00h00	7.27788e-06	0.00243809	7.27788e-06	0.000174669	[8]	Group07	24.1379	7	[ABCA2, LRP1B, LRP2, LRP4, SORL1, STAB1, VLDLR]
GO:0006511	ubiquitin-dependent protein catabolic process	GO_BiologicalProcess-EBI-UniProt-GOA-ACAP-ARAP_25.05.2022_00h00	1.75567e-05	0.00588148	1.75567e-05	0.00042136	[7, 8]	Group08	5.40541	38	[ANAPC1, ANAPC4, ANAPC5, ANAPC7, APC2, CDC16, CDC23, CDC26, CHMP1B, CHMP2A, CHMP5, CLU, CSNK1E, GET4, HIPK2, HSPA1B, MAN1B1, MAP1A, MTA1, NEDD4L, PML, PSMD12, RC3H2, RNF103-CHMP3, RNF216, SKP1, TBL1XR1, TRIM2, TRIM3, TRIM71, TSG101, USP13, USP32, USP34, USP5, VPS25, VPS28, VPS4A]
GO:0006886	intracellular protein transport	GO_BiologicalProcess-EBI-UniProt-GOA-ACAP-ARAP_25.05.2022_00h00	0.000130905	0.043853	0.000130905	0.00314171	[4, 5, 6, 7]	Group09	4.69945	43	[APLP2, ARF1, ARF4, ARF6, CAMSAP3, CLTB, CLU, ELAVL1, FAM53C, GDI1, GET4, GRIP1, HSP90AA1, KPNA4, KPNA6, LTBP3, MAP1A, NGFR, NLGN1, NSG1, NUP107, NUP214, NUP98, PKD1, PML, POM121, PTPN1, RAB5B, RAB5C, RAB6A, RAB6B, RANBP2, RHOB, RIMS2, SAMM50, SEC13, SORL1, TSC2, TSG101, VPS18, VPS25, VPS28, VPS4A]
GO:0007019	microtubule depolymerization	GO_BiologicalProcess-EBI-UniProt-GOA-ACAP-ARAP_25.05.2022_00h00	4.67823e-05	0.0156721	4.67823e-05	0.00112277	[5, 7, 8]	Group10	15.6863	8	[APC2, CAMSAP1, CAMSAP3, KIF24, KIF2A, MAP1A, MAP1B, NAV3]
GO:0031442	positive regulation of mRNA 3'-end processing	GO_BiologicalProcess-EBI-UniProt-GOA-ACAP-ARAP_25.05.2022_00h00	0.000128541	0.0430613	0.000128541	0.00308499	[7, 8, 9, 10, 11]	Group11	36.3636	4	[DHX36, LEO1, NCBP1, NCBP2]
GO:0033119	negative regulation of RNA splicing	GO_BiologicalProcess-EBI-UniProt-GOA-ACAP-ARAP_25.05.2022_00h00	0.000104247	0.0349229	0.000104247	0.00250194	[5, 6, 7, 8, 9, 10]	Group12	20	6	[DYRK1A, HNRNPL, PTBP2, PTBP3, SRSF10, SRSF6]
GO:0007178	transmembrane receptor protein serine/threonine kinase signaling pathway	GO_BiologicalProcess-EBI-UniProt-GOA-ACAP-ARAP_25.05.2022_00h00	5.59712e-05	0.0187503	5.59712e-05	0.00134331	[5, 6, 7]	Group13	6.21891	25	[ACVR1B, ADAM9, APLP2, CCN1, CREBBP, FBN1, FNTA, GDF5, HIPK2, ITGB1, ITGB8, LEMD2, LRP2, LTBP3, MSX2, PARP1, PCSK6, PML, SORL1, SPRED1, SPRED2, SPRY2, SPTBN1, STRAP, THBS1]
GO:0007179	transforming growth factor beta receptor signaling pathway	GO_BiologicalProcess-EBI-UniProt-GOA-ACAP-ARAP_25.05.2022_00h00	6.56867e-05	0.022005	5.59712e-05	0.00134331	[5, 6, 7, 8]	Group13	7.72727	17	[ADAM9, APLP2, CREBBP, FBN1, FNTA, GDF5, HIPK2, ITGB1, ITGB8, LTBP3, PARP1, PML, SPRED1, SPRED2, SPRY2, STRAP, THBS1]
GO:1903313	positive regulation of mRNA metabolic process	GO_BiologicalProcess-EBI-UniProt-GOA-ACAP-ARAP_25.05.2022_00h00	6.15177e-10	2.06084e-07	5.50727e-10	1.32174e-08	[5, 6, 7, 8, 9]	Group14	14.2857	20	[DCP1A, DHX36, DHX9, HNRNPD, HNRNPU, LEO1, NCBP1, NCBP2, NCL, NUP98, PABPC1, RBMXL1, RC3H2, SNRNP70, TRA2A, TRA2B, TRIM71, UPF1, YBX1, YTHDF2]
GO:0033120	positive regulation of RNA splicing	GO_BiologicalProcess-EBI-UniProt-GOA-ACAP-ARAP_25.05.2022_00h00	1.06416e-05	0.00356494	5.50727e-10	1.32174e-08	[5, 6, 7, 8, 9, 10]	Group14	19.0476	8	[DYRK1A, NCBP1, NCL, NUP98, RBMXL1, SNRNP70, TRA2A, TRA2B]
GO:0050685	positive regulation of mRNA processing	GO_BiologicalProcess-EBI-UniProt-GOA-ACAP-ARAP_25.05.2022_00h00	3.14468e-08	1.05347e-05	5.50727e-10	1.32174e-08	[6, 7, 8, 9, 10]	Group14	26.3158	10	[DHX36, LEO1, NCBP1, NCBP2, NCL, NUP98, RBMXL1, SNRNP70, TRA2A, TRA2B]
GO:0000723	telomere maintenance	GO_BiologicalProcess-EBI-UniProt-GOA-ACAP-ARAP_25.05.2022_00h00	9.60283e-06	0.00321695	9.60283e-06	0.000230468	[5, 6, 7]	Group15	9.41177	16	[CCT5, CCT7, DHX36, HMBOX1, HNRNPC, HNRNPD, HNRNPU, HSP90AA1, PARP1, PML, RPA1, RPA3, TCP1, UPF1, YLPM1, ZNF365]
GO:0032204	regulation of telomere maintenance	GO_BiologicalProcess-EBI-UniProt-GOA-ACAP-ARAP_25.05.2022_00h00	2.40459e-05	0.00805537	9.60283e-06	0.000230468	[5, 6, 7, 8]	Group15	11.1111	12	[CCT5, CCT7, DHX36, HMBOX1, HNRNPC, HNRNPD, HNRNPU, PARP1, PML, TCP1, UPF1, YLPM1]
GO:0010833	telomere maintenance via telomere lengthening	GO_BiologicalProcess-EBI-UniProt-GOA-ACAP-ARAP_25.05.2022_00h00	0.000103625	0.0347143	9.60283e-06	0.000230468	[6, 7, 8]	Group15	11.236	10	[CCT5, CCT7, DHX36, HMBOX1, HNRNPC, HNRNPU, HSP90AA1, PARP1, RPA1, TCP1]
GO:1905820	positive regulation of chromosome separation	GO_BiologicalProcess-EBI-UniProt-GOA-ACAP-ARAP_25.05.2022_00h00	6.91212e-05	0.0231556	2.9922e-05	0.000718129	[4, 5, 6, 7]	Group16	21.4286	6	[ANAPC5, ANAPC7, CDC16, CDC23, NCAPH2, RB1]
GO:0031145	anaphase-promoting complex-dependent catabolic process	GO_BiologicalProcess-EBI-UniProt-GOA-ACAP-ARAP_25.05.2022_00h00	3.28163e-06	0.00109935	2.9922e-05	0.000718129	[7, 8, 9, 10]	Group16	26.9231	7	[ANAPC1, ANAPC4, ANAPC5, ANAPC7, CDC16, CDC23, CDC26]
GO:0045842	positive regulation of mitotic metaphase/anaphase transition	GO_BiologicalProcess-EBI-UniProt-GOA-ACAP-ARAP_25.05.2022_00h00	1.91359e-05	0.00641052	2.9922e-05	0.000718129	[5, 6, 7, 8, 9, 10, 11, 12, 13]	Group16	35.7143	5	[ANAPC5, ANAPC7, CDC16, CDC23, RB1]
GO:0070979	protein K11-linked ubiquitination	GO_BiologicalProcess-EBI-UniProt-GOA-ACAP-ARAP_25.05.2022_00h00	9.2817e-06	0.00310937	2.9922e-05	0.000718129	[9, 10]	Group16	23.3333	7	[ANAPC1, ANAPC4, ANAPC5, ANAPC7, CDC16, CDC23, CDC26]
GO:0050658	RNA transport	GO_BiologicalProcess-EBI-UniProt-GOA-ACAP-ARAP_25.05.2022_00h00	1.18066e-08	3.95522e-06	1.1438e-06	2.74512e-05	[4, 5, 7]	Group17	11.5385	21	[BCLAF1, DHX9, EIF4A3, FYTTD1, IGF2BP2, IGF2BP3, MVP, NCBP1, NCBP2, NSUN2, NUP107, NUP214, NUP98, NXF2, POM121, RANBP2, SEC13, THOC2, TSC1, UPF1, YBX1]
GO:0051028	mRNA transport	GO_BiologicalProcess-EBI-UniProt-GOA-ACAP-ARAP_25.05.2022_00h00	1.01669e-08	3.40591e-06	1.1438e-06	2.74512e-05	[5, 6, 8]	Group17	12.8378	19	[BCLAF1, DHX9, EIF4A3, FYTTD1, IGF2BP2, IGF2BP3, MVP, NCBP1, NCBP2, NSUN2, NUP107, NUP214, NUP98, NXF2, POM121, RANBP2, SEC13, THOC2, UPF1]
GO:0006405	RNA export from nucleus	GO_BiologicalProcess-EBI-UniProt-GOA-ACAP-ARAP_25.05.2022_00h00	8.17851e-07	0.00027398	1.1438e-06	2.74512e-05	[5, 6, 7, 8]	Group17	13.9785	13	[DHX9, EIF4A3, FYTTD1, NCBP1, NCBP2, NSUN2, NUP107, NUP214, NXF2, POM121, THOC2, TSC1, UPF1]
GO:0051168	nuclear export	GO_BiologicalProcess-EBI-UniProt-GOA-ACAP-ARAP_25.05.2022_00h00	5.08564e-05	0.0170369	1.1438e-06	2.74512e-05	[6, 7]	Group17	8.62069	15	[DHX9, EIF4A3, FYTTD1, NCBP1, NCBP2, NSUN2, NUP107, NUP214, NXF2, PKD1, POM121, RANBP2, THOC2, TSC1, UPF1]
GO:0006406	mRNA export from nucleus	GO_BiologicalProcess-EBI-UniProt-GOA-ACAP-ARAP_25.05.2022_00h00	1.10046e-05	0.00368654	1.1438e-06	2.74512e-05	[5, 6, 7, 8, 9]	Group17	14.4928	10	[EIF4A3, FYTTD1, NCBP1, NCBP2, NSUN2, NUP107, NUP214, NXF2, THOC2, UPF1]
GO:0046761	viral budding from plasma membrane	GO_BiologicalProcess-EBI-UniProt-GOA-ACAP-ARAP_25.05.2022_00h00	2.80919e-05	0.00941078	1.10151e-05	0.000264362	[3, 4, 5, 8]	Group18	33.3333	5	[CHMP1B, CHMP2A, CHMP5, RNF103-CHMP3, VPS4A]
GO:1902410	mitotic cytokinetic process	GO_BiologicalProcess-EBI-UniProt-GOA-ACAP-ARAP_25.05.2022_00h00	4.41444e-05	0.0147884	1.10151e-05	0.000264362	[4, 5, 6, 7]	Group18	23.0769	6	[ARF1, CHMP1B, CHMP2A, CHMP5, RNF103-CHMP3, VPS4A]
GO:0032510	endosome to lysosome transport via multivesicular body sorting pathway	GO_BiologicalProcess-EBI-UniProt-GOA-ACAP-ARAP_25.05.2022_00h00	7.51387e-05	0.0251715	1.10151e-05	0.000264362	[6, 7, 8]	Group18	27.7778	5	[CHMP1B, CHMP2A, CHMP5, RNF103-CHMP3, VPS4A]
GO:0036258	multivesicular body assembly	GO_BiologicalProcess-EBI-UniProt-GOA-ACAP-ARAP_25.05.2022_00h00	1.19129e-06	0.000399083	1.10151e-05	0.000264362	[6, 7, 8]	Group18	25	8	[CHMP1B, CHMP2A, CHMP5, RNF103-CHMP3, TSG101, VPS25, VPS28, VPS4A]
GO:0043162	ubiquitin-dependent protein catabolic process via the multivesicular body sorting pathway	GO_BiologicalProcess-EBI-UniProt-GOA-ACAP-ARAP_25.05.2022_00h00	4.82996e-06	0.00161804	1.10151e-05	0.000264362	[8, 9]	Group18	21.0526	8	[CHMP1B, CHMP2A, CHMP5, RNF103-CHMP3, TSG101, VPS25, VPS28, VPS4A]
GO:0006412	translation	GO_BiologicalProcess-EBI-UniProt-GOA-ACAP-ARAP_25.05.2022_00h00	1.11029e-16	3.71946e-14	1.1929e-18	2.86296e-17	[4, 5, 6, 7]	Group19	8.53994	62	[BCLAF1, CAPRIN1, CPEB2, DCP1A, DDX3X, DHX36, DHX9, EEF1A1P5, EEF2, EIF4A3, ELAVL1, ELAVL4, FXR1, FXR2, HNRNPD, HNRNPL, HNRNPU, IGF2BP2, IGF2BP3, ILF3, MRPL11, MRPL2, MRPL47, MRPS18B, MSI1, MSI2, NCBP1, NCBP2, NCL, PABPC1, RBM4, RC3H2, RPL10A, RPL13, RPL13A, RPL15, RPL18, RPL18A, RPL19, RPL24, RPL27, RPL28, RPL3, RPL34, RPL36, RPL4, RPL7, RPL7A, RPL8, RPLP2, RPS12, RPS27, RPS4X, RPS8, RPS9, THBS1…
GO:2000113	negative regulation of cellular macromolecule biosynthetic process	GO_BiologicalProcess-EBI-UniProt-GOA-ACAP-ARAP_25.05.2022_00h00	2.42411e-10	8.12076e-08	1.1929e-18	2.86296e-17	[5, 6, 7]	Group19	11.9048	25	[CAPRIN1, CPEB2, DCP1A, DDX3X, DHX36, DHX9, EIF4A3, FXR1, FXR2, HNRNPD, HNRNPU, IGF2BP2, IGF2BP3, ILF3, JAK3, NCL, PABPC1, RBM4, RC3H2, RPL13A, TRIM71, TSC1, UPF1, YBX1, YTHDF2]
GO:0002181	cytoplasmic translation	GO_BiologicalProcess-EBI-UniProt-GOA-ACAP-ARAP_25.05.2022_00h00	2.69117e-20	9.01543e-18	1.1929e-18	2.86296e-17	[5, 6, 7, 8]	Group19	19.4286	34	[CPEB2, DHX36, DHX9, HNRNPD, HNRNPU, NCBP1, NCBP2, PABPC1, RBM4, RPL10A, RPL13, RPL13A, RPL15, RPL18, RPL18A, RPL19, RPL24, RPL27, RPL28, RPL3, RPL34, RPL36, RPL4, RPL7, RPL7A, RPL8, RPLP2, RPS12, RPS27, RPS4X, RPS8, RPS9, YBX1, YTHDF2]
GO:0006417	regulation of translation	GO_BiologicalProcess-EBI-UniProt-GOA-ACAP-ARAP_25.05.2022_00h00	2.24421e-10	7.51811e-08	1.1929e-18	2.86296e-17	[5, 6, 7, 8]	Group19	8.22785	39	[BCLAF1, CAPRIN1, CPEB2, DCP1A, DDX3X, DHX36, DHX9, EEF1A1P5, EEF2, EIF4A3, ELAVL1, ELAVL4, FXR1, FXR2, HNRNPD, HNRNPL, HNRNPU, IGF2BP2, IGF2BP3, ILF3, MSI1, MSI2, NCBP1, NCBP2, NCL, PABPC1, RBM4, RC3H2, RPL13A, RPL15, RPS4X, RPS9, THBS1, TRIM71, TSC1, TUFM, UPF1, YBX1, YTHDF2]
GO:0061013	regulation of mRNA catabolic process	GO_BiologicalProcess-EBI-UniProt-GOA-ACAP-ARAP_25.05.2022_00h00	2.25081e-10	7.54022e-08	1.1929e-18	2.86296e-17	[5, 6, 7, 8, 9]	Group19	12.4352	24	[DCP1A, DHX36, DHX9, EIF4A3, ELAVL1, ELAVL4, FXR1, FXR2, HNRNPA0, HNRNPAB, HNRNPC, HNRNPD, HNRNPM, HNRNPU, IGF2BP2, IGF2BP3, MYEF2, PABPC1, RC3H2, TRAF2, TRIM71, UPF1, YBX1, YTHDF2]
GO:0006401	RNA catabolic process	GO_BiologicalProcess-EBI-UniProt-GOA-ACAP-ARAP_25.05.2022_00h00	2.12691e-11	7.12515e-09	7.2173e-18	1.73215e-16	[5, 6, 7]	Group20	10.4918	32	[BCLAF1, DCP1A, DHX36, DHX9, EDC4, EIF4A3, ELAVL1, ELAVL4, FXR1, FXR2, HNRNPA0, HNRNPAB, HNRNPC, HNRNPD, HNRNPM, HNRNPU, HSPA1B, IGF2BP2, IGF2BP3, MYEF2, NCBP1, NCBP2, NSUN2, NUDT16L1, PABPC1, RC3H2, RNASET2, TRAF2, TRIM71, UPF1, YBX1, YTHDF2]
GO:0006402	mRNA catabolic process	GO_BiologicalProcess-EBI-UniProt-GOA-ACAP-ARAP_25.05.2022_00h00	4.5899e-12	1.53762e-09	7.2173e-18	1.73215e-16	[5, 6, 7, 8]	Group20	11.811	30	[BCLAF1, DCP1A, DHX36, DHX9, EDC4, EIF4A3, ELAVL1, ELAVL4, FXR1, FXR2, HNRNPA0, HNRNPAB, HNRNPC, HNRNPD, HNRNPM, HNRNPU, HSPA1B, IGF2BP2, IGF2BP3, MYEF2, NCBP1, NCBP2, NUDT16L1, PABPC1, RC3H2, TRAF2, TRIM71, UPF1, YBX1, YTHDF2]
GO:1903311	regulation of mRNA metabolic process	GO_BiologicalProcess-EBI-UniProt-GOA-ACAP-ARAP_25.05.2022_00h00	2.93874e-18	9.84477e-16	7.2173e-18	1.73215e-16	[5, 6, 7, 8]	Group20	13.2492	42	[DCP1A, DDX17, DHX36, DHX9, DYRK1A, EIF4A3, ELAVL1, ELAVL4, FXR1, FXR2, HNRNPA0, HNRNPAB, HNRNPC, HNRNPD, HNRNPL, HNRNPM, HNRNPU, IGF2BP2, IGF2BP3, KHDRBS2, KHDRBS3, LEO1, MYEF2, NCBP1, NCBP2, NCL, NUP98, PABPC1, RBM15, RBM4, RBMXL1, RC3H2, SNRNP70, SRSF10, SRSF6, TRA2A, TRA2B, TRAF2, TRIM71, UPF1, YBX1, YTHDF2]
GO:1903313	positive regulation of mRNA metabolic process	GO_BiologicalProcess-EBI-UniProt-GOA-ACAP-ARAP_25.05.2022_00h00	6.15177e-10	2.06084e-07	7.2173e-18	1.73215e-16	[5, 6, 7, 8, 9]	Group20	14.2857	20	[DCP1A, DHX36, DHX9, HNRNPD, HNRNPU, LEO1, NCBP1, NCBP2, NCL, NUP98, PABPC1, RBMXL1, RC3H2, SNRNP70, TRA2A, TRA2B, TRIM71, UPF1, YBX1, YTHDF2]
GO:0000956	nuclear-transcribed mRNA catabolic process	GO_BiologicalProcess-EBI-UniProt-GOA-ACAP-ARAP_25.05.2022_00h00	1.61181e-06	0.000539957	7.2173e-18	1.73215e-16	[6, 7, 8, 9]	Group20	11.4504	15	[BCLAF1, DCP1A, DHX36, DHX9, EDC4, EIF4A3, HNRNPAB, HNRNPD, HNRNPU, NCBP1, NCBP2, PABPC1, RC3H2, UPF1, YBX1]
GO:0050685	positive regulation of mRNA processing	GO_BiologicalProcess-EBI-UniProt-GOA-ACAP-ARAP_25.05.2022_00h00	3.14468e-08	1.05347e-05	7.2173e-18	1.73215e-16	[6, 7, 8, 9, 10]	Group20	26.3158	10	[DHX36, LEO1, NCBP1, NCBP2, NCL, NUP98, RBMXL1, SNRNP70, TRA2A, TRA2B]
GO:0061157	mRNA destabilization	GO_BiologicalProcess-EBI-UniProt-GOA-ACAP-ARAP_25.05.2022_00h00	5.73872e-05	0.0192247	7.2173e-18	1.73215e-16	[5, 6, 7, 8, 9, 10, 11]	Group20	11	11	[DCP1A, DHX36, DHX9, HNRNPD, HNRNPU, PABPC1, RC3H2, TRIM71, UPF1, YBX1, YTHDF2]
GO:0000184	nuclear-transcribed mRNA catabolic process, nonsense-mediated decay	GO_BiologicalProcess-EBI-UniProt-GOA-ACAP-ARAP_25.05.2022_00h00	8.81312e-06	0.0029524	7.2173e-18	1.73215e-16	[7, 8, 9, 10]	Group20	19.5122	8	[BCLAF1, DCP1A, EIF4A3, HNRNPAB, NCBP1, NCBP2, PABPC1, UPF1]
GO:0043487	regulation of RNA stability	GO_BiologicalProcess-EBI-UniProt-GOA-ACAP-ARAP_25.05.2022_00h00	1.13047e-09	3.78707e-07	3.68613e-16	8.84672e-15	[3, 5, 6, 7, 8]	Group21	11.9792	23	[DCP1A, DHX36, DHX9, ELAVL1, ELAVL4, FXR1, FXR2, HNRNPA0, HNRNPC, HNRNPD, HNRNPM, HNRNPU, IGF2BP2, IGF2BP3, MYEF2, NSUN2, PABPC1, RC3H2, TRAF2, TRIM71, UPF1, YBX1, YTHDF2]
GO:0061013	regulation of mRNA catabolic process	GO_BiologicalProcess-EBI-UniProt-GOA-ACAP-ARAP_25.05.2022_00h00	2.25081e-10	7.54022e-08	3.68613e-16	8.84672e-15	[5, 6, 7, 8, 9]	Group21	12.4352	24	[DCP1A, DHX36, DHX9, EIF4A3, ELAVL1, ELAVL4, FXR1, FXR2, HNRNPA0, HNRNPAB, HNRNPC, HNRNPD, HNRNPM, HNRNPU, IGF2BP2, IGF2BP3, MYEF2, PABPC1, RC3H2, TRAF2, TRIM71, UPF1, YBX1, YTHDF2]
GO:1902369	negative regulation of RNA catabolic process	GO_BiologicalProcess-EBI-UniProt-GOA-ACAP-ARAP_25.05.2022_00h00	7.44135e-09	2.49285e-06	3.68613e-16	8.84672e-15	[5, 6, 7, 8, 9]	Group21	17.0455	15	[DHX36, DHX9, ELAVL1, ELAVL4, HNRNPA0, HNRNPAB, HNRNPC, HNRNPD, HNRNPU, IGF2BP2, IGF2BP3, NSUN2, PABPC1, TRAF2, YBX1]
GO:1903313	positive regulation of mRNA metabolic process	GO_BiologicalProcess-EBI-UniProt-GOA-ACAP-ARAP_25.05.2022_00h00	6.15177e-10	2.06084e-07	3.68613e-16	8.84672e-15	[5, 6, 7, 8, 9]	Group21	14.2857	20	[DCP1A, DHX36, DHX9, HNRNPD, HNRNPU, LEO1, NCBP1, NCBP2, NCL, NUP98, PABPC1, RBMXL1, RC3H2, SNRNP70, TRA2A, TRA2B, TRIM71, UPF1, YBX1, YTHDF2]
GO:0000956	nuclear-transcribed mRNA catabolic process	GO_BiologicalProcess-EBI-UniProt-GOA-ACAP-ARAP_25.05.2022_00h00	1.61181e-06	0.000539957	3.68613e-16	8.84672e-15	[6, 7, 8, 9]	Group21	11.4504	15	[BCLAF1, DCP1A, DHX36, DHX9, EDC4, EIF4A3, HNRNPAB, HNRNPD, HNRNPU, NCBP1, NCBP2, PABPC1, RC3H2, UPF1, YBX1]
GO:1902373	negative regulation of mRNA catabolic process	GO_BiologicalProcess-EBI-UniProt-GOA-ACAP-ARAP_25.05.2022_00h00	6.10212e-08	2.04421e-05	3.68613e-16	8.84672e-15	[5, 6, 7, 8, 9, 10]	Group21	17.3333	13	[DHX9, ELAVL1, ELAVL4, HNRNPA0, HNRNPAB, HNRNPC, HNRNPD, HNRNPU, IGF2BP2, IGF2BP3, PABPC1, TRAF2, YBX1]
GO:2000765	regulation of cytoplasmic translation	GO_BiologicalProcess-EBI-UniProt-GOA-ACAP-ARAP_25.05.2022_00h00	6.07432e-08	2.0349e-05	3.68613e-16	8.84672e-15	[6, 7, 8, 9]	Group21	29.0323	9	[CPEB2, DHX36, DHX9, HNRNPD, HNRNPU, PABPC1, RPL13A, YBX1, YTHDF2]
GO:0061157	mRNA destabilization	GO_BiologicalProcess-EBI-UniProt-GOA-ACAP-ARAP_25.05.2022_00h00	5.73872e-05	0.0192247	3.68613e-16	8.84672e-15	[5, 6, 7, 8, 9, 10, 11]	Group21	11	11	[DCP1A, DHX36, DHX9, HNRNPD, HNRNPU, PABPC1, RC3H2, TRIM71, UPF1, YBX1, YTHDF2]
GO:2000767	positive regulation of cytoplasmic translation	GO_BiologicalProcess-EBI-UniProt-GOA-ACAP-ARAP_25.05.2022_00h00	1.22386e-06	0.000409991	3.68613e-16	8.84672e-15	[6, 7, 8, 9, 10]	Group21	40	6	[DHX36, DHX9, HNRNPD, HNRNPU, PABPC1, YBX1]
GO:0070934	CRD-mediated mRNA stabilization	GO_BiologicalProcess-EBI-UniProt-GOA-ACAP-ARAP_25.05.2022_00h00	2.31007e-09	7.73873e-07	3.68613e-16	8.84672e-15	[6, 7, 8, 9, 10, 11, 12]	Group21	63.6364	7	[DHX9, HNRNPD, HNRNPU, IGF2BP2, IGF2BP3, PABPC1, YBX1]
GO:1900151	regulation of nuclear-transcribed mRNA catabolic process, deadenylation-dependent decay	GO_BiologicalProcess-EBI-UniProt-GOA-ACAP-ARAP_25.05.2022_00h00	4.41444e-05	0.0147884	3.68613e-16	8.84672e-15	[5, 6, 7, 8, 9, 10, 11, 12, 13]	Group21	23.0769	6	[DHX36, DHX9, HNRNPD, HNRNPU, PABPC1, YBX1]
GO:0048699	generation of neurons	GO_BiologicalProcess-EBI-UniProt-GOA-ACAP-ARAP_25.05.2022_00h00	4.03178e-07	0.000135065	4.11036e-07	9.86486e-06	[5, 6, 7]	Group22	4.71881	73	[APLP2, ARF4, ARF6, CAMSAP1, CAMSAP3, CAPRIN1, CASZ1, CELSR1, CFL1, CNTNAP1, CSNK1E, DHX36, DNM3, DVL3, ELAVL4, ENAH, EPHA4, EPHA5, FEZ1, GAK, GDF5, GDI1, GPR37L1, GRIP1, HIF1A, HIPK2, HMG20A, HS6ST1, HSP90AA1, ISL1, ITGB1, ITSN2, KIF1A, L1CAM, LRP2, LRP4, MAP1A, MAP1B, MAP6, MECP2, MINAR1, MLF2, MYEF2, MYO9A, MYT1L, NEDD4L, NGFR, NLGN1, NRK, NRP1, NRP2, PLP1, PTPRS, RAB10, RAB6A, RAB6B, RAPGEF2,…
GO:0097061	dendritic spine organization	GO_BiologicalProcess-EBI-UniProt-GOA-ACAP-ARAP_25.05.2022_00h00	2.82997e-06	0.00094804	4.11036e-07	9.86486e-06	[5, 7]	Group22	13.6364	12	[ARF1, CAPRIN1, CFL1, DHX36, DNM3, EPHA4, KIF1A, NLGN1, SIPA1L1, SRCIN1, STAU2, ZNF365]
GO:0099175	regulation of postsynapse organization	GO_BiologicalProcess-EBI-UniProt-GOA-ACAP-ARAP_25.05.2022_00h00	1.0489e-06	0.000351383	4.11036e-07	9.86486e-06	[5, 6, 7]	Group22	13.6842	13	[ARF4, CAPRIN1, CFL1, DHX36, DNM3, EPHA4, KIF1A, NLGN1, NRP2, PTPRS, SIPA1L1, SRCIN1, STAU2]
GO:0048666	neuron development	GO_BiologicalProcess-EBI-UniProt-GOA-ACAP-ARAP_25.05.2022_00h00	1.38808e-07	4.65007e-05	4.11036e-07	9.86486e-06	[4, 5, 7, 8, 9]	Group22	5.18828	62	[APLP2, ARF4, ARF6, CAMSAP1, CAMSAP3, CAPRIN1, CFL1, CNTNAP1, DHX36, DNM3, DVL3, ELAVL4, ENAH, EPHA4, EPHA5, FEZ1, GAK, GDI1, GRIP1, HS6ST1, HSP90AA1, ISL1, ITGB1, ITSN2, KIF1A, L1CAM, LRP2, LRP4, MAP1A, MAP1B, MAP6, MECP2, MINAR1, MLF2, MYO9A, MYT1L, NEDD4L, NGFR, NLGN1, NRK, NRP1, NRP2, PLP1, PTPRS, RAB10, RAB6A, RAB6B, RAPGEF2, RB1, RIMS2, RNF220, RPL24, SIPA1L1, SRCIN1, STAU2, THOC2, TMEFF1, …
GO:0031175	neuron projection development	GO_BiologicalProcess-EBI-UniProt-GOA-ACAP-ARAP_25.05.2022_00h00	2.8676e-08	9.60646e-06	4.11036e-07	9.86486e-06	[5, 6, 8, 9, 10]	Group22	5.59306	58	[APLP2, ARF4, ARF6, CAMSAP1, CAMSAP3, CAPRIN1, CFL1, CNTNAP1, DHX36, DNM3, DVL3, ELAVL4, ENAH, EPHA4, EPHA5, FEZ1, GAK, GDI1, GRIP1, HSP90AA1, ISL1, ITGB1, ITSN2, KIF1A, L1CAM, LRP2, LRP4, MAP1A, MAP1B, MAP6, MECP2, MINAR1, MYO9A, NEDD4L, NGFR, NLGN1, NRK, NRP1, NRP2, PLP1, PTPRS, RAB10, RAB6A, RAB6B, RAPGEF2, RB1, RIMS2, RPL24, SIPA1L1, SRCIN1, STAU2, THOC2, TMEFF1, TOP2B, TSC1, UNC5C, VLDLR, ZN…
GO:0048667	cell morphogenesis involved in neuron differentiation	GO_BiologicalProcess-EBI-UniProt-GOA-ACAP-ARAP_25.05.2022_00h00	2.0542e-07	6.88157e-05	4.11036e-07	9.86486e-06	[5, 6, 8, 9, 10]	Group22	6.42504	39	[APLP2, CAPRIN1, CFL1, CNTNAP1, DHX36, DNM3, ELAVL4, ENAH, EPHA4, EPHA5, FEZ1, GDI1, HSP90AA1, ISL1, ITGB1, KIF1A, L1CAM, LRP4, MAP1A, MAP1B, MAP6, NEDD4L, NGFR, NLGN1, NRP1, NRP2, PTPRS, RAB10, RAPGEF2, RB1, RPL24, SIPA1L1, SRCIN1, STAU2, TMEFF1, TOP2B, UNC5C, VLDLR, ZNF365]
GO:0016358	dendrite development	GO_BiologicalProcess-EBI-UniProt-GOA-ACAP-ARAP_25.05.2022_00h00	1.11244e-09	3.72668e-07	4.11036e-07	9.86486e-06	[3, 6, 7, 9, 10, 11]	Group22	10.3448	27	[ARF4, ARF6, CAPRIN1, CFL1, DHX36, DNM3, ELAVL4, EPHA4, GRIP1, ITGB1, KIF1A, LRP4, MAP1A, MAP1B, MAP6, MECP2, NEDD4L, NLGN1, NRP1, PTPRS, RAPGEF2, SIPA1L1, SRCIN1, STAU2, TMEFF1, VLDLR, ZNF365]
GO:0060996	dendritic spine development	GO_BiologicalProcess-EBI-UniProt-GOA-ACAP-ARAP_25.05.2022_00h00	5.59379e-07	0.000187392	4.11036e-07	9.86486e-06	[3, 4, 7, 8, 10, 11, 12]	Group22	13.3333	14	[ARF4, ARF6, CAPRIN1, CFL1, DHX36, DNM3, EPHA4, KIF1A, NLGN1, PTPRS, SIPA1L1, SRCIN1, STAU2, ZNF365]
GO:0048813	dendrite morphogenesis	GO_BiologicalProcess-EBI-UniProt-GOA-ACAP-ARAP_25.05.2022_00h00	1.27191e-08	4.26088e-06	4.11036e-07	9.86486e-06	[4, 6, 7, 8, 9, 10, 11, 12]	Group22	12.6667	19	[CAPRIN1, CFL1, DHX36, DNM3, ELAVL4, EPHA4, ITGB1, KIF1A, LRP4, MAP6, NEDD4L, NLGN1, NRP1, RAPGEF2, SIPA1L1, SRCIN1, STAU2, VLDLR, ZNF365]
GO:0048812	neuron projection morphogenesis	GO_BiologicalProcess-EBI-UniProt-GOA-ACAP-ARAP_25.05.2022_00h00	6.80057e-09	2.27819e-06	4.11036e-07	9.86486e-06	[6, 7, 8, 9, 10, 11]	Group22	6.68648	45	[APLP2, CAPRIN1, CFL1, CNTNAP1, DHX36, DNM3, DVL3, ELAVL4, ENAH, EPHA4, EPHA5, FEZ1, GDI1, GRIP1, HSP90AA1, ISL1, ITGB1, ITSN2, KIF1A, L1CAM, LRP2, LRP4, MAP1A, MAP1B, MAP6, MYO9A, NEDD4L, NGFR, NLGN1, NRK, NRP1, NRP2, PTPRS, RAB10, RAPGEF2, RIMS2, RPL24, SIPA1L1, SRCIN1, STAU2, TMEFF1, TOP2B, UNC5C, VLDLR, ZNF365]
GO:0010975	regulation of neuron projection development	GO_BiologicalProcess-EBI-UniProt-GOA-ACAP-ARAP_25.05.2022_00h00	5.04018e-05	0.0168846	4.11036e-07	9.86486e-06	[6, 7, 9, 10, 11]	Group22	5.90717	28	[ARF6, CAPRIN1, CFL1, DHX36, DNM3, ELAVL4, EPHA4, FEZ1, GAK, GDI1, KIF1A, L1CAM, LRP4, MAP1B, MAP6, MINAR1, NEDD4L, NLGN1, NRP1, PTPRS, RAPGEF2, SIPA1L1, SRCIN1, STAU2, THOC2, TSC1, VLDLR, ZNF365]
GO:0061001	regulation of dendritic spine morphogenesis	GO_BiologicalProcess-EBI-UniProt-GOA-ACAP-ARAP_25.05.2022_00h00	3.44712e-07	0.000115479	4.11036e-07	9.86486e-06	[4, 5, 6, 7, 8, 9, 10, 11, 12, 13, 14]	Group22	20.8333	10	[CAPRIN1, CFL1, DHX36, DNM3, EPHA4, KIF1A, NLGN1, SIPA1L1, SRCIN1, STAU2]
GO:0000380	alternative mRNA splicing, via spliceosome	GO_BiologicalProcess-EBI-UniProt-GOA-ACAP-ARAP_25.05.2022_00h00	6.10806e-10	2.0462e-07	8.61221e-18	2.06693e-16	[8, 9, 10, 11, 12]	Group23	18.6047	16	[DDX17, DHX9, FXR1, FXR2, HNRNPL, HNRNPM, HNRNPU, KHDRBS2, KHDRBS3, NCBP1, NCBP2, RBM15, RBM4, SRSF6, STRAP, TRA2B]
GO:0000381	regulation of alternative mRNA splicing, via spliceosome	GO_BiologicalProcess-EBI-UniProt-GOA-ACAP-ARAP_25.05.2022_00h00	8.20374e-07	0.000274825	8.61221e-18	2.06693e-16	[7, 8, 9, 10, 11, 12, 13]	Group23	16.9231	11	[DDX17, FXR1, FXR2, HNRNPL, HNRNPU, KHDRBS2, KHDRBS3, RBM15, RBM4, SRSF6, TRA2B]
GO:0043487	regulation of RNA stability	GO_BiologicalProcess-EBI-UniProt-GOA-ACAP-ARAP_25.05.2022_00h00	1.13047e-09	3.78707e-07	8.61221e-18	2.06693e-16	[3, 5, 6, 7, 8]	Group23	11.9792	23	[DCP1A, DHX36, DHX9, ELAVL1, ELAVL4, FXR1, FXR2, HNRNPA0, HNRNPC, HNRNPD, HNRNPM, HNRNPU, IGF2BP2, IGF2BP3, MYEF2, NSUN2, PABPC1, RC3H2, TRAF2, TRIM71, UPF1, YBX1, YTHDF2]
GO:0006396	RNA processing	GO_BiologicalProcess-EBI-UniProt-GOA-ACAP-ARAP_25.05.2022_00h00	1.27558e-14	4.27321e-12	8.61221e-18	2.06693e-16	[5, 6, 7]	Group23	7.04365	71	[ACIN1, ADAR, BCAS2, BCLAF1, DDX17, DDX3X, DHX15, DHX36, DHX9, DYRK1A, EIF4A3, ELAVL4, FAM98A, FXR1, FXR2, GEMIN8, HNRNPA0, HNRNPC, HNRNPD, HNRNPH1, HNRNPH2, HNRNPH3, HNRNPL, HNRNPM, HNRNPU, HNRNPUL1, IGF2BP3, INTS6, KHDRBS2, KHDRBS3, LEO1, MRM1, NCBP1, NCBP2, NCL, NONO, NOP58, NSUN2, NUP98, PABPC1, PRKRA, PTBP2, PTBP3, PWP1, RBM12B, RBM15, RBM4, RBMS1, RBMXL1, RPL10A, RPL27, RPL7, RPL7A, RPS27, …
GO:0006401	RNA catabolic process	GO_BiologicalProcess-EBI-UniProt-GOA-ACAP-ARAP_25.05.2022_00h00	2.12691e-11	7.12515e-09	8.61221e-18	2.06693e-16	[5, 6, 7]	Group23	10.4918	32	[BCLAF1, DCP1A, DHX36, DHX9, EDC4, EIF4A3, ELAVL1, ELAVL4, FXR1, FXR2, HNRNPA0, HNRNPAB, HNRNPC, HNRNPD, HNRNPM, HNRNPU, HSPA1B, IGF2BP2, IGF2BP3, MYEF2, NCBP1, NCBP2, NSUN2, NUDT16L1, PABPC1, RC3H2, RNASET2, TRAF2, TRIM71, UPF1, YBX1, YTHDF2]
GO:2000113	negative regulation of cellular macromolecule biosynthetic process	GO_BiologicalProcess-EBI-UniProt-GOA-ACAP-ARAP_25.05.2022_00h00	2.42411e-10	8.12076e-08	8.61221e-18	2.06693e-16	[5, 6, 7]	Group23	11.9048	25	[CAPRIN1, CPEB2, DCP1A, DDX3X, DHX36, DHX9, EIF4A3, FXR1, FXR2, HNRNPD, HNRNPU, IGF2BP2, IGF2BP3, ILF3, JAK3, NCL, PABPC1, RBM4, RC3H2, RPL13A, TRIM71, TSC1, UPF1, YBX1, YTHDF2]
GO:0006402	mRNA catabolic process	GO_BiologicalProcess-EBI-UniProt-GOA-ACAP-ARAP_25.05.2022_00h00	4.5899e-12	1.53762e-09	8.61221e-18	2.06693e-16	[5, 6, 7, 8]	Group23	11.811	30	[BCLAF1, DCP1A, DHX36, DHX9, EDC4, EIF4A3, ELAVL1, ELAVL4, FXR1, FXR2, HNRNPA0, HNRNPAB, HNRNPC, HNRNPD, HNRNPM, HNRNPU, HSPA1B, IGF2BP2, IGF2BP3, MYEF2, NCBP1, NCBP2, NUDT16L1, PABPC1, RC3H2, TRAF2, TRIM71, UPF1, YBX1, YTHDF2]
GO:0016071	mRNA metabolic process	GO_BiologicalProcess-EBI-UniProt-GOA-ACAP-ARAP_25.05.2022_00h00	2.8197e-15	9.446e-13	8.61221e-18	2.06693e-16	[6, 7]	Group23	8.06878	61	[ACIN1, ADAR, BCAS2, BCLAF1, CBLL1, DCP1A, DDX17, DHX15, DHX36, DHX9, DYRK1A, EDC4, EIF4A3, ELAVL1, ELAVL4, FXR1, FXR2, GEMIN8, HNRNPA0, HNRNPAB, HNRNPC, HNRNPD, HNRNPH1, HNRNPH3, HNRNPL, HNRNPM, HNRNPU, HSPA1B, IGF2BP2, IGF2BP3, KHDRBS2, KHDRBS3, LEO1, MYEF2, NCBP1, NCBP2, NCL, NONO, NSUN2, NUDT16L1, NUP98, PABPC1, PTBP2, PTBP3, RBM15, RBM4, RBMXL1, RC3H2, SNRNP70, SRSF10, SRSF6, STRAP, THOC2, T…
GO:1903311	regulation of mRNA metabolic process	GO_BiologicalProcess-EBI-UniProt-GOA-ACAP-ARAP_25.05.2022_00h00	2.93874e-18	9.84477e-16	8.61221e-18	2.06693e-16	[5, 6, 7, 8]	Group23	13.2492	42	[DCP1A, DDX17, DHX36, DHX9, DYRK1A, EIF4A3, ELAVL1, ELAVL4, FXR1, FXR2, HNRNPA0, HNRNPAB, HNRNPC, HNRNPD, HNRNPL, HNRNPM, HNRNPU, IGF2BP2, IGF2BP3, KHDRBS2, KHDRBS3, LEO1, MYEF2, NCBP1, NCBP2, NCL, NUP98, PABPC1, RBM15, RBM4, RBMXL1, RC3H2, SNRNP70, SRSF10, SRSF6, TRA2A, TRA2B, TRAF2, TRIM71, UPF1, YBX1, YTHDF2]
GO:0006397	mRNA processing	GO_BiologicalProcess-EBI-UniProt-GOA-ACAP-ARAP_25.05.2022_00h00	3.20527e-12	1.07377e-09	8.61221e-18	2.06693e-16	[6, 7, 8]	Group23	8.61057	44	[ACIN1, ADAR, BCAS2, BCLAF1, DDX17, DHX15, DHX36, DHX9, DYRK1A, EIF4A3, ELAVL4, FXR1, FXR2, GEMIN8, HNRNPA0, HNRNPC, HNRNPH1, HNRNPH3, HNRNPL, HNRNPM, HNRNPU, KHDRBS2, KHDRBS3, LEO1, NCBP1, NCBP2, NCL, NONO, NUP98, PABPC1, PTBP2, PTBP3, RBM15, RBM4, RBMXL1, SNRNP70, SRSF10, SRSF6, STRAP, THOC2, TRA2A, TRA2B, YBX1, ZNF326]
GO:0008380	RNA splicing	GO_BiologicalProcess-EBI-UniProt-GOA-ACAP-ARAP_25.05.2022_00h00	3.08383e-14	1.03308e-11	8.61221e-18	2.06693e-16	[6, 7, 8]	Group23	9.65665	45	[ACIN1, BCAS2, BCLAF1, DDX17, DHX15, DHX9, DYRK1A, EIF4A3, ELAVL4, FAM98A, FXR1, FXR2, GEMIN8, HNRNPC, HNRNPH1, HNRNPH2, HNRNPH3, HNRNPL, HNRNPM, HNRNPU, KHDRBS2, KHDRBS3, NCBP1, NCBP2, NCL, NONO, NUP98, PABPC1, PTBP2, PTBP3, RBM12B, RBM15, RBM4, RBMXL1, RTCB, SNRNP70, SRSF10, SRSF6, STRAP, THOC2, TRA2A, TRA2B, YBX1, ZNF326, ZNF638]
GO:0043484	regulation of RNA splicing	GO_BiologicalProcess-EBI-UniProt-GOA-ACAP-ARAP_25.05.2022_00h00	7.09731e-12	2.3776e-09	8.61221e-18	2.06693e-16	[5, 6, 7, 8, 9]	Group23	13.4021	26	[DDX17, DYRK1A, FXR1, FXR2, HNRNPH1, HNRNPH2, HNRNPH3, HNRNPL, HNRNPU, KHDRBS2, KHDRBS3, NCBP1, NCL, NUP98, PTBP2, PTBP3, RBM12B, RBM15, RBM4, RBMXL1, SNRNP70, SRSF10, SRSF6, TRA2A, TRA2B, ZNF326]
GO:0061013	regulation of mRNA catabolic process	GO_BiologicalProcess-EBI-UniProt-GOA-ACAP-ARAP_25.05.2022_00h00	2.25081e-10	7.54022e-08	8.61221e-18	2.06693e-16	[5, 6, 7, 8, 9]	Group23	12.4352	24	[DCP1A, DHX36, DHX9, EIF4A3, ELAVL1, ELAVL4, FXR1, FXR2, HNRNPA0, HNRNPAB, HNRNPC, HNRNPD, HNRNPM, HNRNPU, IGF2BP2, IGF2BP3, MYEF2, PABPC1, RC3H2, TRAF2, TRIM71, UPF1, YBX1, YTHDF2]
GO:1902369	negative regulation of RNA catabolic process	GO_BiologicalProcess-EBI-UniProt-GOA-ACAP-ARAP_25.05.2022_00h00	7.44135e-09	2.49285e-06	8.61221e-18	2.06693e-16	[5, 6, 7, 8, 9]	Group23	17.0455	15	[DHX36, DHX9, ELAVL1, ELAVL4, HNRNPA0, HNRNPAB, HNRNPC, HNRNPD, HNRNPU, IGF2BP2, IGF2BP3, NSUN2, PABPC1, TRAF2, YBX1]
GO:1903312	negative regulation of mRNA metabolic process	GO_BiologicalProcess-EBI-UniProt-GOA-ACAP-ARAP_25.05.2022_00h00	6.55897e-10	2.19725e-07	8.61221e-18	2.06693e-16	[5, 6, 7, 8, 9]	Group23	17.1717	17	[DHX9, DYRK1A, ELAVL1, ELAVL4, HNRNPA0, HNRNPAB, HNRNPC, HNRNPD, HNRNPL, HNRNPU, IGF2BP2, IGF2BP3, PABPC1, SRSF10, SRSF6, TRAF2, YBX1]
GO:1903313	positive regulation of mRNA metabolic process	GO_BiologicalProcess-EBI-UniProt-GOA-ACAP-ARAP_25.05.2022_00h00	6.15177e-10	2.06084e-07	8.61221e-18	2.06693e-16	[5, 6, 7, 8, 9]	Group23	14.2857	20	[DCP1A, DHX36, DHX9, HNRNPD, HNRNPU, LEO1, NCBP1, NCBP2, NCL, NUP98, PABPC1, RBMXL1, RC3H2, SNRNP70, TRA2A, TRA2B, TRIM71, UPF1, YBX1, YTHDF2]
GO:0000956	nuclear-transcribed mRNA catabolic process	GO_BiologicalProcess-EBI-UniProt-GOA-ACAP-ARAP_25.05.2022_00h00	1.61181e-06	0.000539957	8.61221e-18	2.06693e-16	[6, 7, 8, 9]	Group23	11.4504	15	[BCLAF1, DCP1A, DHX36, DHX9, EDC4, EIF4A3, HNRNPAB, HNRNPD, HNRNPU, NCBP1, NCBP2, PABPC1, RC3H2, UPF1, YBX1]
GO:0050684	regulation of mRNA processing	GO_BiologicalProcess-EBI-UniProt-GOA-ACAP-ARAP_25.05.2022_00h00	4.59423e-12	1.53907e-09	8.61221e-18	2.06693e-16	[6, 7, 8, 9]	Group23	15.6463	23	[DDX17, DHX36, DHX9, DYRK1A, FXR1, FXR2, HNRNPL, HNRNPU, KHDRBS2, KHDRBS3, LEO1, NCBP1, NCBP2, NCL, NUP98, RBM15, RBM4, RBMXL1, SNRNP70, SRSF10, SRSF6, TRA2A, TRA2B]
GO:1902373	negative regulation of mRNA catabolic process	GO_BiologicalProcess-EBI-UniProt-GOA-ACAP-ARAP_25.05.2022_00h00	6.10212e-08	2.04421e-05	8.61221e-18	2.06693e-16	[5, 6, 7, 8, 9, 10]	Group23	17.3333	13	[DHX9, ELAVL1, ELAVL4, HNRNPA0, HNRNPAB, HNRNPC, HNRNPD, HNRNPU, IGF2BP2, IGF2BP3, PABPC1, TRAF2, YBX1]
GO:0061157	mRNA destabilization	GO_BiologicalProcess-EBI-UniProt-GOA-ACAP-ARAP_25.05.2022_00h00	5.73872e-05	0.0192247	8.61221e-18	2.06693e-16	[5, 6, 7, 8, 9, 10, 11]	Group23	11	11	[DCP1A, DHX36, DHX9, HNRNPD, HNRNPU, PABPC1, RC3H2, TRIM71, UPF1, YBX1, YTHDF2]
GO:0000398	mRNA splicing, via spliceosome	GO_BiologicalProcess-EBI-UniProt-GOA-ACAP-ARAP_25.05.2022_00h00	1.90239e-10	6.37301e-08	8.61221e-18	2.06693e-16	[7, 8, 9, 10, 11]	Group23	9.90415	31	[BCAS2, DDX17, DHX9, DYRK1A, EIF4A3, FXR1, FXR2, GEMIN8, HNRNPC, HNRNPH1, HNRNPH3, HNRNPL, HNRNPM, HNRNPU, KHDRBS2, KHDRBS3, NCBP1, NCBP2, NCL, NUP98, PABPC1, PTBP2, RBM15, RBM4, RBMXL1, SNRNP70, SRSF10, SRSF6, STRAP, TRA2A, TRA2B]
GO:0048024	regulation of mRNA splicing, via spliceosome	GO_BiologicalProcess-EBI-UniProt-GOA-ACAP-ARAP_25.05.2022_00h00	1.50206e-10	5.03191e-08	8.61221e-18	2.06693e-16	[6, 7, 8, 9, 10, 11, 12]	Group23	16.3793	19	[DDX17, DYRK1A, FXR1, FXR2, HNRNPL, HNRNPU, KHDRBS2, KHDRBS3, NCBP1, NCL, NUP98, RBM15, RBM4, RBMXL1, SNRNP70, SRSF10, SRSF6, TRA2A, TRA2B]
GO:0070934	CRD-mediated mRNA stabilization	GO_BiologicalProcess-EBI-UniProt-GOA-ACAP-ARAP_25.05.2022_00h00	2.31007e-09	7.73873e-07	8.61221e-18	2.06693e-16	[6, 7, 8, 9, 10, 11, 12]	Group23	63.6364	7	[DHX9, HNRNPD, HNRNPU, IGF2BP2, IGF2BP3, PABPC1, YBX1]

## Sheet: Cluster VAP33
Supplementary Table S5. Gene Ontology enrichment analysis for target genes of POST vs PRE differentially expressed miRNAs: Cluster 2 with VAP33 central node.
ID	Term	Ontology Source	Term PValue	Term PValue Corrected with Bonferroni	Group PValue	Group PValue Corrected with Bonferroni	GOLevels	GOGroups	% Associated Genes	Nr. Genes	Associated Genes Found
GO:0003416	endochondral bone growth	GO_BiologicalProcess-EBI-UniProt-GOA-ACAP-ARAP_25.05.2022_00h00	0.00068511	0.0328853	0.00068511	0.0109618	[4, 5, 6, 7, 8]	Group00	12.9032	4	[ATF2, DDR2, POR, ZMPSTE24]
GO:1902992	negative regulation of amyloid precursor protein catabolic process	GO_BiologicalProcess-EBI-UniProt-GOA-ACAP-ARAP_25.05.2022_00h00	0.000292934	0.0140608	0.000292934	0.00468695	[5, 6, 7, 8]	Group01	16	4	[RTN2, RTN3, RTN4, TMED10]
GO:0006613	cotranslational protein targeting to membrane	GO_BiologicalProcess-EBI-UniProt-GOA-ACAP-ARAP_25.05.2022_00h00	0.000209314	0.0100471	0.000209314	0.00334903	[6, 7, 8, 9, 10]	Group02	17.3913	4	[ARL6IP1, SEC61B, SEC63, SRP72]
GO:0006699	bile acid biosynthetic process	GO_BiologicalProcess-EBI-UniProt-GOA-ACAP-ARAP_25.05.2022_00h00	1.25685e-05	0.000603289	1.25685e-05	0.000201096	[5, 6, 7, 8]	Group03	15	6	[ABCD3, OSBP, OSBPL3, OSBPL6, OSBPL7, OSBPL9]
GO:0016241	regulation of macroautophagy	GO_BiologicalProcess-EBI-UniProt-GOA-ACAP-ARAP_25.05.2022_00h00	8.00967e-05	0.00384464	8.00967e-05	0.00128155	[5, 6, 7]	Group04	5.91716	10	[ADRB2, ATP6V1A, ATP6V1B1, ATP6V1C1, ATP6V1G1, PRKACA, RAB3GAP1, RAB3GAP2, SPTLC1, VPS13C]
GO:0038083	peptidyl-tyrosine autophosphorylation	GO_BiologicalProcess-EBI-UniProt-GOA-ACAP-ARAP_25.05.2022_00h00	0.0001747	0.0083856	0.0001747	0.0027952	[7, 8, 9]	Group05	18.1818	4	[CAV1, IGF1R, INSR, ROS1]
GO:0046777	protein autophosphorylation	GO_BiologicalProcess-EBI-UniProt-GOA-ACAP-ARAP_25.05.2022_00h00	5.24144e-06	0.000251589	5.24144e-06	8.38631e-05	[6, 7]	Group06	5.64516	14	[CAV1, DDR2, EIF2AK3, EPHA8, FGFR1, IGF1R, INSR, MUSK, PRKACA, RB1CC1, ROS1, SIK1, STK4, TRPM7]
GO:0061337	cardiac conduction	GO_BiologicalProcess-EBI-UniProt-GOA-ACAP-ARAP_25.05.2022_00h00	0.000439082	0.0210759	0.000439082	0.00702531	[3, 6, 7]	Group07	6.73077	7	[ATP2A2, ATP2A3, CAV1, PRKACA, SCN3B, SRI, ZMPSTE24]
GO:0071333	cellular response to glucose stimulus	GO_BiologicalProcess-EBI-UniProt-GOA-ACAP-ARAP_25.05.2022_00h00	0.000352803	0.0169346	0.000352803	0.00564485	[5, 7, 8]	Group08	6.06061	8	[C2CD2L, IGF1R, JAGN1, OPRK1, OSBP, PRKACA, SMARCA4, SRI]
GO:0072599	establishment of protein localization to endoplasmic reticulum	GO_BiologicalProcess-EBI-UniProt-GOA-ACAP-ARAP_25.05.2022_00h00	5.0866e-08	2.44157e-06	5.0866e-08	8.13856e-07	[5, 7]	Group09	19.5122	8	[GET3, RAB3GAP1, RAB3GAP2, SEC61B, SEC63, SPCS1, SPCS3, SRP72]
GO:0045047	protein targeting to ER	GO_BiologicalProcess-EBI-UniProt-GOA-ACAP-ARAP_25.05.2022_00h00	7.86645e-06	0.000377589	5.0866e-08	8.13856e-07	[6, 7, 8, 9]	Group09	16.2162	6	[GET3, SEC61B, SEC63, SPCS1, SPCS3, SRP72]
GO:0006487	protein N-linked glycosylation	GO_BiologicalProcess-EBI-UniProt-GOA-ACAP-ARAP_25.05.2022_00h00	7.899e-05	0.00379152	7.899e-05	0.00126384	[5, 6, 7, 8]	Group10	8.86076	7	[ALG3, DDOST, KRTCAP2, OST4, RPN1, RPN2, TMEM258]
GO:0018279	protein N-linked glycosylation via asparagine	GO_BiologicalProcess-EBI-UniProt-GOA-ACAP-ARAP_25.05.2022_00h00	0.000342656	0.0164475	7.899e-05	0.00126384	[6, 7, 8, 9]	Group10	15.3846	4	[DDOST, OST4, RPN1, RPN2]
GO:0005548	phospholipid transporter activity	GO_BiologicalProcess-EBI-UniProt-GOA-ACAP-ARAP_25.05.2022_00h00	2.90262e-06	0.000139326	3.3078e-06	5.29249e-05	[6, 7]	Group11	11.7647	8	[C2CD2L, ESYT1, OSBPL10, PCTP, PITPNM1, PITPNM2, PITPNM3, PLEKHA3]
GO:0120013	lipid transfer activity	GO_BiologicalProcess-EBI-UniProt-GOA-ACAP-ARAP_25.05.2022_00h00	7.21767e-06	0.000346448	3.3078e-06	5.29249e-05	[6, 7]	Group11	12.7273	7	[C2CD2L, ESYT1, OSBP, PITPNM1, PITPNM2, PITPNM3, PLEKHA3]
GO:0008526	phosphatidylinositol transfer activity	GO_BiologicalProcess-EBI-UniProt-GOA-ACAP-ARAP_25.05.2022_00h00	5.67619e-06	0.000272457	3.3078e-06	5.29249e-05	[8, 9]	Group11	40	4	[C2CD2L, PITPNM1, PITPNM2, PITPNM3]
GO:0006631	fatty acid metabolic process	GO_BiologicalProcess-EBI-UniProt-GOA-ACAP-ARAP_25.05.2022_00h00	4.14897e-05	0.00199151	2.32172e-07	3.71475e-06	[4, 5, 7]	Group12	4.04762	17	[ABCD1, ABCD3, ACBD4, ACBD5, ALDH3A2, ATP6V1B1, CAV1, DEGS1, ERLIN1, HSD17B12, INSIG1, LPGAT1, MUSK, POR, SCD, SOAT1, TECR]
GO:0006633	fatty acid biosynthetic process	GO_BiologicalProcess-EBI-UniProt-GOA-ACAP-ARAP_25.05.2022_00h00	9.27501e-05	0.004452	2.32172e-07	3.71475e-06	[5, 6, 7, 8]	Group12	5.81395	10	[ABCD1, ABCD3, DEGS1, ERLIN1, HSD17B12, INSIG1, LPGAT1, MUSK, SCD, TECR]
GO:0072330	monocarboxylic acid biosynthetic process	GO_BiologicalProcess-EBI-UniProt-GOA-ACAP-ARAP_25.05.2022_00h00	4.13661e-07	1.98557e-05	2.32172e-07	3.71475e-06	[6, 7]	Group12	6.49351	15	[ABCD1, ABCD3, DEGS1, ERLIN1, HSD17B12, INSIG1, LPGAT1, MUSK, OSBP, OSBPL3, OSBPL6, OSBPL7, OSBPL9, SCD, TECR]
GO:0042626	ATPase-coupled transmembrane transporter activity	GO_BiologicalProcess-EBI-UniProt-GOA-ACAP-ARAP_25.05.2022_00h00	2.53547e-05	0.00121703	2.53547e-05	0.000405676	[6, 8]	Group13	7.62712	9	[ABCD1, ABCD3, ATP2A2, ATP2A3, ATP6V1A, ATP6V1B1, ATP6V1C1, ATP6V1G1, TAP1]
GO:0019829	ATPase-coupled cation transmembrane transporter activity	GO_BiologicalProcess-EBI-UniProt-GOA-ACAP-ARAP_25.05.2022_00h00	0.00028608	0.0137318	2.53547e-05	0.000405676	[6, 7, 8, 9]	Group13	8.69565	6	[ATP2A2, ATP2A3, ATP6V1A, ATP6V1B1, ATP6V1C1, ATP6V1G1]
GO:0046961	proton-transporting ATPase activity, rotational mechanism	GO_BiologicalProcess-EBI-UniProt-GOA-ACAP-ARAP_25.05.2022_00h00	0.000342656	0.0164475	2.53547e-05	0.000405676	[7, 8, 9, 10, 11]	Group13	15.3846	4	[ATP6V1A, ATP6V1B1, ATP6V1C1, ATP6V1G1]
GO:0051205	protein insertion into membrane	GO_BiologicalProcess-EBI-UniProt-GOA-ACAP-ARAP_25.05.2022_00h00	3.60938e-05	0.0017325	3.60938e-05	0.000577501	[5, 6, 7]	Group14	10	7	[CAMLG, EMC2, EMC3, EMC8, GET3, HSP90AA1, MMGT1]
GO:0045050	protein insertion into ER membrane by stop-transfer membrane-anchor sequence	GO_BiologicalProcess-EBI-UniProt-GOA-ACAP-ARAP_25.05.2022_00h00	5.67619e-06	0.000272457	3.60938e-05	0.000577501	[7, 8, 9]	Group14	40	4	[EMC2, EMC3, EMC8, MMGT1]
GO:0071816	tail-anchored membrane protein insertion into ER membrane	GO_BiologicalProcess-EBI-UniProt-GOA-ACAP-ARAP_25.05.2022_00h00	7.73706e-08	3.71379e-06	3.60938e-05	0.000577501	[7, 8, 9]	Group14	33.3333	6	[CAMLG, EMC2, EMC3, EMC8, GET3, MMGT1]
GO:0015986	proton motive force-driven ATP synthesis	GO_BiologicalProcess-EBI-UniProt-GOA-ACAP-ARAP_25.05.2022_00h00	8.22732e-06	0.000394911	2.02618e-08	3.24189e-07	[9, 10, 11, 12]	Group15	10.2564	8	[ATP6V1A, NDUFA10, NDUFA12, NDUFA7, NDUFA9, NDUFS6, NDUFS8, NDUFV1]
GO:0015399	primary active transmembrane transporter activity	GO_BiologicalProcess-EBI-UniProt-GOA-ACAP-ARAP_25.05.2022_00h00	1.2451e-12	5.97649e-11	2.02618e-08	3.24189e-07	[5, 7]	Group15	10.2564	20	[ABCD1, ABCD3, ATP2A2, ATP2A3, ATP6V1A, ATP6V1B1, ATP6V1C1, ATP6V1G1, COX5B, COX6B1, CYBRD1, NDUFA10, NDUFA12, NDUFA7, NDUFA9, NDUFS6, NDUFS8, NDUFV1, PHB2, TAP1]
GO:0006119	oxidative phosphorylation	GO_BiologicalProcess-EBI-UniProt-GOA-ACAP-ARAP_25.05.2022_00h00	4.67037e-06	0.000224178	2.02618e-08	3.24189e-07	[7]	Group15	7.33333	11	[ABCD1, COX5B, COX6B1, COX6C, NDUFA10, NDUFA12, NDUFA7, NDUFA9, NDUFS6, NDUFS8, NDUFV1]
GO:0015453	oxidoreduction-driven active transmembrane transporter activity	GO_BiologicalProcess-EBI-UniProt-GOA-ACAP-ARAP_25.05.2022_00h00	5.57916e-09	2.678e-07	2.02618e-08	3.24189e-07	[6, 8]	Group15	14.1026	11	[COX5B, COX6B1, CYBRD1, NDUFA10, NDUFA12, NDUFA7, NDUFA9, NDUFS6, NDUFS8, NDUFV1, PHB2]
GO:0019646	aerobic electron transport chain	GO_BiologicalProcess-EBI-UniProt-GOA-ACAP-ARAP_25.05.2022_00h00	4.71763e-06	0.000226446	2.02618e-08	3.24189e-07	[6, 7, 8]	Group15	9.375	9	[COX5B, COX6B1, COX6C, NDUFA10, NDUFA7, NDUFA9, NDUFS6, NDUFS8, NDUFV1]
GO:0008137	NADH dehydrogenase (ubiquinone) activity	GO_BiologicalProcess-EBI-UniProt-GOA-ACAP-ARAP_25.05.2022_00h00	1.10896e-06	5.32301e-05	2.02618e-08	3.24189e-07	[6, 7, 9]	Group15	16.6667	7	[NDUFA10, NDUFA12, NDUFA7, NDUFA9, NDUFS6, NDUFS8, NDUFV1]
GO:0042775	mitochondrial ATP synthesis coupled electron transport	GO_BiologicalProcess-EBI-UniProt-GOA-ACAP-ARAP_25.05.2022_00h00	1.09852e-06	5.27287e-05	2.02618e-08	3.24189e-07	[7, 8, 9]	Group15	9.61539	10	[COX5B, COX6B1, COX6C, NDUFA10, NDUFA12, NDUFA7, NDUFA9, NDUFS6, NDUFS8, NDUFV1]
GO:0006120	mitochondrial electron transport, NADH to ubiquinone	GO_BiologicalProcess-EBI-UniProt-GOA-ACAP-ARAP_25.05.2022_00h00	6.52183e-05	0.00313048	2.02618e-08	3.24189e-07	[7, 8, 9, 10]	Group15	11.3208	6	[NDUFA10, NDUFA7, NDUFA9, NDUFS6, NDUFS8, NDUFV1]
GO:0009152	purine ribonucleotide biosynthetic process	GO_BiologicalProcess-EBI-UniProt-GOA-ACAP-ARAP_25.05.2022_00h00	0.000119005	0.00571223	2.02618e-08	3.24189e-07	[7, 8, 9, 10]	Group15	4.8	12	[ATP6V1A, HSD17B12, NDUFA10, NDUFA12, NDUFA7, NDUFA9, NDUFS6, NDUFS8, NDUFV1, SLC25A1, SOAT1, TECR]
GO:0046034	ATP metabolic process	GO_BiologicalProcess-EBI-UniProt-GOA-ACAP-ARAP_25.05.2022_00h00	0.000940322	0.0451355	2.02618e-08	3.24189e-07	[7, 8, 9, 10]	Group15	4.34783	10	[ATP6V1A, ATP6V1B1, INSR, NDUFA10, NDUFA12, NDUFA7, NDUFA9, NDUFS6, NDUFS8, NDUFV1]

## Sheet: Cluster TJP1-BPAG1e
Supplementary Table S5. Gene Ontology enrichment analysis for target genes of POST vs PRE differentially expressed miRNAs: Cluster 3 with TJP1 and BPAG1e central nodes.
ID	Term	Ontology Source	Term PValue	Term PValue Corrected with Bonferroni	Group PValue	Group PValue Corrected with Bonferroni	GOLevels	GOGroups	% Associated Genes	Nr. Genes	Associated Genes Found
GO:0035195	miRNA-mediated gene silencing	GO_BiologicalProcess-EBI-UniProt-GOA-ACAP-ARAP_25.05.2022_00h00	0.00181221	0.0398686	0.00181221	0.0217465	[7, 8, 9]	Group00	5.7971	4	[AGO1, ESR1, FMR1, LIN28A]
GO:0050770	regulation of axonogenesis	GO_BiologicalProcess-EBI-UniProt-GOA-ACAP-ARAP_25.05.2022_00h00	0.000281654	0.00619639	0.000281654	0.00337985	[4, 5, 7, 8, 9, 10, 11, 12, 13]	Group01	4.16667	7	[CDKL5, GSK3B, MACF1, NDEL1, NIN, PAK2, RYK]
GO:0051457	maintenance of protein location in nucleus	GO_BiologicalProcess-EBI-UniProt-GOA-ACAP-ARAP_25.05.2022_00h00	2.8926e-05	0.000636372	2.8926e-05	0.000347112	[5, 6, 7, 8]	Group02	16.6667	4	[MORC3, SUN1, SUN2, SYNE1]
GO:0061028	establishment of endothelial barrier	GO_BiologicalProcess-EBI-UniProt-GOA-ACAP-ARAP_25.05.2022_00h00	5.74627e-05	0.00126418	5.74627e-05	0.000689552	[6, 7, 8]	Group03	9.09091	5	[CDH5, EZR, RDX, TJP1, TJP2]
GO:0061097	regulation of protein tyrosine kinase activity	GO_BiologicalProcess-EBI-UniProt-GOA-ACAP-ARAP_25.05.2022_00h00	0.00139625	0.0307175	0.00139625	0.016755	[7, 8, 9, 10]	Group04	4.58716	5	[ABI1, LTK, PAK2, PRNP, SH3BP5]
GO:0061337	cardiac conduction	GO_BiologicalProcess-EBI-UniProt-GOA-ACAP-ARAP_25.05.2022_00h00	0.000134337	0.00295541	0.000134337	0.00161204	[3, 6, 7]	Group05	5.76923	6	[ATP1A2, CALM1, GJA1, GJC1, HCN1, YWHAE]
GO:1901379	regulation of potassium ion transmembrane transport	GO_BiologicalProcess-EBI-UniProt-GOA-ACAP-ARAP_25.05.2022_00h00	0.000789513	0.0173693	0.000789513	0.00947416	[6, 7, 8, 9]	Group06	5.20833	5	[KCNK3, MTNR1B, PRNP, SUMO1, YWHAE]
GO:1905477	positive regulation of protein localization to membrane	GO_BiologicalProcess-EBI-UniProt-GOA-ACAP-ARAP_25.05.2022_00h00	0.00134018	0.0294839	0.00134018	0.0160821	[4, 5, 6, 7]	Group07	4.62963	5	[EPHA3, EZR, HRAS, PRNP, ZDHHC5]
GO:0031398	positive regulation of protein ubiquitination	GO_BiologicalProcess-EBI-UniProt-GOA-ACAP-ARAP_25.05.2022_00h00	0.000349779	0.00769514	0.000349779	0.00419735	[7, 8, 9, 10]	Group08	4.83871	6	[ANGPT1, BMI1, BRCA1, INAVA, MAPK9, SUMO1]
GO:0007098	centrosome cycle	GO_BiologicalProcess-EBI-UniProt-GOA-ACAP-ARAP_25.05.2022_00h00	1.54144e-05	0.000339117	1.54144e-05	0.000184973	[3, 4, 5, 8]	Group09	5.44218	8	[BRCA1, CEP135, CEP152, CEP63, NDEL1, NIN, RBM14, SASS6]
GO:0007099	centriole replication	GO_BiologicalProcess-EBI-UniProt-GOA-ACAP-ARAP_25.05.2022_00h00	9.03641e-07	1.98801e-05	1.54144e-05	0.000184973	[3, 4, 5, 6, 7, 8, 9, 10]	Group09	13.6364	6	[BRCA1, CEP135, CEP152, CEP63, RBM14, SASS6]
GO:0051017	actin filament bundle assembly	GO_BiologicalProcess-EBI-UniProt-GOA-ACAP-ARAP_25.05.2022_00h00	4.96254e-05	0.00109176	4.96254e-05	0.000595504	[5, 6, 7, 9]	Group10	4.62428	8	[CALD1, CDC42, EZR, PAK2, PTGER4, RDX, TACSTD2, TJP1]
GO:0032231	regulation of actin filament bundle assembly	GO_BiologicalProcess-EBI-UniProt-GOA-ACAP-ARAP_25.05.2022_00h00	0.000201675	0.00443686	4.96254e-05	0.000595504	[4, 5, 6, 7, 8, 9, 10]	Group10	5.35714	6	[CDC42, PAK2, PTGER4, RDX, TACSTD2, TJP1]
GO:0043149	stress fiber assembly	GO_BiologicalProcess-EBI-UniProt-GOA-ACAP-ARAP_25.05.2022_00h00	0.00183847	0.0404464	4.96254e-05	0.000595504	[5, 7, 8, 9, 11]	Group10	4.31034	5	[CDC42, PAK2, PTGER4, TACSTD2, TJP1]
GO:0032412	regulation of ion transmembrane transporter activity	GO_BiologicalProcess-EBI-UniProt-GOA-ACAP-ARAP_25.05.2022_00h00	1.6627e-06	3.65794e-05	3.24393e-06	3.89272e-05	[5, 6, 7]	Group11	4.21053	12	[ATP1A2, CALM1, CFTR, FMR1, HCN1, KCNK3, MTNR1B, PRNP, SUMO1, TESC, VMP1, YWHAE]
GO:0032413	negative regulation of ion transmembrane transporter activity	GO_BiologicalProcess-EBI-UniProt-GOA-ACAP-ARAP_25.05.2022_00h00	4.3506e-05	0.000957131	3.24393e-06	3.89272e-05	[4, 5, 6, 7, 8]	Group11	7.05882	6	[ATP1A2, CALM1, FMR1, MTNR1B, SUMO1, YWHAE]
GO:0032414	positive regulation of ion transmembrane transporter activity	GO_BiologicalProcess-EBI-UniProt-GOA-ACAP-ARAP_25.05.2022_00h00	0.000306621	0.00674567	3.24393e-06	3.89272e-05	[4, 5, 6, 7, 8]	Group11	4.95868	6	[CALM1, CFTR, KCNK3, SUMO1, TESC, VMP1]
GO:1904063	negative regulation of cation transmembrane transport	GO_BiologicalProcess-EBI-UniProt-GOA-ACAP-ARAP_25.05.2022_00h00	0.000141608	0.00311538	3.24393e-06	3.89272e-05	[5, 6, 7, 8]	Group11	5.71429	6	[ATP1A2, CALM1, FMR1, MTNR1B, SUMO1, YWHAE]
GO:2001258	negative regulation of cation channel activity	GO_BiologicalProcess-EBI-UniProt-GOA-ACAP-ARAP_25.05.2022_00h00	0.000947808	0.0208518	3.24393e-06	3.89272e-05	[5, 6, 7, 8, 9, 10, 11]	Group11	6.89655	4	[CALM1, FMR1, MTNR1B, SUMO1]
GO:1901019	regulation of calcium ion transmembrane transporter activity	GO_BiologicalProcess-EBI-UniProt-GOA-ACAP-ARAP_25.05.2022_00h00	0.000149188	0.00328213	3.24393e-06	3.89272e-05	[6, 7, 8, 9, 10, 11]	Group11	5.66038	6	[ATP1A2, CALM1, FMR1, SUMO1, VMP1, YWHAE]
GO:1901020	negative regulation of calcium ion transmembrane transporter activity	GO_BiologicalProcess-EBI-UniProt-GOA-ACAP-ARAP_25.05.2022_00h00	0.000300762	0.00661675	3.24393e-06	3.89272e-05	[5, 6, 7, 8, 9, 10, 11, 12]	Group11	9.30233	4	[ATP1A2, CALM1, FMR1, YWHAE]

## Sheet: Cluster PRKCA
Supplementary Table S5. Gene Ontology enrichment analysis for target genes of POST vs PRE differentially expressed miRNAs: Cluster 4 with PRKCA central node.
ID	Term	Ontology Source	Term PValue	Term PValue Corrected with Bonferroni	Group PValue	Group PValue Corrected with Bonferroni	GOLevels	GOGroups	% Associated Genes	Nr. Genes	Associated Genes Found
GO:0038096	Fc-gamma receptor signaling pathway involved in phagocytosis	GO_BiologicalProcess-EBI-UniProt-GOA-ACAP-ARAP_25.05.2022_00h00	2.73673e-05	0.000109469	2.73673e-05	0.000109469	[4, 6, 7, 8, 9, 10]	Group0	13.7931	4	[APLP2, LIMK1, PRKCD, PRKCE]
GO:0120192	tight junction assembly	GO_BiologicalProcess-EBI-UniProt-GOA-ACAP-ARAP_25.05.2022_00h00	0.000134784	0.000539134	0.000134784	0.000539134	[7]	Group1	6.17284	5	[APC, CLDN10, PATJ, PRKCA, PRKCH]
GO:1903321	negative regulation of protein modification by small protein conjugation or removal	GO_BiologicalProcess-EBI-UniProt-GOA-ACAP-ARAP_25.05.2022_00h00	2.95035e-05	0.000118014	2.95035e-05	0.000118014	[6, 7, 8]	Group2	6.12245	6	[CDKN2A, IVNS1ABP, LIMK1, PIAS3, PRKCE, PRKCG]
GO:2000300	regulation of synaptic vesicle exocytosis	GO_BiologicalProcess-EBI-UniProt-GOA-ACAP-ARAP_25.05.2022_00h00	0.000826452	0.00330581	0.000826452	0.00330581	[5, 6, 7, 8, 9, 10]	Group3	5.7971	4	[BRAF, DRD1, PRKCB, PRKCG]

## Sheet: Cluster SMAD2
Supplementary Table S5. Gene Ontology enrichment analysis for target genes of POST vs PRE differentially expressed miRNAs: Cluster 5 with SMAD2 central node.
ID	Term	Ontology Source	Term PValue	Term PValue Corrected with Bonferroni	Group PValue	Group PValue Corrected with Bonferroni	GOLevels	GOGroups	% Associated Genes	Nr. Genes	Associated Genes Found
GO:0010717	regulation of epithelial to mesenchymal transition	GO_BiologicalProcess-EBI-UniProt-GOA-ACAP-ARAP_25.05.2022_00h00	0.000325185	0.00227629	0.000325185	0.00227629	[4, 5, 6, 7]	Group0	5.20833	5	[HDAC2, LDLRAD4, SMAD2, SMAD3, TGFBR1]
GO:0017015	regulation of transforming growth factor beta receptor signaling pathway	GO_BiologicalProcess-EBI-UniProt-GOA-ACAP-ARAP_25.05.2022_00h00	3.61039e-05	0.000252727	3.61039e-05	0.000252727	[5, 6, 7, 8, 9]	Group1	4.7619	7	[HDAC2, LDLRAD4, SKI, SMAD2, SMAD3, SNW1, TRIM33]
GO:0032479	regulation of type I interferon production	GO_BiologicalProcess-EBI-UniProt-GOA-ACAP-ARAP_25.05.2022_00h00	0.000535921	0.00375145	0.000535921	0.00375145	[4, 5, 6, 7]	Group2	4.6729	5	[CHUK, FLOT1, HSP90AA1, HSPD1, YY1]
GO:0043266	regulation of potassium ion transport	GO_BiologicalProcess-EBI-UniProt-GOA-ACAP-ARAP_25.05.2022_00h00	0.000744019	0.00520814	0.000744019	0.00520814	[6, 7, 8]	Group3	4.34783	5	[ANK3, ATP1B1, DPP10, KIF5B, WWP2]
GO:0046822	regulation of nucleocytoplasmic transport	GO_BiologicalProcess-EBI-UniProt-GOA-ACAP-ARAP_25.05.2022_00h00	0.000835841	0.00585089	0.000835841	0.00585089	[5, 6, 7]	Group4	4.23729	5	[ANP32B, HSP90AA1, RAN, SMAD3, SUPT6H]
GO:1905477	positive regulation of protein localization to membrane	GO_BiologicalProcess-EBI-UniProt-GOA-ACAP-ARAP_25.05.2022_00h00	0.000559194	0.00391436	0.000559194	0.00391436	[4, 5, 6, 7]	Group5	4.62963	5	[AKT1, ANK3, DPP10, KIF5B, SORBS1]
GO:0061614	miRNA transcription	GO_BiologicalProcess-EBI-UniProt-GOA-ACAP-ARAP_25.05.2022_00h00	0.000791268	0.00553887	0.000791268	0.00553887	[7, 8, 9, 10]	Group6	5.97015	4	[JUN, KLF5, SMAD3, YY1]
GO:1902893	regulation of miRNA transcription	GO_BiologicalProcess-EBI-UniProt-GOA-ACAP-ARAP_25.05.2022_00h00	0.000791268	0.00553887	0.000791268	0.00553887	[6, 7, 8, 9, 10, 11]	Group6	5.97015	4	[JUN, KLF5, SMAD3, YY1]

## Sheet: Cluster ANKRD28
Supplementary Table S5. Gene Ontology enrichment analysis for target genes of POST vs PRE differentially expressed miRNAs: Cluster 6 with ANKRD28 central node.
ID	Term	Ontology Source	Term PValue	Term PValue Corrected with Bonferroni	Group PValue	Group PValue Corrected with Bonferroni	GOLevels	GOGroups	% Associated Genes	Nr. Genes	Associated Genes Found
GO:0043666	regulation of phosphoprotein phosphatase activity	GO_BiologicalProcess-EBI-UniProt-GOA-ACAP-ARAP_25.05.2022_00h00	3.51245e-05	3.51245e-05	3.51245e-05	3.51245e-05	[6, 7, 8, 9]	Group0	6.55738	4	[DRD2, PPP6R1, PPP6R2, PPP6R3]

## Sheet: Cluster NTRK2
Supplementary Table S5. Gene Ontology enrichment analysis for target genes of POST vs PRE differentially expressed miRNAs: Cluster 7 with NTRK2 central node.
ID	Term	Ontology Source	Term PValue	Term PValue Corrected with Bonferroni	Group PValue	Group PValue Corrected with Bonferroni	GOLevels	GOGroups	% Associated Genes	Nr. Genes	Associated Genes Found
GO:0007173	epidermal growth factor receptor signaling pathway	GO_BiologicalProcess-EBI-UniProt-GOA-ACAP-ARAP_25.05.2022_00h00	1.50237e-06	2.55402e-05	1.50237e-06	1.35213e-05	[7, 8, 9]	Group0	6.19469	7	[EGFR, GAB1, GRB2, NCK2, PLCG1, PTPN11, SHC3]
GO:0046326	positive regulation of glucose import	GO_BiologicalProcess-EBI-UniProt-GOA-ACAP-ARAP_25.05.2022_00h00	3.34047e-05	0.00056788	3.34047e-05	0.000300642	[5, 6, 7, 8, 9, 10, 11, 12]	Group1	10.8108	4	[OCLN, PIK3R1, PRKCI, PTPN11]
GO:0010591	regulation of lamellipodium assembly	GO_BiologicalProcess-EBI-UniProt-GOA-ACAP-ARAP_25.05.2022_00h00	7.31055e-05	0.00124279	7.31055e-05	0.000657949	[6, 7, 8]	Group2	8.88889	4	[EPHA2, HSP90AA1, OCLN, PIK3R1]
GO:0046822	regulation of nucleocytoplasmic transport	GO_BiologicalProcess-EBI-UniProt-GOA-ACAP-ARAP_25.05.2022_00h00	0.000306784	0.00521533	0.000306784	0.00276106	[5, 6, 7]	Group3	4.23729	5	[HSP90AA1, HSP90AB1, PIK3R1, PIK3R2, PTPN11]
GO:0042307	positive regulation of protein import into nucleus	GO_BiologicalProcess-EBI-UniProt-GOA-ACAP-ARAP_25.05.2022_00h00	6.10133e-05	0.00103723	0.000306784	0.00276106	[5, 6, 7, 8, 9, 10]	Group3	9.30233	4	[HSP90AA1, HSP90AB1, PIK3R1, PIK3R2]
GO:0048015	phosphatidylinositol-mediated signaling	GO_BiologicalProcess-EBI-UniProt-GOA-ACAP-ARAP_25.05.2022_00h00	3.94201e-08	6.70141e-07	3.94201e-08	3.54781e-07	[5, 6, 7]	Group4	5.20833	10	[EGFR, GAB2, KDR, NTRK2, NTRK3, PIK3CB, PIK3R1, PIK3R2, PLCH1, PTPN13]
GO:0014065	phosphatidylinositol 3-kinase signaling	GO_BiologicalProcess-EBI-UniProt-GOA-ACAP-ARAP_25.05.2022_00h00	1.09055e-06	1.85393e-05	3.94201e-08	3.54781e-07	[6, 7, 8]	Group4	5.12821	8	[EGFR, KDR, NTRK2, NTRK3, PIK3CB, PIK3R1, PIK3R2, PTPN13]
GO:0051017	actin filament bundle assembly	GO_BiologicalProcess-EBI-UniProt-GOA-ACAP-ARAP_25.05.2022_00h00	2.37196e-06	4.03234e-05	2.37196e-06	2.13477e-05	[5, 6, 7, 9]	Group5	4.62428	8	[ARHGEF10, DPYSL3, FAM171A1, NCK1, NCK2, PIK3R1, PIK3R2, PPFIA1]
GO:0043149	stress fiber assembly	GO_BiologicalProcess-EBI-UniProt-GOA-ACAP-ARAP_25.05.2022_00h00	0.000283429	0.00481829	2.37196e-06	2.13477e-05	[5, 7, 8, 9, 11]	Group5	4.31034	5	[ARHGEF10, FAM171A1, PIK3R1, PIK3R2, PPFIA1]
GO:1905477	positive regulation of protein localization to membrane	GO_BiologicalProcess-EBI-UniProt-GOA-ACAP-ARAP_25.05.2022_00h00	0.000203216	0.00345467	1.22157e-05	0.000109942	[4, 5, 6, 7]	Group6	4.62963	5	[DLG4, EGFR, EPHA2, PIK3R1, PRKCI]
GO:1903076	regulation of protein localization to plasma membrane	GO_BiologicalProcess-EBI-UniProt-GOA-ACAP-ARAP_25.05.2022_00h00	1.72294e-05	0.000292901	1.22157e-05	0.000109942	[6, 7]	Group6	5.50459	6	[EGFR, EPHA2, PIK3R1, PIK3R2, PPFIA1, PRKCI]
GO:0033135	regulation of peptidyl-serine phosphorylation	GO_BiologicalProcess-EBI-UniProt-GOA-ACAP-ARAP_25.05.2022_00h00	1.38352e-06	2.35199e-05	1.38352e-06	1.24517e-05	[7, 8, 9]	Group7	4.96894	8	[EGFR, HSP90AA1, HSP90AB1, NCK1, NCK2, NTF4, NTRK2, NTRK3]
GO:0033138	positive regulation of peptidyl-serine phosphorylation	GO_BiologicalProcess-EBI-UniProt-GOA-ACAP-ARAP_25.05.2022_00h00	3.41988e-05	0.00058138	1.38352e-06	1.24517e-05	[7, 8, 9, 10]	Group7	4.87805	6	[EGFR, HSP90AA1, HSP90AB1, NTF4, NTRK2, NTRK3]
GO:0016303	1-phosphatidylinositol-3-kinase activity	GO_BiologicalProcess-EBI-UniProt-GOA-ACAP-ARAP_25.05.2022_00h00	2.44942e-07	4.16402e-06	2.15854e-09	1.94268e-08	[9, 10, 11]	Group8	17.8571	5	[PIK3CB, PIK3R1, PIK3R2, PIK3R3, SOCS3]
GO:0046935	1-phosphatidylinositol-3-kinase regulator activity	GO_BiologicalProcess-EBI-UniProt-GOA-ACAP-ARAP_25.05.2022_00h00	9.97057e-07	1.695e-05	2.15854e-09	1.94268e-08	[7, 9, 10, 11, 12, 13]	Group8	25	4	[PIK3R1, PIK3R2, PIK3R3, SOCS3]
GO:0032869	cellular response to insulin stimulus	GO_BiologicalProcess-EBI-UniProt-GOA-ACAP-ARAP_25.05.2022_00h00	9.96107e-09	1.69338e-07	2.15854e-09	1.94268e-08	[6, 7, 8]	Group8	5.09259	11	[ATP2B1, GAB1, GRB2, NCK1, PIK3R1, PIK3R2, PIK3R3, PKM, PRKCI, PTPN11, SOCS3]
GO:0008286	insulin receptor signaling pathway	GO_BiologicalProcess-EBI-UniProt-GOA-ACAP-ARAP_25.05.2022_00h00	1.46201e-07	2.48542e-06	2.15854e-09	1.94268e-08	[6, 7, 8, 9]	Group8	6.66667	8	[GAB1, GRB2, NCK1, PIK3R1, PIK3R2, PIK3R3, PTPN11, SOCS3]

## Sheet: Cluster UREB1
Supplementary Table S5. Gene Ontology enrichment analysis for target genes of POST vs PRE differentially expressed miRNAs: Cluster 8 with UREB1 central node.
ID	Term	Ontology Source	Term PValue	Term PValue Corrected with Bonferroni	Group PValue	Group PValue Corrected with Bonferroni	GOLevels	GOGroups	% Associated Genes	Nr. Genes	Associated Genes Found
GO:0031398	positive regulation of protein ubiquitination	GO_BiologicalProcess-EBI-UniProt-GOA-ACAP-ARAP_25.05.2022_00h00	2.2564e-05	2.2564e-05	2.2564e-05	2.2564e-05	[7, 8, 9, 10]	Group0	4.83871	6	[ARRDC4, CDC20, CUL3, HUWE1, LRRK2, SPHK1]
