# Supplementary material for: Omic technology to monitoring resilience and adaptation to exercise and heat stress in endurance horses
Source: Front Vet Sci. 2026 Jan 9;12:1734969. doi: 10.3389/fvets.2025.1734969 (PMC12827092; doi:10.3389/fvets.2025.1734969)
Supplement: Supplementary file 8 [file Table_6.xlsx]

## Sheet: Cluster PPP2R5E
Supplementary Table S6. Gene Ontology enrichment analysis for target genes of HS_POST vs HS_PRE differentially expressed miRNAs: Cluster 1 with PPP2R5E central node.
ID	Term	Ontology Source	Term PValue	Term PValue Corrected with Bonferroni	Group PValue	Group PValue Corrected with Bonferroni	GOLevels	GOGroups	% Associated Genes	Nr. Genes	Associated Genes Found
GO:0002732	positive regulation of dendritic cell cytokine production	GO_BiologicalProcess-EBI-UniProt-GOA-ACAP-ARAP_25.05.2022_00h00	0.000573052	0.00229221	0.000573052	0.00171916	[5, 6, 7, 8, 9]	Group0	15.3846	2	[DDX56, NOD2]
GO:0042532	negative regulation of tyrosine phosphorylation of STAT protein	GO_BiologicalProcess-EBI-UniProt-GOA-ACAP-ARAP_25.05.2022_00h00	0.000573052	0.00229221	0.000573052	0.00171916	[6, 7, 8, 9, 10, 11]	Group1	15.3846	2	[PPP2CA, PPP2R1A]
GO:2001241	positive regulation of extrinsic apoptotic signaling pathway in absence of ligand	GO_BiologicalProcess-EBI-UniProt-GOA-ACAP-ARAP_25.05.2022_00h00	2.35383e-06	9.4153e-06	2.35383e-06	7.06148e-06	[5, 6, 7, 8, 9, 10]	Group2	30	3	[PPP1CA, PPP2R1A, PPP2R1B]
GO:0070601	centromeric sister chromatid cohesion	GO_BiologicalProcess-EBI-UniProt-GOA-ACAP-ARAP_25.05.2022_00h00	4.29855e-06	1.71942e-05	3.38694e-05	0.000101608	[4, 5, 6, 7, 8]	Group3	25	3	[PPP2R1A, SGO1, SGO2]
GO:0051177	meiotic sister chromatid cohesion	GO_BiologicalProcess-EBI-UniProt-GOA-ACAP-ARAP_25.05.2022_00h00	1.31575e-05	5.26302e-05	3.38694e-05	0.000101608	[4, 5, 6, 7, 8, 10]	Group3	17.6471	3	[PPP2R1A, SGO1, SGO2]

## Sheet: Cluster GRSF1
Supplementary Table S6. Gene Ontology enrichment analysis for target genes of HS_POST vs HS_PRE differentially expressed miRNAs: Cluster 2 with GRSF1 central node.
ID	Term	Ontology Source	Term PValue	Term PValue Corrected with Bonferroni	Group PValue	Group PValue Corrected with Bonferroni	GOLevels	GOGroups	% Associated Genes	Nr. Genes	Associated Genes Found
GO:0000055	ribosomal large subunit export from nucleus	GO_BiologicalProcess-EBI-UniProt-GOA-ACAP-ARAP_25.05.2022_00h00	0	0	0	0	[4, 5, 7, 8, 9]	Group0	28.57	2	[RAN, RRS1]

## Sheet: Cluster BMCC1
Supplementary Table S6. Gene Ontology enrichment analysis for target genes of HS_POST vs HS_PRE differentially expressed miRNAs: Cluster 3 with BMCC1 central node.
ID	Term	Ontology Source	Term PValue	Term PValue Corrected with Bonferroni	Group PValue	Group PValue Corrected with Bonferroni	GOLevels	GOGroups	% Associated Genes	Nr. Genes	Associated Genes Found
GO:0031295	T cell costimulation	GO_BiologicalProcess-EBI-UniProt-GOA-ACAP-ARAP_25.05.2022_00h00	1.98356e-05	7.93424e-05	1.98356e-05	5.95068e-05	[3, 6, 7, 8, 9]	Group0	6.52174	3	[AKT1, SRC, YES1]
GO:1902176	negative regulation of oxidative stress-induced intrinsic apoptotic signaling pathway	GO_BiologicalProcess-EBI-UniProt-GOA-ACAP-ARAP_25.05.2022_00h00	0.000292526	0.0011701	0.000292526	0.000877578	[5, 6, 7, 8, 9, 10]	Group1	9.09091	2	[AKT1, HSPB1]
GO:0002862	negative regulation of inflammatory response to antigenic stimulus	GO_BiologicalProcess-EBI-UniProt-GOA-ACAP-ARAP_25.05.2022_00h00	0.000476673	0.00190669	0.00146136	0.00438407	[4, 5, 6, 7, 8]	Group2	7.14286	2	[SRC, YES1]
GO:0038096	Fc-gamma receptor signaling pathway involved in phagocytosis	GO_BiologicalProcess-EBI-UniProt-GOA-ACAP-ARAP_25.05.2022_00h00	0.000511624	0.00204649	0.00146136	0.00438407	[4, 6, 7, 8, 9, 10]	Group2	6.89655	2	[SRC, YES1]

## Sheet: Cluster MEF2C
Supplementary Table S6. Gene Ontology enrichment analysis for target genes of HS_POST vs HS_PRE differentially expressed miRNAs: Cluster 4 with MEF2C central node.
ID	Term	Ontology Source	Term PValue	Term PValue Corrected with Bonferroni	Group PValue	Group PValue Corrected with Bonferroni	GOLevels	GOGroups	% Associated Genes	Nr. Genes	Associated Genes Found
GO:0043618	regulation of transcription from RNA polymerase II promoter in response to stress	GO_BiologicalProcess-EBI-UniProt-GOA-ACAP-ARAP_25.05.2022_00h00	1.4822e-05	1.4822e-05	1.4822e-05	1.4822e-05	[5, 7, 8, 9, 10, 11, 12]	Group0	6.12245	3	[EPAS1, JUN, MAPK7]
